# Supplementary material for: Expression profiling of Echinococcus multilocularis miRNAs throughout metacestode development in vitro
Source: PLoS Negl Trop Dis. 2021 Mar 22;15(3):e0009297. doi: 10.1371/journal.pntd.0009297 (PMC8016320; doi:10.1371/journal.pntd.0009297)
Supplement: S3 Table — (XLSX) [file pntd.0009297.s008.xlsx]

## Sheet: Hoja1
S3 Table. Echinococcus multilocularis microRNA (miRNA) clusters identified in this study.
miRNA cluster	Scaffold (Chromosome) a	Start	End	Strand	Length	Genomic location
emu-mir-277a/4989	pathogen_EmW_scaffold_01	4971901	4972115	-	214	intergenic
emu-mir-71/2b/2c	pathogen_EmW_scaffold_05	10601900	10602185	-	285	intergenic
a According to WormBase ParaSite version: WBPS14 (WS271).
