# Supplementary material for: Expression profiling of Echinococcus multilocularis miRNAs throughout metacestode development in vitro
Source: PLoS Negl Trop Dis. 2021 Mar 22;15(3):e0009297. doi: 10.1371/journal.pntd.0009297 (PMC8016320; doi:10.1371/journal.pntd.0009297)
Supplement: S4 Table — (XLSX) [file pntd.0009297.s009.xlsx]

## Sheet: Hoja1
S4 Table. Normalized expression profiles of the whole repertoire of the Echinococcus multilocularis mature microRNAs (miRNAs) identified in this study.
Mature miRNA name	MCvivo		MCvitro			MCana			PC1			PC2			PC3			naPS			aPS
	MCvivo_1	MCvivo_2	MCvitro_1	MCvitro_2	MCvitro_3	MCana_1	MCana_2	Mcana_3	PC1_1	PC1_2	PC1_3	PC2_1	PC2_2	PC2_3	PC3_1	PC3_2	PC3_3	naPS_1	naPS_2	naPS_3	aPS_1	aPS_2	aPS_3
emu-bantam-3p	16.0890222	16.0489627	13.62877807	14.7755948	15.14878666	14.61859644	15.08921954	14.32955936	15.14878458	15.12113399	14.97778188	15.78666816	15.937963	16.06400575	16.766647	15.06018923	15.14878385	14.16953208	15.045719	14.84805517	14.20082798	16.49268835	15.59093909
emu-let-7-5p	16.52940214	16.7416875	17.35596372	17.6501112	17.56865647	17.10161797	17.6065965	18.40011123	16.2223915	16.43516411	16.32936214	17.0501266	16.81375969	16.71308173	16.84132229	16.27049321	16.90077661	16.34212617	16.73573835	16.76907494	16.53310418	16.6424203	17.52521356
emu-miR-1-3p	15.10479248	15.30864576	15.64887972	16.1457231	16.46572319	14.87215895	15.41504456	15.27491784	14.45149153	14.49113487	14.57998592	15.85737613	15.55596358	15.69159433	15.97089686	15.10277298	15.66429243	16.83536355	17.55842632	16.83764623	16.90351518	20.27417502	18.83798686
emu-miR-2a-3p	14.80808764	14.75227637	13.96549454	14.9744575	15.03245799	14.78445881	15.11202465	15.69483288	15.49499233	15.48429967	14.94420273	12.858243	13.39756016	13.34842058	13.24484696	15.97348121	12.95882042	12.34466163	12.96536459	13.08246133	12.37034034	12.8930987	12.88803971
emu-miR-2b-3p	14.92637933	14.4446701	14.61530717	13.51828477	13.41354712	14.4015556	13.39548612	13.16098268	12.1496032	14.64346879	14.6383585	15.22925604	15.23831169	14.92246759	14.29290889	14.03602348	14.85287079	14.50772244	14.54419733	15.20086554	14.30312666	13.26111305	12.88826148
emu-miR-2c-3p	14.91800545	14.18875455	13.7778593	14.88692341	14.11298845	14.14623789	14.47879606	13.48655272	14.46114227	14.41052803	14.32222864	15.10099625	15.27273523	15.2250961	14.47093636	14.42365681	14.04974987	14.56826869	14.98597796	15.53785631	14.70811434	13.57233967	13.95069508
emu-miR-7a-5p	11.00001106	11.41871344	11.06205393	11.58271466	12.19296045	10.7951947	11.29629925	12.37791596	11.05606267	11.72032811	11.45148932	11.75285364	12.15541159	11.60349493	12.73938138	11.52503077	11.33458893	13.32068641	14.00091117	13.36408151	13.75616391	17.16733656	16.37377872
emu-miR-7b-5p	10.71383571	10.67565007	10.2628364	10.97343285	10.87433897	10.42656588	11.0115107	11.78658902	10.09369342	10.47225451	9.94107193	11.54678339	11.84193387	12.29516246	12.801795	11.45257396	12.62654381	13.55386559	14.00057713	13.21260027	13.84828963	15.12762311	14.86756086
emu-miR-8-3p	7.597593733	7.124824024	7.23719836	7.286070512	7.036349267	6.871907511	7.573331891	7.505625254	7.935665834	7.662740831	7.68421082	8.298394022	7.953438992	8.195747544	8.306672595	6.332403384	7.532843302	7.756067063	8.394485345	8.696185364	7.616419383	8.00087475	7.625146781
emu-miR-9-5p	18.34314551	18.34314608	18.45656163	19.37430807	19.11925486	18.32922198	18.87337537	20.39239779	17.83742512	17.70905051	17.62927725	18.96147217	19.44686414	18.91263667	19.58497888	18.94082714	18.87383726	17.06672557	17.5268282	17.66769711	17.1512458	17.44703895	17.88390036
emu-miR-10-5p	15.73256459	16.10553976	16.52942708	17.1178674	18.19869414	16.65744114	17.41170917	17.85338752	16.87444725	16.94981605	16.31122701	15.35733216	15.32906374	15.55570712	15.51886987	17.81269385	15.31888775	14.64146306	14.9180455	14.85369504	14.71641722	16.07732665	15.78191696
emu-miR-31-5p	7.141311703	6.546819258	7.028678246	7.632219583	8.585334499	7.967584106	8.304932475	8.632512662	7.343923558	7.698799462	7.817740638	7.658740269	8.085399772	9.938194304	9.316038247	14.79628552	11.32948037	5.394197191	5.572678367	5.74291212	5.522791108	7.135282855	7.210608475
emu-miR-36a-3p	8.341375522	8.238596799	7.211896645	8.264698226	7.886600016	8.879795947	9.905644156	8.561943151	8.238191833	9.904363365	9.602591333	6.204322463	6.322744418	7.7325763	9.441692907	9.586896392	6.264655477	6.017631309	6.616420198	6.950828041	6.299262553	6.719792606	7.414317684
emu-miR-36b-3p	2.688546961	3.231317971	3.759390721	3.434593132	3.113662009	4.204377882	3.814068027	3.601296397	3.199342092	2.444777172	3.287975911	4.151001599	4.579146555	3.704145277	3.659984475	3.474913199	4.109079908	2.971448426	2.361380058	2.700315979	2.799139074	1.475861308	2.21009892
emu-miR-61-3p	14.6825853	15.19730273	14.77323018	15.47630603	17.14927829	15.86894147	16.65532116	16.2826694	14.04449615	14.57765828	14.17094654	12.85206507	12.57367613	12.77329408	13.54390908	14.47621081	13.11290338	13.03949636	13.87081361	13.24476585	13.32266266	15.12168148	14.82582089
emu-miR-71-5p	17.52259952	17.93850234	18.30728869	19.8590665	20.34981003	18.38889657	19.66413206	19.60886094	18.12615782	18.07167325	17.99066955	18.14700554	18.49712842	18.76071373	19.24111228	18.64710133	18.0859434	17.76487641	17.96608032	17.55177125	18.06787801	19.25850345	19.71183026
emu-miR-87-3p	13.4570576	12.97949347	13.85368195	13.19581187	13.15080543	13.39997541	12.87958325	12.89474537	14.08972295	13.64349999	13.55495797	13.55866058	13.3587943	13.732463	13.91477029	14.30230305	14.08349373	13.66564522	13.49610764	13.55495309	13.68843165	14.5779397	13.95128638
emu-miR-96-5p	10.26933911	10.04623689	9.442078448	10.33191746	10.44016623	9.602485584	9.805068761	10.18054486	9.333951087	9.379919453	9.257539968	11.40899868	11.73409653	11.54719191	11.89695143	10.43389248	11.70079372	13.01003293	14.00743297	13.11116144	13.24786277	14.37183954	13.58722657
emu-miR-124a-3p	5.092601111	5.11615104	5.736451762	3.708984382	5.252198369	5.427083393	5.66340327	6.908582141	5.744858178	6.308868851	5.175251484	6.417815435	6.746889923	7.075021155	6.522458968	6.620780767	7.253862151	8.632964487	8.948338194	8.957401337	8.573122632	7.947785502	7.533299342
emu-miR-124b-3p	8.524302071	9.273932776	9.027002691	8.935631458	9.465906255	9.728940013	9.909418133	9.904123094	9.971666917	10.34663726	9.612728417	8.442746784	9.289997848	9.190082629	9.638025307	11.81231634	9.756342017	10.47064605	11.18774944	10.7634931	10.62068191	12.62807369	12.03707954
emu-miR-125-5p	11.91037771	11.7474474	13.33904369	13.415202	12.90201121	11.49546366	11.51242927	11.54247738	12.65760204	12.65175177	12.89332818	11.50137711	11.25076058	12.06205416	11.39451702	12.96638902	12.2642475	13.24698944	13.62908951	13.3588091	13.7917037	14.04856727	13.71323393
emu-miR-133-3p	7.135111788	6.647690569	7.228863333	7.302177482	7.700145159	7.041564948	6.851933442	6.46169898	8.385562264	8.769497802	7.77578134	6.352753679	6.843162353	6.899972925	7.50739277	10.902799	7.989880482	7.507255702	7.991761136	7.855075796	7.836386827	7.507426976	7.954571004
emu-miR-153-3p	5.514339332	5.769936384	5.896856725	4.817232737	5.138165538	5.957073695	5.054436775	4.92736869	6.073230274	6.556972038	5.876034123	7.10871077	7.40336861	6.812051888	6.841177742	6.254660322	7.401015956	7.407450053	7.551702998	7.217735908	7.220474027	7.231014289	5.829677459
emu-miR-184-3p	12.83961114	12.92117682	11.61875948	11.59471818	11.94341233	11.5257173	11.6099526	12.76278996	11.42087076	11.57183779	11.69372799	12.28421811	11.8694027	12.5137437	12.06006	11.73638167	12.45094219	12.46565962	13.24333034	13.31136854	12.25227212	14.07457906	13.64288497
emu-miR-190-5p	14.22600102	14.50929761	15.34864482	15.86466719	16.3189585	14.99256587	15.53431221	17.30302408	13.78824233	13.76251354	14.14745387	13.49492837	13.32189361	13.10188651	12.55074232	12.84338007	12.38111903	12.40024481	12.87638544	12.41012237	12.85430936	13.5683526	13.87346015
emu-miR-219-5p	13.14648189	12.47003901	12.05673645	10.24286349	10.24285642	11.94477708	10.49900739	9.813301951	10.8096339	10.63654793	10.97550548	11.60416731	11.01799179	10.80209951	10.21317719	9.293350646	11.67036372	11.40942397	11.37994992	11.38948622	11.42578757	10.24325343	9.581636555
emu-miR-277a-3p	15.06028864	15.6268734	15.1814761	13.92754629	15.61014367	16.15122974	14.74706028	17.3124945	15.28336351	15.3309401	14.42035378	13.58952478	13.83684739	12.21572657	12.33491202	13.6228694	13.13123889	12.81580448	13.16160372	12.80738436	13.02406497	12.04932545	11.91370912
emu-miR-277b-3p	9.662062516	8.86459881	9.472179916	7.611482858	7.270759142	8.556067991	6.551077093	6.59565359	8.623369458	8.301736385	8.435800587	10.56931194	10.68837812	9.575908092	8.407950368	8.035291313	9.923205994	9.164008478	9.42723863	9.53779228	9.3498044	7.729923266	7.377415341
emu-miR-4989-3p	17.61705166	17.49750684	17.01541512	17.39087807	17.31699252	17.90330143	18.04128361	17.41731826	16.90678764	17.04569444	16.41778835	15.78476955	16.05762571	15.37328361	16.05438019	16.19850738	15.98814146	15.3771289	15.74004814	15.64795584	15.57234181	15.35583046	15.91922419
emu-miR-281-3p	11.53669823	11.41435803	11.68834935	12.15082572	11.25145491	9.691872542	9.872501957	9.966764018	10.15621732	10.29597856	10.3455133	12.42838958	12.74548821	12.87744893	13.17494896	11.43271986	12.93334472	11.99226834	12.67366544	12.16001901	12.51949315	12.42933857	12.23832781
emu-miR-307-3p	9.599864276	9.274601247	10.97095009	9.356041807	9.548824013	10.05441814	8.566667415	8.643767733	10.14810187	10.0466246	9.977297102	10.18839935	10.30975407	9.247390442	8.758199764	9.002064925	9.719394407	10.39112423	10.60310477	10.74530579	10.16592286	8.953869151	8.470392087
emu-miR-745-3p	15.96155312	16.57876582	15.14767005	15.79190884	16.32340227	14.97562519	15.94480389	15.01712458	15.1901959	14.96431948	15.11368899	15.15463453	15.69759528	15.33051055	16.07770235	15.87907779	15.30302873	13.87120046	14.69025447	14.73064102	14.19204114	16.1704769	16.05735552
emu-miR-1992-3p	2.813933125	3.379343205	3.414838495	3.016594991	3.232906741	3.831686161	2.937610219	3.751585286	3.4134005	3.393495888	2.500291933	2.19619848	3.4602502	2.020373141	1.471368609	3.624160133	2.181894218	5.297284346	5.676034632	6.259124456	5.514885557	4.586537045	5.012544631
emu-miR-2162-3p	12.94315488	12.82244697	12.78101214	12.68034363	12.37258818	13.49876098	12.48916694	10.98520902	12.43576608	12.37303324	12.35310391	12.55470136	12.64340829	12.24832955	11.97015082	11.73162107	12.15918294	11.69682509	12.13448053	11.87527092	11.90170419	10.91585409	11.11354753
emu-miR-3479a-3p	13.92576221	13.69683781	14.14577618	14.41548807	14.97883188	14.55309748	14.53614885	13.03210905	14.23028589	14.18946862	14.01151245	12.93750773	12.75219939	12.9169378	13.22920451	13.24954777	12.9584304	11.96010486	12.22540338	12.33019522	11.99624296	12.56270264	12.72283551
emu-miR-3479b-3p	12.33876491	12.29266151	12.31140404	12.25118691	13.24859135	13.8972455	14.06718283	14.80148384	12.48559156	12.7254451	11.99065793	10.02640228	10.04953049	9.892939801	10.41196514	12.52316298	10.14886761	8.723925708	9.28172556	9.397732372	8.862616196	9.87586646	9.46204036
emu-miR-10293-3p	5.924488227	4.746300059	4.258903981	4.41561852	3.123517121	4.846750736	5.254836695	6.737451091	5.666895069	5.324454543	6.365848126	5.16090729	5.478240863	4.595778443	4.252369256	5.044429437	4.773734501	3.41112711	3.547461338	4.244322522	3.100825628	3.496286302	2.798457249
Mature miRNAs miR-277b-3p and miR-10293-3p were previously reported as miR-new-2-3p and miR-new-1-3p, respectively, by Cucher et al. (2015).
MiRNA read numbers were normalized using the rlog function from DESeq2 package in R.
The top five most expressed miRNAs in each biological replicate is highlighted in bold.
