# Supplementary material for: Expression profiling of Echinococcus multilocularis miRNAs throughout metacestode development in vitro
Source: PLoS Negl Trop Dis. 2021 Mar 22;15(3):e0009297. doi: 10.1371/journal.pntd.0009297 (PMC8016320; doi:10.1371/journal.pntd.0009297)
Supplement: S6 Table — (XLSX) [file pntd.0009297.s011.xlsx]

## Sheet: Hoja 1
S6 Table. All predicted target sites of the most expressed microRNAs (miRNAs) in Echinococcus multilocularis using RNAhybrid algorithm.
miRNA	Gene ID	UTR lenght	energy	UTR start
emu-miR-1-3p	EmuJ_000007500	172	-24.4	33
emu-miR-1-3p	EmuJ_000055100	134	-20.5	57
emu-miR-1-3p	EmuJ_000109700	681	-20.1	331
emu-miR-1-3p	EmuJ_000177800	1312	-21.9	654
emu-miR-1-3p	EmuJ_000178100	709	-21.7	374
emu-miR-1-3p	EmuJ_000193700	148	-21.7	15
emu-miR-1-3p	EmuJ_000203600	408	-23.0	61
emu-miR-1-3p	EmuJ_000233500	347	-20.0	122
emu-miR-1-3p	EmuJ_000301200	82	-24.9	9
emu-miR-1-3p	EmuJ_000316600	2850	-25.8	530
emu-miR-1-3p	EmuJ_000318500	283	-24.6	68
emu-miR-1-3p	EmuJ_000321000	352	-23.3	50
emu-miR-1-3p	EmuJ_000331000	143	-21.2	108
emu-miR-1-3p	EmuJ_000333200	768	-20.2	226
emu-miR-1-3p	EmuJ_000479600	1607	-21.1	229
emu-miR-1-3p	EmuJ_000482600	1858	-20.1	959
emu-miR-1-3p	EmuJ_000484900	212	-24.5	66
emu-miR-1-3p	EmuJ_000485800	183	-24.7	89
emu-miR-1-3p	EmuJ_000493000	1240	-20.7	812
emu-miR-1-3p	EmuJ_000524300	136	-21.0	44
emu-miR-1-3p	EmuJ_000529800	162	-20.3	23
emu-miR-1-3p	EmuJ_000596700	783	-23.2	370
emu-miR-1-3p	EmuJ_000607200	932	-20.2	170
emu-miR-1-3p	EmuJ_000747400	718	-20.3	543
emu-miR-1-3p	EmuJ_000778700	270	-20.9	172
emu-miR-1-3p	EmuJ_000798500	307	-20.7	81
emu-miR-1-3p	EmuJ_000901700	971	-21.9	199
emu-miR-1-3p	EmuJ_000923300	1525	-20.0	73
emu-miR-1-3p	EmuJ_000939900	885	-20.0	826
emu-miR-1-3p	EmuJ_000978100	496	-22.9	144
emu-miR-1-3p	EmuJ_000978200	160	-21.2	1
emu-miR-1-3p	EmuJ_001000500	280	-21.5	126
emu-miR-1-3p	EmuJ_001026500	183	-21.5	52
emu-miR-1-3p	EmuJ_001049900	146	-22.8	4
emu-miR-1-3p	EmuJ_001067800	622	-20.0	377
emu-miR-1-3p	EmuJ_001088200	187	-20.3	6
emu-miR-1-3p	EmuJ_001122800	769	-22.7	706
emu-miR-1-3p	EmuJ_001159000	84	-22.4	22
emu-miR-1-3p	EmuJ_001177600	424	-20.4	152
emu-miR-1-3p	EmuJ_001184400	393	-20.1	290
emu-miR-9-5p	EmuJ_000083000	1440	-20.5	746
emu-miR-9-5p	EmuJ_000103000	2539	-20.7	445
emu-miR-9-5p	EmuJ_000103500	1944	-20.7	444
emu-miR-9-5p	EmuJ_000108300	206	-21.9	158
emu-miR-9-5p	EmuJ_000109000	136	-21.2	1
emu-miR-9-5p	EmuJ_000203200	68	-20.7	16
emu-miR-9-5p	EmuJ_000209900	528	-20.3	134
emu-miR-9-5p	EmuJ_000332800	240	-25.0	120
emu-miR-9-5p	EmuJ_000391400	722	-22.2	526
emu-miR-9-5p	EmuJ_000424900	321	-20.8	253
emu-miR-9-5p	EmuJ_000478200	577	-21.3	170
emu-miR-9-5p	EmuJ_000495300	2338	-27.9	593
emu-miR-9-5p	EmuJ_000638900	412	-25.3	214
emu-miR-9-5p	EmuJ_000656620	49	-21.1	14
emu-miR-9-5p	EmuJ_000689700	488	-24.2	52
emu-miR-9-5p	EmuJ_000724700	531	-20.1	207
emu-miR-9-5p	EmuJ_000786000	1854	-21.1	124
emu-miR-9-5p	EmuJ_000812600	229	-20.0	151
emu-miR-9-5p	EmuJ_000853100	1005	-24.7	709
emu-miR-9-5p	EmuJ_000855100	550	-20.9	286
emu-miR-9-5p	EmuJ_000927600	585	-21.0	162
emu-miR-9-5p	EmuJ_000943200	3973	-28.8	406
emu-miR-9-5p	EmuJ_000955500	699	-27.4	105
emu-miR-9-5p	EmuJ_001059500	440	-22.1	156
emu-miR-9-5p	EmuJ_001082900	215	-20.0	100
emu-miR-9-5p	EmuJ_001118600	1489	-20.4	666
emu-miR-9-5p	EmuJ_001123000	1312	-23.1	376
emu-miR-9-5p	EmuJ_001169000	145	-21.2	69
emu-miR-9-5p	EmuJ_001169900	129	-21.7	77
emu-miR-10-5p	EmuJ_000085700	422	-20.6	25
emu-miR-10-5p	EmuJ_000109300	353	-22.3	228
emu-miR-10-5p	EmuJ_000188500	1719	-25.8	149
emu-miR-10-5p	EmuJ_000346900	1752	-22.6	716
emu-miR-10-5p	EmuJ_000364900	1163	-20.2	1
emu-miR-10-5p	EmuJ_000365400	276	-24.0	221
emu-miR-10-5p	EmuJ_000389600	372	-25.5	339
emu-miR-10-5p	EmuJ_000421050	783	-20.1	454
emu-miR-10-5p	EmuJ_000438000	1656	-20.6	532
emu-miR-10-5p	EmuJ_000448200	682	-22.6	329
emu-miR-10-5p	EmuJ_000468500	795	-27.7	362
emu-miR-10-5p	EmuJ_000517300	567	-27.9	199
emu-miR-10-5p	EmuJ_000586300	89	-20.7	65
emu-miR-10-5p	EmuJ_000739000	1146	-25.4	5
emu-miR-10-5p	EmuJ_000753900	153	-29.1	46
emu-miR-10-5p	EmuJ_000765400	321	-22.2	160
emu-miR-10-5p	EmuJ_000770900	176	-21.3	35
emu-miR-10-5p	EmuJ_000795200	871	-21.9	401
emu-miR-10-5p	EmuJ_000839400	109	-22.2	85
emu-miR-10-5p	EmuJ_000863500	3422	-23.1	368
emu-miR-10-5p	EmuJ_000870700	507	-21.3	194
emu-miR-10-5p	EmuJ_000985700	223	-22.5	49
emu-miR-10-5p	EmuJ_001020600	1014	-20.0	625
emu-miR-10-5p	EmuJ_001047800	365	-22.3	300
emu-miR-10-5p	EmuJ_001095100	275	-26.2	51
emu-miR-10-5p	EmuJ_001112100	2349	-27.9	823
emu-miR-10-5p	EmuJ_001178200	291	-23.7	231
emu-miR-4989-3p	EmuJ_000054600	583	-22.1	148
emu-miR-4989-3p	EmuJ_000185100	397	-21.8	49
emu-miR-4989-3p	EmuJ_000189200	506	-27.0	214
emu-miR-4989-3p	EmuJ_000199900	204	-20.5	152
emu-miR-4989-3p	EmuJ_000221700	572	-20.2	274
emu-miR-4989-3p	EmuJ_000231100	1216	-21.6	946
emu-miR-4989-3p	EmuJ_000324800	254	-20.4	12
emu-miR-4989-3p	EmuJ_000495100	132	-22.2	5
emu-miR-4989-3p	EmuJ_000522200	271	-20.4	188
emu-miR-4989-3p	EmuJ_000550600	1256	-20.2	362
emu-miR-4989-3p	EmuJ_000631800	640	-23.8	372
emu-miR-4989-3p	EmuJ_000698600	1760	-20.3	699
emu-miR-4989-3p	EmuJ_000711600	1702	-22.3	25
emu-miR-4989-3p	EmuJ_000728300	284	-21.3	31
emu-miR-4989-3p	EmuJ_000747700	422	-20.7	272
emu-miR-4989-3p	EmuJ_000914100	281	-26.8	171
emu-miR-4989-3p	EmuJ_000974400	988	-22.1	539
emu-miR-4989-3p	EmuJ_001066000	150	-21.1	74
emu-miR-4989-3p	EmuJ_001093200	873	-20.0	755
emu-miR-4989-3p	EmuJ_001177300	1023	-24.5	40
emu-miR-71-5p	EmuJ_000006800	355	-21.6	211
emu-miR-71-5p	EmuJ_000056650	229	-22.5	7
emu-miR-71-5p	EmuJ_000065000	195	-22.0	75
emu-miR-71-5p	EmuJ_000073600	524	-25.1	391
emu-miR-71-5p	EmuJ_000083600	254	-23.9	14
emu-miR-71-5p	EmuJ_000085500	222	-27.9	27
emu-miR-71-5p	EmuJ_000085700	422	-25.8	172
emu-miR-71-5p	EmuJ_000086800	99	-23.1	40
emu-miR-71-5p	EmuJ_000094900	108	-22.0	26
emu-miR-71-5p	EmuJ_000097300	504	-20.6	63
emu-miR-71-5p	EmuJ_000099900	1027	-21.2	441
emu-miR-71-5p	EmuJ_000100000	210	-20.1	26
emu-miR-71-5p	EmuJ_000104800	452	-22.3	393
emu-miR-71-5p	EmuJ_000113400	77	-22.5	32
emu-miR-71-5p	EmuJ_000118500	253	-23.8	1
emu-miR-71-5p	EmuJ_000121600	163	-21.0	19
emu-miR-71-5p	EmuJ_000123600	366	-26.9	66
emu-miR-71-5p	EmuJ_000124300	226	-28.6	25
emu-miR-71-5p	EmuJ_000135300	143	-20.0	80
emu-miR-71-5p	EmuJ_000136750	186	-22.2	25
emu-miR-71-5p	EmuJ_000140600	242	-22.7	28
emu-miR-71-5p	EmuJ_000143900	242	-22.7	27
emu-miR-71-5p	EmuJ_000145600	975	-24.4	76
emu-miR-71-5p	EmuJ_000145900	338	-21.4	184
emu-miR-71-5p	EmuJ_000146100	225	-23.3	68
emu-miR-71-5p	EmuJ_000163700	236	-27.5	23
emu-miR-71-5p	EmuJ_000174700	185	-21.0	42
emu-miR-71-5p	EmuJ_000183700	633	-20.4	503
emu-miR-71-5p	EmuJ_000189700	659	-24.9	131
emu-miR-71-5p	EmuJ_000191100	382	-21.5	18
emu-miR-71-5p	EmuJ_000193300	237	-25.0	17
emu-miR-71-5p	EmuJ_000203600	408	-25.8	195
emu-miR-71-5p	EmuJ_000209100	556	-20.9	126
emu-miR-71-5p	EmuJ_000223100	82	-27.6	24
emu-miR-71-5p	EmuJ_000227600	687	-23.2	200
emu-miR-71-5p	EmuJ_000228700	187	-22.2	28
emu-miR-71-5p	EmuJ_000233300	400	-22.2	128
emu-miR-71-5p	EmuJ_000234100	322	-22.4	209
emu-miR-71-5p	EmuJ_000242000	592	-22.0	543
emu-miR-71-5p	EmuJ_000278400	659	-24.9	132
emu-miR-71-5p	EmuJ_000294600	943	-20.7	162
emu-miR-71-5p	EmuJ_000301500	740	-20.3	232
emu-miR-71-5p	EmuJ_000306400	433	-22.9	232
emu-miR-71-5p	EmuJ_000322700	4173	-23.5	17
emu-miR-71-5p	EmuJ_000323400	4476	-23.5	18
emu-miR-71-5p	EmuJ_000325100	96	-22.8	16
emu-miR-71-5p	EmuJ_000331200	87	-20.1	12
emu-miR-71-5p	EmuJ_000331400	538	-21.7	230
emu-miR-71-5p	EmuJ_000333300	856	-20.5	456
emu-miR-71-5p	EmuJ_000339900	398	-23.9	183
emu-miR-71-5p	EmuJ_000357200	226	-20.8	211
emu-miR-71-5p	EmuJ_000359860	227	-23.3	39
emu-miR-71-5p	EmuJ_000390600	97	-20.8	23
emu-miR-71-5p	EmuJ_000393100	214	-21.7	23
emu-miR-71-5p	EmuJ_000423000	425	-21.9	149
emu-miR-71-5p	EmuJ_000425300	518	-20.2	13
emu-miR-71-5p	EmuJ_000426500	386	-22.2	198
emu-miR-71-5p	EmuJ_000430800	382	-24.1	89
emu-miR-71-5p	EmuJ_000434400	281	-20.1	202
emu-miR-71-5p	EmuJ_000437700	390	-21.7	129
emu-miR-71-5p	EmuJ_000440000	162	-20.9	19
emu-miR-71-5p	EmuJ_000445850	100	-24.3	28
emu-miR-71-5p	EmuJ_000454700	234	-20.6	35
emu-miR-71-5p	EmuJ_000456500	328	-22.6	64
emu-miR-71-5p	EmuJ_000458800	863	-22.9	160
emu-miR-71-5p	EmuJ_000461800	1187	-25.3	803
emu-miR-71-5p	EmuJ_000466500	359	-23.7	93
emu-miR-71-5p	EmuJ_000468300	212	-20.2	7
emu-miR-71-5p	EmuJ_000473500	265	-22.2	45
emu-miR-71-5p	EmuJ_000473600	383	-24.7	58
emu-miR-71-5p	EmuJ_000478300	341	-20.2	4
emu-miR-71-5p	EmuJ_000479600	1607	-21.8	810
emu-miR-71-5p	EmuJ_000480400	940	-21.1	79
emu-miR-71-5p	EmuJ_000481700	337	-25.4	41
emu-miR-71-5p	EmuJ_000482300	187	-21.0	35
emu-miR-71-5p	EmuJ_000483300	227	-23.8	41
emu-miR-71-5p	EmuJ_000484900	212	-23.5	32
emu-miR-71-5p	EmuJ_000491800	130	-23.0	64
emu-miR-71-5p	EmuJ_000496100	770	-27.9	396
emu-miR-71-5p	EmuJ_000497100	1623	-20.3	84
emu-miR-71-5p	EmuJ_000513900	1398	-25.4	14
emu-miR-71-5p	EmuJ_000514850	86	-20.2	45
emu-miR-71-5p	EmuJ_000517600	116	-20.1	1
emu-miR-71-5p	EmuJ_000519900	282	-20.8	20
emu-miR-71-5p	EmuJ_000523700	109	-21.7	22
emu-miR-71-5p	EmuJ_000531650	237	-27.5	69
emu-miR-71-5p	EmuJ_000555400	332	-24.4	45
emu-miR-71-5p	EmuJ_000555800	345	-21.8	27
emu-miR-71-5p	EmuJ_000568300	172	-23.7	35
emu-miR-71-5p	EmuJ_000568800	210	-22.2	45
emu-miR-71-5p	EmuJ_000570900	342	-21.4	46
emu-miR-71-5p	EmuJ_000574200	576	-21.7	11
emu-miR-71-5p	EmuJ_000581400	788	-22.3	382
emu-miR-71-5p	EmuJ_000583200	198	-22.4	16
emu-miR-71-5p	EmuJ_000589400	390	-27.8	43
emu-miR-71-5p	EmuJ_000602900	435	-21.6	78
emu-miR-71-5p	EmuJ_000608100	243	-20.0	99
emu-miR-71-5p	EmuJ_000610700	306	-22.2	14
emu-miR-71-5p	EmuJ_000625200	239	-25.6	141
emu-miR-71-5p	EmuJ_000627600	545	-20.1	394
emu-miR-71-5p	EmuJ_000628300	829	-27.6	711
emu-miR-71-5p	EmuJ_000640100	200	-24.6	15
emu-miR-71-5p	EmuJ_000644500	584	-21.4	439
emu-miR-71-5p	EmuJ_000646000	83	-20.5	14
emu-miR-71-5p	EmuJ_000665100	1122	-21.0	954
emu-miR-71-5p	EmuJ_000672150	195	-24.9	71
emu-miR-71-5p	EmuJ_000675500	589	-22.8	343
emu-miR-71-5p	EmuJ_000690200	623	-21.5	60
emu-miR-71-5p	EmuJ_000690800	201	-21.5	59
emu-miR-71-5p	EmuJ_000711900	459	-21.4	2
emu-miR-71-5p	EmuJ_000714900	211	-21.9	120
emu-miR-71-5p	EmuJ_000716900	504	-21.4	314
emu-miR-71-5p	EmuJ_000725500	136	-21.8	75
emu-miR-71-5p	EmuJ_000728400	3889	-24.9	28
emu-miR-71-5p	EmuJ_000729100	526	-22.3	264
emu-miR-71-5p	EmuJ_000738800	213	-22.1	1
emu-miR-71-5p	EmuJ_000761600	123	-20.0	50
emu-miR-71-5p	EmuJ_000767700	127	-21.5	15
emu-miR-71-5p	EmuJ_000770600	253	-24.7	7
emu-miR-71-5p	EmuJ_000773100	520	-20.9	50
emu-miR-71-5p	EmuJ_000778300	954	-20.4	297
emu-miR-71-5p	EmuJ_000783500	268	-24.0	226
emu-miR-71-5p	EmuJ_000790600	958	-20.5	442
emu-miR-71-5p	EmuJ_000798500	307	-23.1	156
emu-miR-71-5p	EmuJ_000806500	61	-24.4	4
emu-miR-71-5p	EmuJ_000807400	398	-24.3	35
emu-miR-71-5p	EmuJ_000809400	544	-21.1	177
emu-miR-71-5p	EmuJ_000813100	394	-22.0	8
emu-miR-71-5p	EmuJ_000825650	118	-25.3	24
emu-miR-71-5p	EmuJ_000827550	122	-20.9	22
emu-miR-71-5p	EmuJ_000832900	371	-20.3	155
emu-miR-71-5p	EmuJ_000843200	1004	-21.4	23
emu-miR-71-5p	EmuJ_000848100	1099	-27.7	602
emu-miR-71-5p	EmuJ_000857700	150	-20.4	23
emu-miR-71-5p	EmuJ_000865600	258	-21.9	80
emu-miR-71-5p	EmuJ_000866400	249	-26.4	84
emu-miR-71-5p	EmuJ_000876500	265	-21.7	35
emu-miR-71-5p	EmuJ_000889100	159	-20.5	40
emu-miR-71-5p	EmuJ_000903700	714	-22.2	14
emu-miR-71-5p	EmuJ_000904600	300	-23.6	57
emu-miR-71-5p	EmuJ_000908300	852	-21.7	263
emu-miR-71-5p	EmuJ_000911900	218	-21.7	5
emu-miR-71-5p	EmuJ_000912200	185	-20.4	34
emu-miR-71-5p	EmuJ_000915600	302	-24.2	88
emu-miR-71-5p	EmuJ_000916800	507	-21.6	2
emu-miR-71-5p	EmuJ_000920000	1413	-20.9	722
emu-miR-71-5p	EmuJ_000935200	369	-22.6	53
emu-miR-71-5p	EmuJ_000938300	507	-21.6	2
emu-miR-71-5p	EmuJ_000947300	179	-22.7	5
emu-miR-71-5p	EmuJ_000951700	162	-27.9	10
emu-miR-71-5p	EmuJ_000955000	313	-20.6	271
emu-miR-71-5p	EmuJ_000957200	398	-21.0	332
emu-miR-71-5p	EmuJ_000959000	346	-20.5	75
emu-miR-71-5p	EmuJ_000962500	598	-21.8	77
emu-miR-71-5p	EmuJ_000966000	72	-21.1	18
emu-miR-71-5p	EmuJ_000967400	1400	-22.4	623
emu-miR-71-5p	EmuJ_000969800	145	-21.5	14
emu-miR-71-5p	EmuJ_000972400	625	-24.6	2
emu-miR-71-5p	EmuJ_000974400	988	-25.3	411
emu-miR-71-5p	EmuJ_000981100	418	-21.7	142
emu-miR-71-5p	EmuJ_000989000	132	-21.0	7
emu-miR-71-5p	EmuJ_000993500	152	-20.1	55
emu-miR-71-5p	EmuJ_001000850	206	-21.0	27
emu-miR-71-5p	EmuJ_001003500	175	-27.2	9
emu-miR-71-5p	EmuJ_001004200	274	-22.7	45
emu-miR-71-5p	EmuJ_001005700	266	-20.9	16
emu-miR-71-5p	EmuJ_001007400	1333	-24.3	132
emu-miR-71-5p	EmuJ_001017500	637	-23.3	17
emu-miR-71-5p	EmuJ_001026700	374	-21.6	281
emu-miR-71-5p	EmuJ_001038000	254	-23.5	92
emu-miR-71-5p	EmuJ_001042400	557	-20.3	37
emu-miR-71-5p	EmuJ_001045000	681	-28.4	189
emu-miR-71-5p	EmuJ_001046000	316	-20.6	138
emu-miR-71-5p	EmuJ_001049400	383	-23.9	251
emu-miR-71-5p	EmuJ_001054300	128	-23.4	31
emu-miR-71-5p	EmuJ_001055600	325	-23.4	36
emu-miR-71-5p	EmuJ_001059700	291	-23.4	1
emu-miR-71-5p	EmuJ_001067100	50	-21.3	3
emu-miR-71-5p	EmuJ_001067600	76	-21.3	13
emu-miR-71-5p	EmuJ_001068400	429	-20.1	8
emu-miR-71-5p	EmuJ_001068600	262	-22.7	235
emu-miR-71-5p	EmuJ_001073700	233	-21.7	45
emu-miR-71-5p	EmuJ_001078200	177	-20.4	1
emu-miR-71-5p	EmuJ_001087800	139	-25.3	51
emu-miR-71-5p	EmuJ_001094200	160	-20.5	90
emu-miR-71-5p	EmuJ_001094800	2536	-23.0	727
emu-miR-71-5p	EmuJ_001095000	198	-20.7	41
emu-miR-71-5p	EmuJ_001100700	934	-21.2	239
emu-miR-71-5p	EmuJ_001100800	146	-25.6	59
emu-miR-71-5p	EmuJ_001102400	323	-22.9	36
emu-miR-71-5p	EmuJ_001119000	143	-22.9	105
emu-miR-71-5p	EmuJ_001126800	554	-21.2	14
emu-miR-71-5p	EmuJ_001127500	728	-20.1	110
emu-miR-71-5p	EmuJ_001130200	150	-26.0	21
emu-miR-71-5p	EmuJ_001141100	259	-22.2	3
emu-miR-71-5p	EmuJ_001144700	222	-20.1	112
emu-miR-71-5p	EmuJ_001174700	284	-22.5	171
emu-miR-71-5p	EmuJ_001179600	113	-23.0	17
emu-miR-71-5p	EmuJ_001182800	515	-25.0	59
emu-miR-71-5p	EmuJ_001186800	131	-20.7	4
emu-miR-71-5p	EmuJ_001187400	857	-23.0	144
emu-miR-71-5p	EmuJ_001189300	892	-24.2	494
emu-miR-71-5p	EmuJ_001197700	415	-20.2	128
emu-miR-71-5p	EmuJ_001200800	127	-26.7	6
emu-let-7-5p	EmuJ_000044900	219	-20.4	16
emu-let-7-5p	EmuJ_000046700	2482	-21.8	610
emu-let-7-5p	EmuJ_000068800	268	-22.8	126
emu-let-7-5p	EmuJ_000069600	313	-26.1	126
emu-let-7-5p	EmuJ_000077000	287	-20.9	258
emu-let-7-5p	EmuJ_000078200	383	-24.2	300
emu-let-7-5p	EmuJ_000078500	394	-24.3	324
emu-let-7-5p	EmuJ_000083000	1440	-23.3	1404
emu-let-7-5p	EmuJ_000083400	752	-24.7	374
emu-let-7-5p	EmuJ_000099900	1027	-29.8	617
emu-let-7-5p	EmuJ_000124500	2899	-23.2	1145
emu-let-7-5p	EmuJ_000130400	316	-21.7	93
emu-let-7-5p	EmuJ_000158100	146	-20.1	60
emu-let-7-5p	EmuJ_000181600	31	-22.0	6
emu-let-7-5p	EmuJ_000189200	506	-23.3	74
emu-let-7-5p	EmuJ_000197100	336	-21.0	86
emu-let-7-5p	EmuJ_000201100	360	-21.1	33
emu-let-7-5p	EmuJ_000229500	134	-20.5	91
emu-let-7-5p	EmuJ_000233300	400	-20.2	41
emu-let-7-5p	EmuJ_000257100	1698	-22.3	514
emu-let-7-5p	EmuJ_000283800	195	-22.7	42
emu-let-7-5p	EmuJ_000342000	95	-20.5	60
emu-let-7-5p	EmuJ_000345200	173	-21.0	1
emu-let-7-5p	EmuJ_000379600	433	-25.1	162
emu-let-7-5p	EmuJ_000393200	1026	-23.2	624
emu-let-7-5p	EmuJ_000410500	160	-20.5	60
emu-let-7-5p	EmuJ_000421050	783	-23.3	564
emu-let-7-5p	EmuJ_000441300	77	-22.8	54
emu-let-7-5p	EmuJ_000443400	322	-23.2	94
emu-let-7-5p	EmuJ_000455800	957	-22.2	840
emu-let-7-5p	EmuJ_000461400	424	-20.4	180
emu-let-7-5p	EmuJ_000470400	3873	-20.8	2057
emu-let-7-5p	EmuJ_000474400	230	-23.8	177
emu-let-7-5p	EmuJ_000474800	158	-20.0	6
emu-let-7-5p	EmuJ_000479500	185	-20.5	41
emu-let-7-5p	EmuJ_000480500	527	-20.5	353
emu-let-7-5p	EmuJ_000482600	1858	-20.0	550
emu-let-7-5p	EmuJ_000492200	1025	-28.1	384
emu-let-7-5p	EmuJ_000503220	72	-20.0	31
emu-let-7-5p	EmuJ_000503800	191	-20.1	55
emu-let-7-5p	EmuJ_000511750	3403	-21.9	3127
emu-let-7-5p	EmuJ_000517300	567	-22.9	310
emu-let-7-5p	EmuJ_000550700	8173	-26.4	2682
emu-let-7-5p	EmuJ_000557500	401	-21.8	256
emu-let-7-5p	EmuJ_000558000	5561	-20.2	5029
emu-let-7-5p	EmuJ_000571900	151	-20.8	6
emu-let-7-5p	EmuJ_000572500	539	-21.5	220
emu-let-7-5p	EmuJ_000588700	186	-28.6	29
emu-let-7-5p	EmuJ_000626000	449	-20.5	24
emu-let-7-5p	EmuJ_000634200	349	-21.4	9
emu-let-7-5p	EmuJ_000645800	170	-20.9	108
emu-let-7-5p	EmuJ_000651700	1301	-20.0	695
emu-let-7-5p	EmuJ_000663100	236	-20.3	1
emu-let-7-5p	EmuJ_000698600	1760	-20.0	512
emu-let-7-5p	EmuJ_000707800	249	-27.3	66
emu-let-7-5p	EmuJ_000714500	2087	-22.6	654
emu-let-7-5p	EmuJ_000716300	103	-20.6	48
emu-let-7-5p	EmuJ_000728400	3889	-21.1	2111
emu-let-7-5p	EmuJ_000728700	1278	-26.4	1048
emu-let-7-5p	EmuJ_000739300	170	-23.2	107
emu-let-7-5p	EmuJ_000744500	256	-20.7	150
emu-let-7-5p	EmuJ_000744800	732	-25.4	621
emu-let-7-5p	EmuJ_000755900	165	-24.2	2
emu-let-7-5p	EmuJ_000760200	223	-21.6	30
emu-let-7-5p	EmuJ_000769500	743	-20.7	281
emu-let-7-5p	EmuJ_000789900	2350	-20.3	373
emu-let-7-5p	EmuJ_000796900	215	-20.1	162
emu-let-7-5p	EmuJ_000808500	153	-24.6	5
emu-let-7-5p	EmuJ_000808600	384	-24.6	236
emu-let-7-5p	EmuJ_000813900	320	-21.3	155
emu-let-7-5p	EmuJ_000826400	228	-23.6	40
emu-let-7-5p	EmuJ_000826900	879	-21.1	192
emu-let-7-5p	EmuJ_000863500	3422	-20.3	402
emu-let-7-5p	EmuJ_000876500	265	-20.4	155
emu-let-7-5p	EmuJ_000896900	377	-21.5	325
emu-let-7-5p	EmuJ_000908800	836	-22.2	318
emu-let-7-5p	EmuJ_000916100	184	-21.9	63
emu-let-7-5p	EmuJ_000920400	2374	-23.5	2033
emu-let-7-5p	EmuJ_000921100	1298	-27.8	223
emu-let-7-5p	EmuJ_000935200	369	-22.2	280
emu-let-7-5p	EmuJ_000939100	209	-21.0	84
emu-let-7-5p	EmuJ_000955500	699	-20.4	468
emu-let-7-5p	EmuJ_000974800	711	-20.8	665
emu-let-7-5p	EmuJ_000976200	1417	-22.2	1305
emu-let-7-5p	EmuJ_000987500	268	-20.9	13
emu-let-7-5p	EmuJ_000998600	172	-22.0	113
emu-let-7-5p	EmuJ_001026900	368	-22.8	137
emu-let-7-5p	EmuJ_001048100	249	-21.6	71
emu-let-7-5p	EmuJ_001050600	167	-21.0	136
emu-let-7-5p	EmuJ_001053100	282	-21.4	75
emu-let-7-5p	EmuJ_001088400	151	-24.9	26
emu-let-7-5p	EmuJ_001095800	396	-20.7	19
emu-let-7-5p	EmuJ_001103800	352	-26.7	111
emu-let-7-5p	EmuJ_001107500	3131	-20.0	2861
emu-let-7-5p	EmuJ_001117500	578	-22.8	454
emu-let-7-5p	EmuJ_001117600	132	-21.9	73
emu-let-7-5p	EmuJ_001123100	4091	-20.9	1508
emu-let-7-5p	EmuJ_001126200	1266	-21.8	1245
emu-let-7-5p	EmuJ_001156700	630	-22.0	145
emu-let-7-5p	EmuJ_001184900	298	-20.5	89
