# Supplementary material for: Expression profiling of Echinococcus multilocularis miRNAs throughout metacestode development in vitro
Source: PLoS Negl Trop Dis. 2021 Mar 22;15(3):e0009297. doi: 10.1371/journal.pntd.0009297 (PMC8016320; doi:10.1371/journal.pntd.0009297)
Supplement: S7 Table — (XLSX) [file pntd.0009297.s012.xlsx]

## Sheet: Hoja 1
S7 Table. Evolutionary conservation analysis of Echinococcus multilocularis microRNA (miRNA) target sites predicted by both miRanda and RNAhybrid algorithms in the related species Echinococcus granulosus and Taenia solium.
miRNA	Gene ID	Gene Description a	Evolutionary Conservation
emu-miR-10-5p	EmuJ_000188500	Protein pangolin J	E. granulosus and T. solium
emu-miR-10-5p	EmuJ_000365400	Upstream transcription factor 1	T. solium
emu-miR-10-5p	EmuJ_000389600	Mitogen activated protein kinase kinase kinase	E. granulosus and T. solium
emu-miR-10-5p	EmuJ_000421050	BTB:POZ domain containing protein 9	E. granulosus
emu-miR-10-5p	EmuJ_000448200	Phd finger protein 10	E. granulosus and T. solium
emu-miR-10-5p	EmuJ_000468500	Chmp1 chromatin modifying protein	E. granulosus
emu-miR-10-5p	EmuJ_000586300	Coiled coil domain containing protein 40	E. granulosus
emu-miR-10-5p	EmuJ_000753900	Major facilitator superfamily domain containing protein	E. granulosus
emu-miR-10-5p	EmuJ_000765400	Protein lin 9	E. granulosus
emu-miR-10-5p	EmuJ_000770900	Immunoglobulin subtype	E. granulosus and T. solium
emu-miR-10-5p	EmuJ_001020600	Histone H4 acetyltransferase NuA4 complex Eaf6	E. granulosus and T. solium
emu-miR-10-5p	EmuJ_001047800	Nucleolar protein c7c	E. granulosus
emu-miR-10-5p	EmuJ_001095100	Homeobox protein Meis1	E. granulosus and T. solium
emu-miR-10-5p	EmuJ_001178200	n/a	E. granulosus
emu-miR-1-3p	EmuJ_000178100	Activin; Tgf beta family	E. granulosus
emu-miR-1-3p	EmuJ_000193700	Annexin	E. granulosus
emu-miR-1-3p	EmuJ_000301200	Exocyst complex component	T. solium
emu-miR-1-3p	EmuJ_000318500	SH3-binding, glutamic acid-rich protein	E. granulosus
emu-miR-1-3p	EmuJ_000485800	Antigen II/3; Ezrin-like protein; H17g protein tegumental antigen; Tegument protein	T. solium
emu-miR-1-3p	EmuJ_000596700	Dynein heavy chain	E. granulosus
emu-miR-1-3p	EmuJ_000798500	Alpha 16 mannosyl glycoprotein	E. granulosus
emu-miR-1-3p	EmuJ_000901700	Wd40 repeat	E. granulosus
emu-miR-1-3p	EmuJ_000923300	Transmembrane protein 181	E. granulosus
emu-miR-1-3p	EmuJ_000978100	39S ribosomal protein L16 mitochondrial	E. granulosus
emu-miR-1-3p	EmuJ_001049900	Dynein light chain	E. granulosus
emu-miR-1-3p	EmuJ_001159000	n/a	E. granulosus
emu-miR-4989-3p	EmuJ_000185100	Expressed conserved protein	E. granulosus
emu-miR-4989-3p	EmuJ_000189200	PH and SEC7 domain containing protein 3	E. granulosus
emu-miR-4989-3p	EmuJ_000221700	FeS cluster biolocus tagsis	E. granulosus
emu-miR-4989-3p	EmuJ_000231100	Innexin	E. granulosus
emu-miR-4989-3p	EmuJ_000495100	General transcription factor IIH subunit	E. granulosus
emu-miR-4989-3p	EmuJ_000522200	Ras C3 botulinum toxin substrate 1	E. granulosus and T. solium
emu-miR-4989-3p	EmuJ_000728300	Melanoma inhibitory activity protein 3	E. granulosus and T. solium
emu-miR-4989-3p	EmuJ_001177300	Basic leucine zipper bZIP transcription factor	E. granulosus
emu-miR-9-5p	EmuJ_000103000	Transmembrane protein 188	E. granulosus
emu-miR-9-5p	EmuJ_000103500	Transmembrane protein 188	E. granulosus
emu-miR-9-5p	EmuJ_000108300	Carbonic anhydrase	E. granulosus
emu-miR-9-5p	EmuJ_000209900	Signal recognition particle subunit SRP72	E. granulosus
emu-miR-9-5p	EmuJ_000391400	Transposase	E. granulosus
emu-miR-9-5p	EmuJ_000853100	ATP dependent RNA helicase DDX27	E. granulosus
emu-miR-9-5p	EmuJ_000955500	Peregrin	E. granulosus
emu-miR-9-5p	EmuJ_001059500	Serine:threonine:tyrosine interacting	E. granulosus
emu-miR-9-5p	EmuJ_001118600	Mitochondrial distribution morphology family 35 apoptosis	E. granulosus
emu-miR-9-5p	EmuJ_001082900	Selenide, water dikinase	E. granulosus and T. solium
emu-let-7-5p	EmuJ_000044900	Clathrin coat assembly protein ap 1	E. granulosus
emu-let-7-5p	EmuJ_000083400	Dpy 30 motif	E. granulosus
emu-let-7-5p	EmuJ_000130400	GA repeat binding protein beta 2	E. granulosus and T. solium
emu-let-7-5p	EmuJ_000189200	PH and SEC7 domain containing protein 3	E. granulosus
emu-let-7-5p	EmuJ_000197100	Proto oncolocus tag serine:threonine protein kinase	E. granulosus
emu-let-7-5p	EmuJ_000257100	Nitrogen permease regulator 3 protein	E. granulosus
emu-let-7-5p	EmuJ_000283800	ABC domain containing protein kinase	E. granulosus
emu-let-7-5p	EmuJ_000342000	Tyrosine-protein kinase	E. granulosus
emu-let-7-5p	EmuJ_000379600	Nuclear receptor 2DBD gamma	E. granulosus and T. solium
emu-let-7-5p	EmuJ_000393200	BRCA1 associated protein	E. granulosus
emu-let-7-5p	EmuJ_000421050	BTB:POZ domain containing protein 9	E. granulosus
emu-let-7-5p	EmuJ_000455800	n/a	E. granulosus
emu-let-7-5p	EmuJ_000482600	MutS protein 5	E. granulosus
emu-let-7-5p	EmuJ_000492200	Uroporphyrinogen decarboxylase	E. granulosus
emu-let-7-5p	EmuJ_000517300	n/a	E. granulosus
emu-let-7-5p	EmuJ_000588700	Protein furry	E. granulosus
emu-let-7-5p	EmuJ_000707800	Expressed conserved protein	E. granulosus
emu-let-7-5p	EmuJ_000714500	Co chaperone HscB	E. granulosus
emu-let-7-5p	EmuJ_000739300	Protein vprbp	E. granulosus
emu-let-7-5p	EmuJ_000744800	Daz associated protein 1	E. granulosus
emu-let-7-5p	EmuJ_000755900	N acetyltransferase ESCO1	E. granulosus
emu-let-7-5p	EmuJ_000769500	Discoidin domain containing receptor 2	E. granulosus
emu-let-7-5p	EmuJ_000796900	Short coiled coil protein	E. granulosus and T. solium
emu-let-7-5p	EmuJ_000808600	Homeobox	E. granulosus
emu-let-7-5p	EmuJ_000813900	Homeobox protein Hox B4a	E. granulosus and T. solium
emu-let-7-5p	EmuJ_000826400	Synaptobrevin YKT6	E. granulosus
emu-let-7-5p	EmuJ_000826900	Alpha 16 fucosyltransferase	E. granulosus
emu-let-7-5p	EmuJ_000908800	Transient receptor potential gamma protein	E. granulosus
emu-let-7-5p	EmuJ_000921100	n/a	E. granulosus
emu-let-7-5p	EmuJ_000935200	Synaptic vesicle membrane protein VAT 1	E. granulosus
emu-let-7-5p	EmuJ_000939100	Matrix metallopeptidase 7 M10 family	E. granulosus and T. solium
emu-let-7-5p	EmuJ_001026900	Expressed conserved protein	E. granulosus
emu-let-7-5p	EmuJ_001053100	Transcription factor sum	E. granulosus and T. solium
emu-let-7-5p	EmuJ_001103800	Sex determining protein fem 1	E. granulosus
emu-let-7-5p	EmuJ_001117600	Integrator complex subunit 9	E. granulosus
emu-miR-71-5p	EmuJ_000056650	EGF region	E. granulosus
emu-miR-71-5p	EmuJ_000065000	Glucosamine 6-phosphate N-acetyltransferase	E. granulosus
emu-miR-71-5p	EmuJ_000083600	Sterile alpha motif SAM	E. granulosus
emu-miR-71-5p	EmuJ_000085500	Expressed conserved protein	E. granulosus and T. solium
emu-miR-71-5p	EmuJ_000085700	Frizzled 10	E. granulosus and T. solium
emu-miR-71-5p	EmuJ_000086800	Syntaxin 5	E. granulosus and T. solium
emu-miR-71-5p	EmuJ_000094900	Low density lipoprotein receptor protein	E. granulosus and T. solium
emu-miR-71-5p	EmuJ_000097300	Hypothetical transcript	E. granulosus
emu-miR-71-5p	EmuJ_000100000	Protein RER1	E. granulosus
emu-miR-71-5p	EmuJ_000104800	Protein sel 1 1	E. granulosus
emu-miR-71-5p	EmuJ_000113400	Clathrin interactor 1	E. granulosus
emu-miR-71-5p	EmuJ_000118500	Cyclin y	E. granulosus
emu-miR-71-5p	EmuJ_000121600	DnaJ Hsp40 subfamily C member	E. granulosus and T. solium
emu-miR-71-5p	EmuJ_000123600	Dual specificity mitogen activated protein	E. granulosus
emu-miR-71-5p	EmuJ_000124300	CTR1 high affinity copper uptake protein 1	E. granulosus and T. solium
emu-miR-71-5p	EmuJ_000135300	Rabenosyn 5	E. granulosus and T. solium
emu-miR-71-5p	EmuJ_000140600	Hypothetical transcript	E. granulosus and T. solium
emu-miR-71-5p	EmuJ_000163700	Rossmann alpha beta alpha sandwich fold	E. granulosus
emu-miR-71-5p	EmuJ_000191100	Transcription factor SOX 14	E. granulosus and T. solium
emu-miR-71-5p	EmuJ_000193300	NAD kinase	E. granulosus and T. solium
emu-miR-71-5p	EmuJ_000223100	Deoxynucleotidyltransferase terminal interacting	E. granulosus
emu-miR-71-5p	EmuJ_000228700	Leucine rich repeat typical subtype	E. granulosus and T. solium
emu-miR-71-5p	EmuJ_000234100	Nuclear hormone receptor family member nhr 41	E. granulosus and T. solium
emu-miR-71-5p	EmuJ_000242000	ATPase family AAA domain containing protein	T. solium
emu-miR-71-5p	EmuJ_000278400	Follistatin	E. granulosus and T. solium
emu-miR-71-5p	EmuJ_000294600	Dual specificity tyrosine-phosphorylation-regulated kinase 1a	E. granulosus and T. solium
emu-miR-71-5p	EmuJ_000325100	Tubulin specific chaperone E	T. solium
emu-miR-71-5p	EmuJ_000331400	Scaffold protein salvador	E. granulosus and T. solium
emu-miR-71-5p	EmuJ_000359860	Expressed protein	E. granulosus
emu-miR-71-5p	EmuJ_000425300	Rho GTPase activating protein 1	E. granulosus and T. solium
emu-miR-71-5p	EmuJ_000430800	Ras protein Rab 2A	E. granulosus and T. solium
emu-miR-71-5p	EmuJ_000434400	Merlin:moesin:ezrin:radixin	E. granulosus
emu-miR-71-5p	EmuJ_000437700	Expressed conserved protein	E. granulosus and T. solium
emu-miR-71-5p	EmuJ_000440000	T-cell immunomodulatory protein	E. granulosus
emu-miR-71-5p	EmuJ_000445850	Mitochondrial import inner membrane translocase subunit Tim23 putative	T. solium
emu-miR-71-5p	EmuJ_000456500	G1:S specific cyclin D1	E. granulosus and T. solium
emu-miR-71-5p	EmuJ_000458800	Vasodilator stimulated phosphoprotein	E. granulosus
emu-miR-71-5p	EmuJ_000461800	Prolyl tRNA synthetase mitochondrial	E. granulosus
emu-miR-71-5p	EmuJ_000466500	n/a	E. granulosus
emu-miR-71-5p	EmuJ_000468300	Target of rapamycin complex 2 subunit MAPKAP1	E. granulosus and T. solium
emu-miR-71-5p	EmuJ_000473500	n/a	E. granulosus
emu-miR-71-5p	EmuJ_000473600	Sodium dependent phosphate transport protein 1	E. granulosus and T. solium
emu-miR-71-5p	EmuJ_000478300	High density lipoprotein receptor hdl	E. granulosus
emu-miR-71-5p	EmuJ_000479600	Importin subunit alpha	E. granulosus and T. solium
emu-miR-71-5p	EmuJ_000481700	Multiple pdz domain protein	E. granulosus
emu-miR-71-5p	EmuJ_000483300	RPEL repeat	E. granulosus and T. solium
emu-miR-71-5p	EmuJ_000484900	TATA element modulatory factor	E. granulosus
emu-miR-71-5p	EmuJ_000491800	Mitochondrial intermediate peptidase	E. granulosus
emu-miR-71-5p	EmuJ_000517600	Golgin subfamily A	E. granulosus
emu-miR-71-5p	EmuJ_000555800	Tfiia large subunit	E. granulosus
emu-miR-71-5p	EmuJ_000568300	F box only protein	E. granulosus and T. solium
emu-miR-71-5p	EmuJ_000568800	Asparagine rich protein	E. granulosus and T. solium
emu-miR-71-5p	EmuJ_000570900	n/a	E. granulosus and T. solium
emu-miR-71-5p	EmuJ_000574200	Protein Smaug 1	T. solium
emu-miR-71-5p	EmuJ_000589400	SAGA-associated factor 11	E. granulosus and T. solium
emu-miR-71-5p	EmuJ_000602900	Zinc finger C2H2 type	E. granulosus and T. solium
emu-miR-71-5p	EmuJ_000640100	Eukaryotic release factor 3 erfs	E. granulosus and T. solium
emu-miR-71-5p	EmuJ_000646000	Mitotic checkpoint serine:threonine protein	E. granulosus
emu-miR-71-5p	EmuJ_000672150	Protein FAM135A	E. granulosus and T. solium
emu-miR-71-5p	EmuJ_000675500	Zinc finger protein	E. granulosus and T. solium
emu-miR-71-5p	EmuJ_000690200	Secretion regulating guanine nucleotide exchange	E. granulosus
emu-miR-71-5p	EmuJ_000711900	Rho GTPase activating protein 21	E. granulosus and T. solium
emu-miR-71-5p	EmuJ_000714900	Zinc finger C2H2 type	E. granulosus and T. solium
emu-miR-71-5p	EmuJ_000716900	Dual specificity	E. granulosus
emu-miR-71-5p	EmuJ_000725500	Phosphoinositide 3 kinase regulatory subunit 4	E. granulosus
emu-miR-71-5p	EmuJ_000728400	n/a	E. granulosus
emu-miR-71-5p	EmuJ_000738800	Expressed conserved protein	E. granulosus
emu-miR-71-5p	EmuJ_000761600	WD repeat protein	E. granulosus and T. solium
emu-miR-71-5p	EmuJ_000770600	Protein phosphatase 2C	E. granulosus
emu-miR-71-5p	EmuJ_000773100	SH2	E. granulosus and T. solium
emu-miR-71-5p	EmuJ_000783500	Expressed protein	E. granulosus
emu-miR-71-5p	EmuJ_000806500	UBX domain containing protein 1	E. granulosus and T. solium
emu-miR-71-5p	EmuJ_000807400	alpha-1,2-Mannosidase	E. granulosus and T. solium
emu-miR-71-5p	EmuJ_000813100	Calcium dependent secretion activator 1	E. granulosus
emu-miR-71-5p	EmuJ_000825650	Zinc finger C2H2 type	E. granulosus
emu-miR-71-5p	EmuJ_000832900	Subfamily M12B unassigned peptidase	E. granulosus
emu-miR-71-5p	EmuJ_000843200	DEAD box ATP dependent RNA helicase	T. solium
emu-miR-71-5p	EmuJ_000848100	RNA polymerase II elongation factor ELL	E. granulosus
emu-miR-71-5p	EmuJ_000866400	Polycomb group RING finger protein 2	E. granulosus and T. solium
emu-miR-71-5p	EmuJ_000889100	n/a	E. granulosus and T. solium
emu-miR-71-5p	EmuJ_000903700	Programmed cell death protein 2	E. granulosus and T. solium
emu-miR-71-5p	EmuJ_000904600	Cut homeobox 1b	E. granulosus and T. solium
emu-miR-71-5p	EmuJ_000908300	Cyclic AMP responsive element binding protein	E. granulosus and T. solium
emu-miR-71-5p	EmuJ_000912200	Phosphoglycerate mutase	E. granulosus
emu-miR-71-5p	EmuJ_000915600	Ubiquitin carboxyl terminal hydrolase 12	E. granulosus and T. solium
emu-miR-71-5p	EmuJ_000916800	Transmembrane protein 131	T. solium
emu-miR-71-5p	EmuJ_000920000	Cell wall protein awa1p	E. granulosus and T. solium
emu-miR-71-5p	EmuJ_000935200	Synaptic vesicle membrane protein VAT 1	E. granulosus and T. solium
emu-miR-71-5p	EmuJ_000947300	Phosphatidylinositol 4 kinase type 2 beta	E. granulosus and T. solium
emu-miR-71-5p	EmuJ_000951700	Golgi SNAP receptor complex	E. granulosus and T. solium
emu-miR-71-5p	EmuJ_000955000	Protein CIP2A	E. granulosus
emu-miR-71-5p	EmuJ_000957200	Rho guanine nucleotide exchange factor 12	E. granulosus
emu-miR-71-5p	EmuJ_000962500	Protein phosphatase 1 regulatory subunit 3B	E. granulosus
emu-miR-71-5p	EmuJ_000966000	Proteasome inhibitor	E. granulosus
emu-miR-71-5p	EmuJ_000967400	Mxi neural development protein	E. granulosus and T. solium
emu-miR-71-5p	EmuJ_000969800	Alpha 13 mannosyl glycoprotein	E. granulosus and T. solium
emu-miR-71-5p	EmuJ_000972400	Leukotriene A 4 hydrolase	E. granulosus and T. solium
emu-miR-71-5p	EmuJ_000974400	Cyclin G2	E. granulosus
emu-miR-71-5p	EmuJ_000981100	Transcription elongation factor b polypeptide 3	E. granulosus
emu-miR-71-5p	EmuJ_000993500	RWD domain containing protein 1	E. granulosus and T. solium
emu-miR-71-5p	EmuJ_001000850	n/a	E. granulosus and T. solium
emu-miR-71-5p	EmuJ_001004200	BCL2 associated athanolocus tag 3	E. granulosus and T. solium
emu-miR-71-5p	EmuJ_001017500	Zinc finger protein	E. granulosus and T. solium
emu-miR-71-5p	EmuJ_001038000	Myosin XV	E. granulosus
emu-miR-71-5p	EmuJ_001042400	Polypeptide N-acetylgalactosaminyltransferase	E. granulosus
emu-miR-71-5p	EmuJ_001045000	n/a	E. granulosus and T. solium
emu-miR-71-5p	EmuJ_001049400	Protein serac1	E. granulosus
emu-miR-71-5p	EmuJ_001054300	TBC1 domain family 2B	T. solium
emu-miR-71-5p	EmuJ_001055600	Cell adhesion molecule	E. granulosus
emu-miR-71-5p	EmuJ_001059700	Aurora kinase A	T. solium
emu-miR-71-5p	EmuJ_001068400	Zinc finger RING type	E. granulosus
emu-miR-71-5p	EmuJ_001087800	Protein CHMP7	T. solium
emu-miR-71-5p	EmuJ_001094200	Phosphatidylinositol 4 phosphate 3 kinase C2	E. granulosus and T. solium
emu-miR-71-5p	EmuJ_001094800	MACRO domain containing protein 2	E. granulosus
emu-miR-71-5p	EmuJ_001102400	Mitogen-activated protein kinase kinase kinase kinase	E. granulosus and T. solium
emu-miR-71-5p	EmuJ_001119000	HEAT repeat containing protein 2	T. solium
emu-miR-71-5p	EmuJ_001126800	Serine threonine protein kinase	E. granulosus
emu-miR-71-5p	EmuJ_001127500	Sodium bile acid cotransporter	E. granulosus
emu-miR-71-5p	EmuJ_001130200	Pre mRNA splicing factor syf2	E. granulosus and T. solium
emu-miR-71-5p	EmuJ_001141100	Regulatory associated protein of mTOR	E. granulosus
emu-miR-71-5p	EmuJ_001144700	Ras protein Rab 39B	E. granulosus
emu-miR-71-5p	EmuJ_001174700	Charged multivesicular body protein 2b	E. granulosus
emu-miR-71-5p	EmuJ_001179600	Protein FAM160A1	E. granulosus
emu-miR-71-5p	EmuJ_001182800	Rho associated protein kinase	E. granulosus and T. solium
emu-miR-71-5p	EmuJ_001186800	Gpi ethanolamine phosphate transferase 3	E. granulosus
emu-miR-71-5p	EmuJ_001187400	CCR4 NOT transcription complex subunit 7 linea germinal	E. granulosus and T. solium
emu-miR-71-5p	EmuJ_001200800	Vam6:Vps39 protein	E. granulosus and T. solium
a Gene Description according to WBPS14 (WS271). n/a: no annotation
