# Supplementary material for: Expression profiling of Echinococcus multilocularis miRNAs throughout metacestode development in vitro
Source: PLoS Negl Trop Dis. 2021 Mar 22;15(3):e0009297. doi: 10.1371/journal.pntd.0009297 (PMC8016320; doi:10.1371/journal.pntd.0009297)
Supplement: S8 Table — (XLSX) [file pntd.0009297.s013.xlsx]

## Sheet: Hoja 1
S8 Table. Gene ontology (GO) enrichment analysis of microRNA (miRNA) predicted targets in Echinococcus multilocularis.
emu-miR-71 targets
source	term_name	term_id	adjusted_p_value	negative_log10_of_adjusted_p_value	term_size	query_size	intersection_size	effective_domain_size	intersections
GO:MF	nucleotide binding	GO:0000166	1	0	655	96	22	3651	EMUJ_001059700,EMUJ_001126800,EMUJ_000640100,EMUJ_000523700,EMUJ_000646000,EMUJ_001102400,EMUJ_000123600,EMUJ_001182800,EMUJ_000725500,EMUJ_000430800,EMUJ_001038000,EMUJ_001094200,EMUJ_001144700,EMUJ_000294600,EMUJ_000339900,EMUJ_001068600,EMUJ_000778300,EMUJ_000531500,EMUJ_000716900,EMUJ_000581400,EMUJ_000242000,EMUJ_000461800
GO:MF	ATPase activity	GO:0016887	1	0	105	96	2	3651	EMUJ_000843200,EMUJ_000523700
GO:MF	exoribonuclease activity, producing 5'-phosphomonoesters	GO:0016896	1	0	3	96	1	3651	EMUJ_001187400
GO:MF	purine nucleotide binding	GO:0017076	1	0	614	96	22	3651	EMUJ_001059700,EMUJ_001126800,EMUJ_000640100,EMUJ_000523700,EMUJ_000646000,EMUJ_001102400,EMUJ_000123600,EMUJ_001182800,EMUJ_000725500,EMUJ_000430800,EMUJ_001038000,EMUJ_001094200,EMUJ_001144700,EMUJ_000294600,EMUJ_000339900,EMUJ_001068600,EMUJ_000778300,EMUJ_000531500,EMUJ_000716900,EMUJ_000581400,EMUJ_000242000,EMUJ_000461800
GO:MF	nucleoside-triphosphatase activity	GO:0017111	1	0	247	96	7	3651	EMUJ_000843200,EMUJ_000640100,EMUJ_000523700,EMUJ_000430800,EMUJ_001038000,EMUJ_001144700,EMUJ_000339900
GO:MF	calmodulin-lysine N-methyltransferase activity	GO:0018025	1	0	1	96	1	3651	EMUJ_001114300
GO:MF	guanyl nucleotide binding	GO:0019001	1	0	117	96	4	3651	EMUJ_000640100,EMUJ_000430800,EMUJ_001144700,EMUJ_000339900
GO:MF	transmembrane transporter activity	GO:0022857	1	0	246	96	2	3651	EMUJ_000124300,EMUJ_000473600
GO:MF	inorganic cation transmembrane transporter activity	GO:0022890	1	0	106	96	1	3651	EMUJ_000124300
GO:MF	enzyme regulator activity	GO:0030234	1	0	97	96	3	3651	EMUJ_000109300,EMUJ_000602300,EMUJ_000531650
GO:MF	carbohydrate binding	GO:0030246	1	0	23	96	1	3651	EMUJ_001042400
GO:MF	adenyl nucleotide binding	GO:0030554	1	0	499	96	18	3651	EMUJ_001059700,EMUJ_001126800,EMUJ_000523700,EMUJ_000646000,EMUJ_001102400,EMUJ_000123600,EMUJ_001182800,EMUJ_000725500,EMUJ_001038000,EMUJ_001094200,EMUJ_000294600,EMUJ_001068600,EMUJ_000778300,EMUJ_000531500,EMUJ_000716900,EMUJ_000581400,EMUJ_000242000,EMUJ_000461800
GO:MF	protein-macromolecule adaptor activity	GO:0030674	1	0	13	96	2	3651	EMUJ_000951700,EMUJ_000086800
GO:MF	GTPase regulator activity	GO:0030695	1	0	49	96	3	3651	EMUJ_000109300,EMUJ_000602300,EMUJ_000531650
GO:MF	ubiquitin-like protein binding	GO:0032182	1	0	6	96	1	3651	EMUJ_001000850
GO:MF	ribonucleoside binding	GO:0032549	1	0	118	96	4	3651	EMUJ_000640100,EMUJ_000430800,EMUJ_001144700,EMUJ_000339900
GO:MF	purine ribonucleoside binding	GO:0032550	1	0	115	96	4	3651	EMUJ_000640100,EMUJ_000430800,EMUJ_001144700,EMUJ_000339900
GO:MF	ribonucleotide binding	GO:0032553	1	0	615	96	22	3651	EMUJ_001059700,EMUJ_001126800,EMUJ_000640100,EMUJ_000523700,EMUJ_000646000,EMUJ_001102400,EMUJ_000123600,EMUJ_001182800,EMUJ_000725500,EMUJ_000430800,EMUJ_001038000,EMUJ_001094200,EMUJ_001144700,EMUJ_000294600,EMUJ_000339900,EMUJ_001068600,EMUJ_000778300,EMUJ_000531500,EMUJ_000716900,EMUJ_000581400,EMUJ_000242000,EMUJ_000461800
GO:MF	ligase activity, forming carbon-oxygen bonds	GO:0016875	1	0	30	96	1	3651	EMUJ_000461800
GO:MF	ligase activity	GO:0016874	1	0	77	96	1	3651	EMUJ_000461800
GO:MF	carbon-sulfur lyase activity	GO:0016846	1	0	1	96	1	3651	EMUJ_000965700
GO:MF	lyase activity	GO:0016829	1	0	39	96	1	3651	EMUJ_000965700
GO:MF	pyrophosphatase activity	GO:0016462	1	0	253	96	7	3651	EMUJ_000843200,EMUJ_000640100,EMUJ_000523700,EMUJ_000430800,EMUJ_001038000,EMUJ_001144700,EMUJ_000339900
GO:MF	oxidoreductase activity	GO:0016491	1	0	138	96	2	3651	EMUJ_000905200,EMUJ_000935200
GO:MF	transferase activity	GO:0016740	1	0	669	96	22	3651	EMUJ_001186800,EMUJ_001059700,EMUJ_000969800,EMUJ_000947300,EMUJ_001126800,EMUJ_000193300,EMUJ_000850000,EMUJ_000646000,EMUJ_000223100,EMUJ_001102400,EMUJ_001042400,EMUJ_000123600,EMUJ_001182800,EMUJ_001114300,EMUJ_000065000,EMUJ_000725500,EMUJ_001094200,EMUJ_000294600,EMUJ_001068600,EMUJ_000778300,EMUJ_000716900,EMUJ_000581400
GO:MF	transferase activity, transferring one-carbon groups	GO:0016741	1	0	67	96	1	3651	EMUJ_001114300
GO:MF	transferase activity, transferring acyl groups	GO:0016746	1	0	65	96	2	3651	EMUJ_000850000,EMUJ_000065000
GO:MF	transferase activity, transferring acyl groups other than amino-acyl groups	GO:0016747	1	0	41	96	2	3651	EMUJ_000850000,EMUJ_000065000
GO:MF	transferase activity, transferring glycosyl groups	GO:0016757	1	0	75	96	2	3651	EMUJ_000969800,EMUJ_001042400
GO:MF	transferase activity, transferring hexosyl groups	GO:0016758	1	0	40	96	1	3651	EMUJ_000969800
GO:MF	purine ribonucleotide binding	GO:0032555	1	0	612	96	22	3651	EMUJ_001059700,EMUJ_001126800,EMUJ_000640100,EMUJ_000523700,EMUJ_000646000,EMUJ_001102400,EMUJ_000123600,EMUJ_001182800,EMUJ_000725500,EMUJ_000430800,EMUJ_001038000,EMUJ_001094200,EMUJ_001144700,EMUJ_000294600,EMUJ_000339900,EMUJ_001068600,EMUJ_000778300,EMUJ_000531500,EMUJ_000716900,EMUJ_000581400,EMUJ_000242000,EMUJ_000461800
GO:MF	transferase activity, transferring phosphorus-containing groups	GO:0016772	1	0	347	96	16	3651	EMUJ_001186800,EMUJ_001059700,EMUJ_000947300,EMUJ_001126800,EMUJ_000193300,EMUJ_000646000,EMUJ_001102400,EMUJ_000123600,EMUJ_001182800,EMUJ_000725500,EMUJ_001094200,EMUJ_000294600,EMUJ_001068600,EMUJ_000778300,EMUJ_000716900,EMUJ_000581400
GO:MF	phosphotransferase activity, for other substituted phosphate groups	GO:0016780	1	0	10	96	1	3651	EMUJ_001186800
GO:MF	hydrolase activity	GO:0016787	1	0	628	96	18	3651	EMUJ_000972400,EMUJ_000770600,EMUJ_000843200,EMUJ_000640100,EMUJ_000523700,EMUJ_000825650,EMUJ_000807400,EMUJ_000491800,EMUJ_000430800,EMUJ_001038000,EMUJ_000915600,EMUJ_001144700,EMUJ_001046000,EMUJ_001187400,EMUJ_000832900,EMUJ_000339900,EMUJ_001015050,EMUJ_000601200
GO:MF	hydrolase activity, acting on ester bonds	GO:0016788	1	0	152	96	5	3651	EMUJ_000770600,EMUJ_001046000,EMUJ_001187400,EMUJ_001015050,EMUJ_000601200
GO:MF	phosphatase activity	GO:0016791	1	0	63	96	4	3651	EMUJ_000770600,EMUJ_001046000,EMUJ_001015050,EMUJ_000601200
GO:MF	exonuclease activity, active with either ribo- or deoxyribonucleic acids and producing 5'-phosphomonoesters	GO:0016796	1	0	5	96	1	3651	EMUJ_001187400
GO:MF	hydrolase activity, acting on glycosyl bonds	GO:0016798	1	0	27	96	1	3651	EMUJ_000807400
GO:MF	hydrolase activity, acting on acid anhydrides	GO:0016817	1	0	256	96	7	3651	EMUJ_000843200,EMUJ_000640100,EMUJ_000523700,EMUJ_000430800,EMUJ_001038000,EMUJ_001144700,EMUJ_000339900
GO:MF	hydrolase activity, acting on acid anhydrides, in phosphorus-containing anhydrides	GO:0016818	1	0	255	96	7	3651	EMUJ_000843200,EMUJ_000640100,EMUJ_000523700,EMUJ_000430800,EMUJ_001038000,EMUJ_001144700,EMUJ_000339900
GO:MF	phosphotransferase activity, alcohol group as acceptor	GO:0016773	1	0	216	96	14	3651	EMUJ_001059700,EMUJ_000947300,EMUJ_001126800,EMUJ_000193300,EMUJ_000646000,EMUJ_001102400,EMUJ_000123600,EMUJ_001182800,EMUJ_000725500,EMUJ_000294600,EMUJ_001068600,EMUJ_000778300,EMUJ_000716900,EMUJ_000581400
GO:MF	N-acyltransferase activity	GO:0016410	1	0	19	96	2	3651	EMUJ_000850000,EMUJ_000065000
GO:MF	adenyl ribonucleotide binding	GO:0032559	1	0	498	96	18	3651	EMUJ_001059700,EMUJ_001126800,EMUJ_000523700,EMUJ_000646000,EMUJ_001102400,EMUJ_000123600,EMUJ_001182800,EMUJ_000725500,EMUJ_001038000,EMUJ_001094200,EMUJ_000294600,EMUJ_001068600,EMUJ_000778300,EMUJ_000531500,EMUJ_000716900,EMUJ_000581400,EMUJ_000242000,EMUJ_000461800
GO:MF	peptide N-acetyltransferase activity	GO:0034212	1	0	7	96	1	3651	EMUJ_000850000
GO:MF	nuclear import signal receptor activity	GO:0061608	1	0	2	96	1	3651	EMUJ_000479600
GO:MF	peptide-lysine-N-acetyltransferase activity	GO:0061733	1	0	7	96	1	3651	EMUJ_000850000
GO:MF	translation regulator activity, nucleic acid binding	GO:0090079	1	0	75	96	2	3651	EMUJ_000981100,EMUJ_000848100
GO:MF	organic cyclic compound binding	GO:0097159	1	0	1311	96	41	3651	EMUJ_000806500,EMUJ_001059700,EMUJ_000478300,EMUJ_001003500,EMUJ_001126800,EMUJ_000191100,EMUJ_001017500,EMUJ_001067600,EMUJ_000640100,EMUJ_000523700,EMUJ_000390600,EMUJ_000646000,EMUJ_001102400,EMUJ_000904600,EMUJ_000123600,EMUJ_001182800,EMUJ_000602900,EMUJ_000725500,EMUJ_000135300,EMUJ_000430800,EMUJ_001038000,EMUJ_001094200,EMUJ_001144700,EMUJ_000714900,EMUJ_000105000,EMUJ_000981100,EMUJ_0011…
GO:MF	carbohydrate derivative binding	GO:0097367	1	0	621	96	22	3651	EMUJ_001059700,EMUJ_001126800,EMUJ_000640100,EMUJ_000523700,EMUJ_000646000,EMUJ_001102400,EMUJ_000123600,EMUJ_001182800,EMUJ_000725500,EMUJ_000430800,EMUJ_001038000,EMUJ_001094200,EMUJ_001144700,EMUJ_000294600,EMUJ_000339900,EMUJ_001068600,EMUJ_000778300,EMUJ_000531500,EMUJ_000716900,EMUJ_000581400,EMUJ_000242000,EMUJ_000461800
GO:MF	molecular function regulator	GO:0098772	1	0	124	96	4	3651	EMUJ_000109300,EMUJ_000602300,EMUJ_000850000,EMUJ_000531650
GO:MF	ubiquitinyl hydrolase activity	GO:0101005	1	0	12	96	1	3651	EMUJ_000825650
GO:MF	lipid transfer activity	GO:0120013	1	0	3	96	1	3651	EMUJ_000827550
GO:MF	catalytic activity, acting on a protein	GO:0140096	1	0	477	96	22	3651	EMUJ_001059700,EMUJ_000972400,EMUJ_001126800,EMUJ_000770600,EMUJ_000825650,EMUJ_000850000,EMUJ_000646000,EMUJ_001102400,EMUJ_000491800,EMUJ_000123600,EMUJ_001182800,EMUJ_001114300,EMUJ_000725500,EMUJ_000915600,EMUJ_000294600,EMUJ_000832900,EMUJ_001068600,EMUJ_000778300,EMUJ_000601200,EMUJ_000716900,EMUJ_000581400,EMUJ_000965700
GO:MF	catalytic activity, acting on RNA	GO:0140098	1	0	90	96	2	3651	EMUJ_001187400,EMUJ_000461800
GO:MF	catalytic activity, acting on a tRNA	GO:0140101	1	0	46	96	1	3651	EMUJ_000461800
GO:MF	molecular carrier activity	GO:0140104	1	0	6	96	1	3651	EMUJ_000479600
GO:MF	transcription regulator activity	GO:0140110	1	0	95	96	3	3651	EMUJ_000850000,EMUJ_000234100,EMUJ_000908300
GO:MF	nucleocytoplasmic carrier activity	GO:0140142	1	0	4	96	1	3651	EMUJ_000479600
GO:MF	intramembrane lipid transporter activity	GO:0140303	1	0	8	96	1	3651	EMUJ_000531500
GO:MF	ATPase-coupled intramembrane lipid transporter activity	GO:0140326	1	0	7	96	1	3651	EMUJ_000531500
GO:MF	nucleoside phosphate binding	GO:1901265	1	0	655	96	22	3651	EMUJ_001059700,EMUJ_001126800,EMUJ_000640100,EMUJ_000523700,EMUJ_000646000,EMUJ_001102400,EMUJ_000123600,EMUJ_001182800,EMUJ_000725500,EMUJ_000430800,EMUJ_001038000,EMUJ_001094200,EMUJ_001144700,EMUJ_000294600,EMUJ_000339900,EMUJ_001068600,EMUJ_000778300,EMUJ_000531500,EMUJ_000716900,EMUJ_000581400,EMUJ_000242000,EMUJ_000461800
GO:MF	nucleoside-triphosphatase regulator activity	GO:0060589	1	0	53	96	3	3651	EMUJ_000109300,EMUJ_000602300,EMUJ_000531650
GO:MF	molecular adaptor activity	GO:0060090	1	0	14	96	2	3651	EMUJ_000951700,EMUJ_000086800
GO:MF	molecular transducer activity	GO:0060089	1	0	69	96	1	3651	EMUJ_000085700
GO:MF	phosphatidylinositol kinase activity	GO:0052742	1	0	1	96	1	3651	EMUJ_000947300
GO:MF	purine ribonucleoside triphosphate binding	GO:0035639	1	0	608	96	22	3651	EMUJ_001059700,EMUJ_001126800,EMUJ_000640100,EMUJ_000523700,EMUJ_000646000,EMUJ_001102400,EMUJ_000123600,EMUJ_001182800,EMUJ_000725500,EMUJ_000430800,EMUJ_001038000,EMUJ_001094200,EMUJ_001144700,EMUJ_000294600,EMUJ_000339900,EMUJ_001068600,EMUJ_000778300,EMUJ_000531500,EMUJ_000716900,EMUJ_000581400,EMUJ_000242000,EMUJ_000461800
GO:MF	small molecule binding	GO:0036094	1	0	681	96	22	3651	EMUJ_001059700,EMUJ_001126800,EMUJ_000640100,EMUJ_000523700,EMUJ_000646000,EMUJ_001102400,EMUJ_000123600,EMUJ_001182800,EMUJ_000725500,EMUJ_000430800,EMUJ_001038000,EMUJ_001094200,EMUJ_001144700,EMUJ_000294600,EMUJ_000339900,EMUJ_001068600,EMUJ_000778300,EMUJ_000531500,EMUJ_000716900,EMUJ_000581400,EMUJ_000242000,EMUJ_000461800
GO:MF	signaling receptor activity	GO:0038023	1	0	69	96	1	3651	EMUJ_000085700
GO:MF	phosphoric ester hydrolase activity	GO:0042578	1	0	81	96	4	3651	EMUJ_000770600,EMUJ_001046000,EMUJ_001015050,EMUJ_000601200
GO:MF	Wnt-activated receptor activity	GO:0042813	1	0	2	96	1	3651	EMUJ_000085700
GO:MF	ubiquitin binding	GO:0043130	1	0	6	96	1	3651	EMUJ_001000850
GO:MF	ion binding	GO:0043167	1	0	1135	96	32	3651	EMUJ_001059700,EMUJ_000972400,EMUJ_001126800,EMUJ_001068400,EMUJ_000602300,EMUJ_000640100,EMUJ_000523700,EMUJ_000850000,EMUJ_000646000,EMUJ_000807400,EMUJ_001102400,EMUJ_000935200,EMUJ_000491800,EMUJ_000123600,EMUJ_001182800,EMUJ_000725500,EMUJ_000135300,EMUJ_000430800,EMUJ_001038000,EMUJ_001094200,EMUJ_001144700,EMUJ_000294600,EMUJ_000339900,EMUJ_000234100,EMUJ_001068600,EMUJ_000778300,EMUJ_0005…
GO:MF	anion binding	GO:0043168	1	0	649	96	22	3651	EMUJ_001059700,EMUJ_001126800,EMUJ_000640100,EMUJ_000523700,EMUJ_000646000,EMUJ_001102400,EMUJ_000123600,EMUJ_001182800,EMUJ_000725500,EMUJ_000430800,EMUJ_001038000,EMUJ_001094200,EMUJ_001144700,EMUJ_000294600,EMUJ_000339900,EMUJ_001068600,EMUJ_000778300,EMUJ_000531500,EMUJ_000716900,EMUJ_000581400,EMUJ_000242000,EMUJ_000461800
GO:MF	guanyl ribonucleotide binding	GO:0032561	1	0	116	96	4	3651	EMUJ_000640100,EMUJ_000430800,EMUJ_001144700,EMUJ_000339900
GO:MF	cation binding	GO:0043169	1	0	551	96	13	3651	EMUJ_000972400,EMUJ_001068400,EMUJ_000602300,EMUJ_000850000,EMUJ_000807400,EMUJ_000935200,EMUJ_000491800,EMUJ_001182800,EMUJ_000135300,EMUJ_000234100,EMUJ_000778300,EMUJ_000531500,EMUJ_000965700
GO:MF	translation regulator activity	GO:0045182	1	0	77	96	2	3651	EMUJ_000981100,EMUJ_000848100
GO:MF	metal ion binding	GO:0046872	1	0	548	96	13	3651	EMUJ_000972400,EMUJ_001068400,EMUJ_000602300,EMUJ_000850000,EMUJ_000807400,EMUJ_000935200,EMUJ_000491800,EMUJ_001182800,EMUJ_000135300,EMUJ_000234100,EMUJ_000778300,EMUJ_000531500,EMUJ_000965700
GO:MF	metal ion transmembrane transporter activity	GO:0046873	1	0	71	96	1	3651	EMUJ_000124300
GO:MF	transition metal ion binding	GO:0046914	1	0	142	96	4	3651	EMUJ_000972400,EMUJ_000850000,EMUJ_000935200,EMUJ_000234100
GO:MF	transition metal ion transmembrane transporter activity	GO:0046915	1	0	1	96	1	3651	EMUJ_000124300
GO:MF	protein dimerization activity	GO:0046983	1	0	47	96	1	3651	EMUJ_000967400
GO:MF	chaperone binding	GO:0051087	1	0	6	96	1	3651	EMUJ_001004200
GO:MF	mannose-ethanolamine phosphotransferase activity	GO:0051377	1	0	4	96	1	3651	EMUJ_001186800
GO:MF	sequence-specific DNA binding	GO:0043565	1	0	70	96	1	3651	EMUJ_000234100
GO:MF	acetyltransferase activity	GO:0016407	1	0	20	96	2	3651	EMUJ_000850000,EMUJ_000065000
GO:MF	kinase activity	GO:0016301	1	0	300	96	15	3651	EMUJ_001059700,EMUJ_000947300,EMUJ_001126800,EMUJ_000193300,EMUJ_000646000,EMUJ_001102400,EMUJ_000123600,EMUJ_001182800,EMUJ_000725500,EMUJ_001094200,EMUJ_000294600,EMUJ_001068600,EMUJ_000778300,EMUJ_000716900,EMUJ_000581400
GO:MF	protein-lysine N-methyltransferase activity	GO:0016279	1	0	7	96	1	3651	EMUJ_001114300
GO:MF	helicase activity	GO:0004386	1	0	69	96	1	3651	EMUJ_000843200
GO:MF	histone acetyltransferase activity	GO:0004402	1	0	6	96	1	3651	EMUJ_000850000
GO:MF	holocytochrome-c synthase activity	GO:0004408	1	0	1	96	1	3651	EMUJ_000965700
GO:MF	1-phosphatidylinositol 4-kinase activity	GO:0004430	1	0	1	96	1	3651	EMUJ_000947300
GO:MF	nuclease activity	GO:0004518	1	0	50	96	1	3651	EMUJ_001187400
GO:MF	exonuclease activity	GO:0004527	1	0	20	96	1	3651	EMUJ_001187400
GO:MF	exoribonuclease activity	GO:0004532	1	0	3	96	1	3651	EMUJ_001187400
GO:MF	poly(A)-specific ribonuclease activity	GO:0004535	1	0	1	96	1	3651	EMUJ_001187400
GO:MF	ribonuclease activity	GO:0004540	1	0	20	96	1	3651	EMUJ_001187400
GO:MF	hydrolase activity, hydrolyzing O-glycosyl compounds	GO:0004553	1	0	22	96	1	3651	EMUJ_000807400
GO:MF	alpha-mannosidase activity	GO:0004559	1	0	7	96	1	3651	EMUJ_000807400
GO:MF	mannosyl-oligosaccharide 1,2-alpha-mannosidase activity	GO:0004571	1	0	5	96	1	3651	EMUJ_000807400
GO:MF	protein kinase activity	GO:0004672	1	0	187	96	12	3651	EMUJ_001059700,EMUJ_001126800,EMUJ_000646000,EMUJ_001102400,EMUJ_000123600,EMUJ_001182800,EMUJ_000725500,EMUJ_000294600,EMUJ_001068600,EMUJ_000778300,EMUJ_000716900,EMUJ_000581400
GO:MF	protein serine/threonine kinase activity	GO:0004674	1	0	66	96	3	3651	EMUJ_001102400,EMUJ_001182800,EMUJ_000778300
GO:MF	protein kinase C activity	GO:0004697	1	0	4	96	1	3651	EMUJ_000778300
GO:MF	calcium-dependent protein kinase C activity	GO:0004698	1	0	3	96	1	3651	EMUJ_000778300
GO:MF	protein serine/threonine/tyrosine kinase activity	GO:0004712	1	0	3	96	1	3651	EMUJ_000294600
GO:MF	glucosamine 6-phosphate N-acetyltransferase activity	GO:0004343	1	0	1	96	1	3651	EMUJ_000065000
GO:MF	metalloendopeptidase activity	GO:0004222	1	0	20	96	2	3651	EMUJ_000491800,EMUJ_000832900
GO:MF	endopeptidase activity	GO:0004175	1	0	61	96	2	3651	EMUJ_000491800,EMUJ_000832900
GO:MF	NAD+ kinase activity	GO:0003951	1	0	4	96	1	3651	EMUJ_000193300
GO:MF	3'-5'-exoribonuclease activity	GO:0000175	1	0	3	96	1	3651	EMUJ_001187400
GO:MF	magnesium ion binding	GO:0000287	1	0	29	96	1	3651	EMUJ_000531500
GO:MF	RNA cap binding	GO:0000339	1	0	6	96	1	3651	EMUJ_001003500
GO:MF	RNA 7-methylguanosine cap binding	GO:0000340	1	0	2	96	1	3651	EMUJ_001003500
GO:MF	nucleoside binding	GO:0001882	1	0	118	96	4	3651	EMUJ_000640100,EMUJ_000430800,EMUJ_001144700,EMUJ_000339900
GO:MF	purine nucleoside binding	GO:0001883	1	0	115	96	4	3651	EMUJ_000640100,EMUJ_000430800,EMUJ_001144700,EMUJ_000339900
GO:MF	molecular_function	GO:0003674	1	0	3651	96	96	3651	EMUJ_000806500,EMUJ_001186800,EMUJ_001059700,EMUJ_001141100,EMUJ_000478300,EMUJ_001003500,EMUJ_000475200,EMUJ_000303400,EMUJ_000969800,EMUJ_000972400,EMUJ_000610700,EMUJ_000947300,EMUJ_000951700,EMUJ_001126800,EMUJ_000193300,EMUJ_001068400,EMUJ_000121600,EMUJ_000191100,EMUJ_001017500,EMUJ_000770600,EMUJ_001067600,EMUJ_000109300,EMUJ_000083600,EMUJ_000827550,EMUJ_000602300,EMUJ_000843200,EMUJ_0006…
GO:MF	nucleic acid binding	GO:0003676	1	0	742	96	19	3651	EMUJ_000806500,EMUJ_000478300,EMUJ_001003500,EMUJ_000191100,EMUJ_001017500,EMUJ_001067600,EMUJ_000390600,EMUJ_000904600,EMUJ_000602900,EMUJ_000135300,EMUJ_000714900,EMUJ_000105000,EMUJ_000981100,EMUJ_001187400,EMUJ_000234100,EMUJ_000908300,EMUJ_000675500,EMUJ_000099900,EMUJ_000848100
GO:MF	phosphoprotein phosphatase activity	GO:0004721	1	0	45	96	2	3651	EMUJ_000770600,EMUJ_000601200
GO:MF	DNA binding	GO:0003677	1	0	258	96	4	3651	EMUJ_000191100,EMUJ_000904600,EMUJ_000234100,EMUJ_000908300
GO:MF	transcription coregulator activity	GO:0003712	1	0	21	96	1	3651	EMUJ_000850000
GO:MF	RNA binding	GO:0003723	1	0	316	96	5	3651	EMUJ_000478300,EMUJ_001003500,EMUJ_000981100,EMUJ_000099900,EMUJ_000848100
GO:MF	mRNA binding	GO:0003729	1	0	27	96	2	3651	EMUJ_001003500,EMUJ_000099900
GO:MF	translation elongation factor activity	GO:0003746	1	0	22	96	2	3651	EMUJ_000981100,EMUJ_000848100
GO:MF	motor activity	GO:0003774	1	0	56	96	1	3651	EMUJ_001038000
GO:MF	actin binding	GO:0003779	1	0	47	96	1	3651	EMUJ_001038000
GO:MF	catalytic activity	GO:0003824	1	0	1584	96	45	3651	EMUJ_001186800,EMUJ_001059700,EMUJ_000969800,EMUJ_000972400,EMUJ_000947300,EMUJ_001126800,EMUJ_000193300,EMUJ_000770600,EMUJ_000843200,EMUJ_000640100,EMUJ_000523700,EMUJ_000905200,EMUJ_000825650,EMUJ_000850000,EMUJ_000163700,EMUJ_000646000,EMUJ_000223100,EMUJ_000807400,EMUJ_001102400,EMUJ_001042400,EMUJ_000935200,EMUJ_000491800,EMUJ_000123600,EMUJ_001182800,EMUJ_001114300,EMUJ_000065000,EMUJ_0007…
GO:MF	GTPase activity	GO:0003924	1	0	87	96	4	3651	EMUJ_000640100,EMUJ_000430800,EMUJ_001144700,EMUJ_000339900
GO:MF	DNA-binding transcription factor activity	GO:0003700	1	0	74	96	2	3651	EMUJ_000234100,EMUJ_000908300
GO:MF	protein serine/threonine phosphatase activity	GO:0004722	1	0	9	96	1	3651	EMUJ_000770600
GO:MF	aminoacyl-tRNA ligase activity	GO:0004812	1	0	30	96	1	3651	EMUJ_000461800
GO:MF	proline-tRNA ligase activity	GO:0004827	1	0	2	96	1	3651	EMUJ_000461800
GO:MF	peptidase activity	GO:0008233	1	0	136	96	5	3651	EMUJ_000972400,EMUJ_000825650,EMUJ_000491800,EMUJ_000915600,EMUJ_000832900
GO:MF	cysteine-type peptidase activity	GO:0008234	1	0	34	96	1	3651	EMUJ_000915600
GO:MF	metallopeptidase activity	GO:0008237	1	0	38	96	3	3651	EMUJ_000972400,EMUJ_000491800,EMUJ_000832900
GO:MF	omega peptidase activity	GO:0008242	1	0	15	96	1	3651	EMUJ_000825650
GO:MF	zinc ion binding	GO:0008270	1	0	115	96	4	3651	EMUJ_000972400,EMUJ_000850000,EMUJ_000935200,EMUJ_000234100
GO:MF	protein methyltransferase activity	GO:0008276	1	0	13	96	1	3651	EMUJ_001114300
GO:MF	cation transmembrane transporter activity	GO:0008324	1	0	112	96	1	3651	EMUJ_000124300
GO:MF	MAP kinase kinase kinase kinase activity	GO:0008349	1	0	1	96	1	3651	EMUJ_001102400
GO:MF	UDP-glycosyltransferase activity	GO:0008194	1	0	11	96	1	3651	EMUJ_000969800
GO:MF	acetylglucosaminyltransferase activity	GO:0008375	1	0	4	96	1	3651	EMUJ_000969800
GO:MF	S-adenosylmethionine-dependent methyltransferase activity	GO:0008757	1	0	26	96	1	3651	EMUJ_001114300
GO:MF	calcium-dependent protein serine/threonine kinase activity	GO:0009931	1	0	3	96	1	3651	EMUJ_000778300
GO:MF	calcium-dependent protein kinase activity	GO:0010857	1	0	3	96	1	3651	EMUJ_000778300
GO:MF	ion transmembrane transporter activity	GO:0015075	1	0	174	96	1	3651	EMUJ_000124300
GO:MF	inorganic molecular entity transmembrane transporter activity	GO:0015318	1	0	144	96	1	3651	EMUJ_000124300
GO:MF	mannosidase activity	GO:0015923	1	0	7	96	1	3651	EMUJ_000807400
GO:MF	mannosyl-oligosaccharide mannosidase activity	GO:0015924	1	0	5	96	1	3651	EMUJ_000807400
GO:MF	lysine N-methyltransferase activity	GO:0016278	1	0	7	96	1	3651	EMUJ_001114300
GO:MF	3'-5' exonuclease activity	GO:0008408	1	0	5	96	1	3651	EMUJ_001187400
GO:MF	heterocyclic compound binding	GO:1901363	1	0	1310	96	41	3651	EMUJ_000806500,EMUJ_001059700,EMUJ_000478300,EMUJ_001003500,EMUJ_001126800,EMUJ_000191100,EMUJ_001017500,EMUJ_001067600,EMUJ_000640100,EMUJ_000523700,EMUJ_000390600,EMUJ_000646000,EMUJ_001102400,EMUJ_000904600,EMUJ_000123600,EMUJ_001182800,EMUJ_000602900,EMUJ_000725500,EMUJ_000135300,EMUJ_000430800,EMUJ_001038000,EMUJ_001094200,EMUJ_001144700,EMUJ_000714900,EMUJ_000105000,EMUJ_000981100,EMUJ_0011…
GO:MF	N-methyltransferase activity	GO:0008170	1	0	15	96	1	3651	EMUJ_001114300
GO:MF	translation factor activity, RNA binding	GO:0008135	1	0	75	96	2	3651	EMUJ_000981100,EMUJ_000848100
GO:MF	thiol-dependent ubiquitin-specific protease activity	GO:0004843	1	0	12	96	1	3651	EMUJ_000825650
GO:MF	transmembrane signaling receptor activity	GO:0004888	1	0	63	96	1	3651	EMUJ_000085700
GO:MF	guanyl-nucleotide exchange factor activity	GO:0005085	1	0	26	96	2	3651	EMUJ_000109300,EMUJ_000531650
GO:MF	GTPase activator activity	GO:0005096	1	0	21	96	1	3651	EMUJ_000602300
GO:MF	structural molecule activity	GO:0005198	1	0	139	96	1	3651	EMUJ_000339900
GO:MF	structural constituent of cytoskeleton	GO:0005200	1	0	17	96	1	3651	EMUJ_000339900
GO:MF	transporter activity	GO:0005215	1	0	264	96	4	3651	EMUJ_000827550,EMUJ_000124300,EMUJ_000473600,EMUJ_000531500
GO:MF	lipid transporter activity	GO:0005319	1	0	18	96	2	3651	EMUJ_000827550,EMUJ_000531500
GO:MF	methyltransferase activity	GO:0008168	1	0	66	96	1	3651	EMUJ_001114300
GO:MF	copper ion transmembrane transporter activity	GO:0005375	1	0	1	96	1	3651	EMUJ_000124300
GO:MF	binding	GO:0005488	1	0	2526	96	72	3651	EMUJ_000806500,EMUJ_001059700,EMUJ_001141100,EMUJ_000478300,EMUJ_001003500,EMUJ_000475200,EMUJ_000303400,EMUJ_000972400,EMUJ_000610700,EMUJ_001126800,EMUJ_001068400,EMUJ_000121600,EMUJ_000191100,EMUJ_001017500,EMUJ_001067600,EMUJ_000083600,EMUJ_000602300,EMUJ_000640100,EMUJ_000523700,EMUJ_000390600,EMUJ_000850000,EMUJ_000646000,EMUJ_000094900,EMUJ_001000850,EMUJ_000228700,EMUJ_000807400,EMUJ_0005…
GO:MF	calcium ion binding	GO:0005509	1	0	149	96	1	3651	EMUJ_000807400
GO:MF	protein binding	GO:0005515	1	0	970	96	28	3651	EMUJ_000806500,EMUJ_001141100,EMUJ_000475200,EMUJ_000303400,EMUJ_000610700,EMUJ_000121600,EMUJ_000083600,EMUJ_000850000,EMUJ_000094900,EMUJ_001000850,EMUJ_000228700,EMUJ_000568300,EMUJ_001055600,EMUJ_000481700,EMUJ_001004200,EMUJ_000761600,EMUJ_000993500,EMUJ_000962500,EMUJ_000725500,EMUJ_001038000,EMUJ_000278400,EMUJ_000105000,EMUJ_000981100,EMUJ_000085700,EMUJ_000957200,EMUJ_000104800,EMUJ_0009…
GO:MF	ATP binding	GO:0005524	1	0	494	96	18	3651	EMUJ_001059700,EMUJ_001126800,EMUJ_000523700,EMUJ_000646000,EMUJ_001102400,EMUJ_000123600,EMUJ_001182800,EMUJ_000725500,EMUJ_001038000,EMUJ_001094200,EMUJ_000294600,EMUJ_001068600,EMUJ_000778300,EMUJ_000531500,EMUJ_000716900,EMUJ_000581400,EMUJ_000242000,EMUJ_000461800
GO:MF	GTP binding	GO:0005525	1	0	115	96	4	3651	EMUJ_000640100,EMUJ_000430800,EMUJ_001144700,EMUJ_000339900
GO:MF	enzyme activator activity	GO:0008047	1	0	27	96	1	3651	EMUJ_000602300
GO:MF	N-acetyltransferase activity	GO:0008080	1	0	17	96	2	3651	EMUJ_000850000,EMUJ_000065000
GO:MF	cytoskeletal protein binding	GO:0008092	1	0	88	96	1	3651	EMUJ_001038000
GO:MF	SNAP receptor activity	GO:0005484	1	0	6	96	2	3651	EMUJ_000951700,EMUJ_000086800
GO:BP	spindle checkpoint	GO:0031577	1	0	4	70	1	2867	EMUJ_000646000
GO:BP	TOR signaling	GO:0031929	1	0	8	70	1	2867	EMUJ_001141100
GO:BP	ARF protein signal transduction	GO:0032011	1	0	6	70	1	2867	EMUJ_000568300
GO:BP	regulation of ARF protein signal transduction	GO:0032012	1	0	6	70	1	2867	EMUJ_000568300
GO:BP	activation of protein kinase activity	GO:0032147	1	0	2	70	1	2867	EMUJ_001102400
GO:BP	methylation	GO:0032259	1	0	65	70	1	2867	EMUJ_001114300
GO:BP	regulation of cellular protein metabolic process	GO:0032268	1	0	62	70	1	2867	EMUJ_001102400
GO:BP	positive regulation of cellular protein metabolic process	GO:0032270	1	0	12	70	1	2867	EMUJ_001102400
GO:BP	multicellular organismal process	GO:0032501	1	0	45	70	1	2867	EMUJ_000085700
GO:BP	developmental process	GO:0032502	1	0	45	70	1	2867	EMUJ_000085700
GO:BP	RNA biosynthetic process	GO:0032774	1	0	250	70	6	2867	EMUJ_000850000,EMUJ_000555800,EMUJ_000981100,EMUJ_000234100,EMUJ_000908300,EMUJ_000848100
GO:BP	secretion by cell	GO:0032940	1	0	18	70	1	2867	EMUJ_000813100
GO:BP	macromolecule localization	GO:0033036	1	0	157	70	6	2867	EMUJ_000951700,EMUJ_000827550,EMUJ_000086800,EMUJ_000491800,EMUJ_000531500,EMUJ_000479600
GO:BP	regulation of organelle organization	GO:0033043	1	0	22	70	1	2867	EMUJ_000646000
GO:BP	regulation of chromosome organization	GO:0033044	1	0	6	70	1	2867	EMUJ_000646000
GO:BP	regulation of sister chromatid segregation	GO:0033045	1	0	4	70	1	2867	EMUJ_000646000
GO:BP	negative regulation of sister chromatid segregation	GO:0033046	1	0	4	70	1	2867	EMUJ_000646000
GO:BP	positive regulation of protein modification process	GO:0031401	1	0	7	70	1	2867	EMUJ_001102400
GO:BP	regulation of protein modification process	GO:0031399	1	0	30	70	1	2867	EMUJ_001102400
GO:BP	regulation of cellular biosynthetic process	GO:0031326	1	0	219	70	4	2867	EMUJ_000850000,EMUJ_000981100,EMUJ_000234100,EMUJ_000908300
GO:BP	positive regulation of cellular metabolic process	GO:0031325	1	0	22	70	1	2867	EMUJ_001102400
GO:BP	protein metabolic process	GO:0019538	1	0	827	70	29	2867	EMUJ_001186800,EMUJ_001059700,EMUJ_000969800,EMUJ_000972400,EMUJ_001126800,EMUJ_000770600,EMUJ_000843200,EMUJ_000825650,EMUJ_000850000,EMUJ_000646000,EMUJ_001000850,EMUJ_001102400,EMUJ_001042400,EMUJ_000491800,EMUJ_000123600,EMUJ_001182800,EMUJ_001114300,EMUJ_000725500,EMUJ_000915600,EMUJ_000981100,EMUJ_000294600,EMUJ_000832900,EMUJ_001068600,EMUJ_000778300,EMUJ_000601200,EMUJ_000716900,EMUJ_0005…
GO:BP	organophosphate metabolic process	GO:0019637	1	0	133	70	5	2867	EMUJ_001186800,EMUJ_000947300,EMUJ_000193300,EMUJ_000843200,EMUJ_001094200
GO:BP	NAD metabolic process	GO:0019674	1	0	1	70	1	2867	EMUJ_000193300
GO:BP	cellular homeostasis	GO:0019725	1	0	32	70	1	2867	EMUJ_000124300
GO:BP	carboxylic acid metabolic process	GO:0019752	1	0	90	70	1	2867	EMUJ_000461800
GO:BP	modification-dependent protein catabolic process	GO:0019941	1	0	61	70	3	2867	EMUJ_000825650,EMUJ_001000850,EMUJ_000915600
GO:BP	cell cycle process	GO:0022402	1	0	34	70	1	2867	EMUJ_000646000
GO:BP	regulation of signaling	GO:0023051	1	0	33	70	2	2867	EMUJ_000568300,EMUJ_001102400
GO:BP	regulation of mitotic sister chromatid segregation	GO:0033047	1	0	4	70	1	2867	EMUJ_000646000
GO:BP	signaling	GO:0023052	1	0	300	70	12	2867	EMUJ_000711900,EMUJ_001141100,EMUJ_000425300,EMUJ_000813100,EMUJ_000109300,EMUJ_000568300,EMUJ_001102400,EMUJ_001182800,EMUJ_000531650,EMUJ_001094200,EMUJ_000085700,EMUJ_000778300
GO:BP	signal release	GO:0023061	1	0	4	70	1	2867	EMUJ_000813100
GO:BP	metal ion transport	GO:0030001	1	0	83	70	1	2867	EMUJ_000124300
GO:BP	cellular cation homeostasis	GO:0030003	1	0	8	70	1	2867	EMUJ_000124300
GO:BP	regulation of mitotic metaphase/anaphase transition	GO:0030071	1	0	4	70	1	2867	EMUJ_000646000
GO:BP	protein catabolic process	GO:0030163	1	0	73	70	3	2867	EMUJ_000825650,EMUJ_001000850,EMUJ_000915600
GO:BP	lipid modification	GO:0030258	1	0	14	70	2	2867	EMUJ_000947300,EMUJ_001094200
GO:BP	ubiquitin-dependent ERAD pathway	GO:0030433	1	0	3	70	1	2867	EMUJ_000825650
GO:BP	regulation of cellular metabolic process	GO:0031323	1	0	273	70	5	2867	EMUJ_000850000,EMUJ_001102400,EMUJ_000981100,EMUJ_000234100,EMUJ_000908300
GO:BP	positive regulation of signaling	GO:0023056	1	0	9	70	1	2867	EMUJ_001102400
GO:BP	aromatic compound biosynthetic process	GO:0019438	1	0	330	70	8	2867	EMUJ_000193300,EMUJ_000850000,EMUJ_000555800,EMUJ_000065000,EMUJ_000981100,EMUJ_000234100,EMUJ_000908300,EMUJ_000848100
GO:BP	negative regulation of mitotic sister chromatid segregation	GO:0033048	1	0	4	70	1	2867	EMUJ_000646000
GO:BP	cellular response to stress	GO:0033554	1	0	74	70	1	2867	EMUJ_000825650
GO:BP	amino acid activation	GO:0043038	1	0	30	70	1	2867	EMUJ_000461800
GO:BP	tRNA aminoacylation	GO:0043039	1	0	30	70	1	2867	EMUJ_000461800
GO:BP	peptide biosynthetic process	GO:0043043	1	0	209	70	3	2867	EMUJ_000981100,EMUJ_000848100,EMUJ_000461800
GO:BP	positive regulation of catalytic activity	GO:0043085	1	0	32	70	2	2867	EMUJ_000602300,EMUJ_001102400
GO:BP	regulation of GTPase activity	GO:0043087	1	0	26	70	1	2867	EMUJ_000602300
GO:BP	proteasome-mediated ubiquitin-dependent protein catabolic process	GO:0043161	1	0	13	70	1	2867	EMUJ_000825650
GO:BP	ubiquitin-dependent protein catabolic process via the multivesicular body sorting pathway	GO:0043162	1	0	2	70	1	2867	EMUJ_001000850
GO:BP	macromolecule metabolic process	GO:0043170	1	0	1340	70	33	2867	EMUJ_001186800,EMUJ_001059700,EMUJ_000969800,EMUJ_000972400,EMUJ_001126800,EMUJ_000770600,EMUJ_000843200,EMUJ_000825650,EMUJ_000850000,EMUJ_000646000,EMUJ_001000850,EMUJ_000555800,EMUJ_001102400,EMUJ_001042400,EMUJ_000491800,EMUJ_000123600,EMUJ_001182800,EMUJ_001114300,EMUJ_000725500,EMUJ_000915600,EMUJ_000981100,EMUJ_001187400,EMUJ_000294600,EMUJ_000832900,EMUJ_000234100,EMUJ_001068600,EMUJ_0009…
GO:BP	regulation of MAP kinase activity	GO:0043405	1	0	2	70	1	2867	EMUJ_001102400
GO:BP	positive regulation of MAP kinase activity	GO:0043406	1	0	2	70	1	2867	EMUJ_001102400
GO:BP	regulation of MAPK cascade	GO:0043408	1	0	5	70	1	2867	EMUJ_001102400
GO:BP	positive regulation of MAPK cascade	GO:0043410	1	0	5	70	1	2867	EMUJ_001102400
GO:BP	macromolecule modification	GO:0043412	1	0	500	70	22	2867	EMUJ_001186800,EMUJ_001059700,EMUJ_000969800,EMUJ_001126800,EMUJ_000770600,EMUJ_000843200,EMUJ_000825650,EMUJ_000850000,EMUJ_000646000,EMUJ_001102400,EMUJ_001042400,EMUJ_000123600,EMUJ_001182800,EMUJ_001114300,EMUJ_000725500,EMUJ_000915600,EMUJ_000294600,EMUJ_001068600,EMUJ_000778300,EMUJ_000601200,EMUJ_000716900,EMUJ_000581400
GO:BP	macromolecule glycosylation	GO:0043413	1	0	38	70	2	2867	EMUJ_000969800,EMUJ_001042400
GO:BP	macromolecule methylation	GO:0043414	1	0	34	70	1	2867	EMUJ_001114300
GO:BP	oxoacid metabolic process	GO:0043436	1	0	90	70	1	2867	EMUJ_000461800
GO:BP	protein acylation	GO:0043543	1	0	13	70	1	2867	EMUJ_000850000
GO:BP	amide transport	GO:0042886	1	0	124	70	4	2867	EMUJ_000951700,EMUJ_000086800,EMUJ_000491800,EMUJ_000479600
GO:BP	homeostatic process	GO:0042592	1	0	40	70	1	2867	EMUJ_000124300
GO:BP	positive regulation of phosphorylation	GO:0042327	1	0	3	70	1	2867	EMUJ_001102400
GO:BP	regulation of phosphorylation	GO:0042325	1	0	13	70	1	2867	EMUJ_001102400
GO:BP	positive regulation of kinase activity	GO:0033674	1	0	3	70	1	2867	EMUJ_001102400
GO:BP	lipid translocation	GO:0034204	1	0	8	70	1	2867	EMUJ_000531500
GO:BP	ion transmembrane transport	GO:0034220	1	0	158	70	1	2867	EMUJ_000124300
GO:BP	protein localization to nucleus	GO:0034504	1	0	6	70	1	2867	EMUJ_000479600
GO:BP	cellular protein localization	GO:0034613	1	0	89	70	3	2867	EMUJ_000086800,EMUJ_000491800,EMUJ_000479600
GO:BP	cellular nitrogen compound metabolic process	GO:0034641	1	0	834	70	10	2867	EMUJ_000193300,EMUJ_000850000,EMUJ_000555800,EMUJ_000065000,EMUJ_000981100,EMUJ_001187400,EMUJ_000234100,EMUJ_000908300,EMUJ_000848100,EMUJ_000461800
GO:BP	cellular macromolecule biosynthetic process	GO:0034645	1	0	547	70	11	2867	EMUJ_001186800,EMUJ_000969800,EMUJ_000843200,EMUJ_000850000,EMUJ_000555800,EMUJ_001042400,EMUJ_000981100,EMUJ_000234100,EMUJ_000908300,EMUJ_000848100,EMUJ_000461800
GO:BP	nucleobase-containing compound biosynthetic process	GO:0034654	1	0	316	70	8	2867	EMUJ_000193300,EMUJ_000850000,EMUJ_000555800,EMUJ_000065000,EMUJ_000981100,EMUJ_000234100,EMUJ_000908300,EMUJ_000848100
GO:BP	protein localization to organelle	GO:0033365	1	0	24	70	2	2867	EMUJ_000491800,EMUJ_000479600
GO:BP	ncRNA metabolic process	GO:0034660	1	0	92	70	1	2867	EMUJ_000461800
GO:BP	mitochondrial protein processing	GO:0034982	1	0	2	70	1	2867	EMUJ_000491800
GO:BP	copper ion transmembrane transport	GO:0035434	1	0	1	70	1	2867	EMUJ_000124300
GO:BP	intracellular signal transduction	GO:0035556	1	0	97	70	8	2867	EMUJ_001141100,EMUJ_000109300,EMUJ_000568300,EMUJ_001102400,EMUJ_001182800,EMUJ_000531650,EMUJ_001094200,EMUJ_000778300
GO:BP	protein modification process	GO:0036211	1	0	459	70	22	2867	EMUJ_001186800,EMUJ_001059700,EMUJ_000969800,EMUJ_001126800,EMUJ_000770600,EMUJ_000843200,EMUJ_000825650,EMUJ_000850000,EMUJ_000646000,EMUJ_001102400,EMUJ_001042400,EMUJ_000123600,EMUJ_001182800,EMUJ_001114300,EMUJ_000725500,EMUJ_000915600,EMUJ_000294600,EMUJ_001068600,EMUJ_000778300,EMUJ_000601200,EMUJ_000716900,EMUJ_000581400
GO:BP	ERAD pathway	GO:0036503	1	0	3	70	1	2867	EMUJ_000825650
GO:BP	lipoprotein metabolic process	GO:0042157	1	0	18	70	2	2867	EMUJ_001186800,EMUJ_000843200
GO:BP	lipoprotein biosynthetic process	GO:0042158	1	0	17	70	2	2867	EMUJ_001186800,EMUJ_000843200
GO:BP	response to chemical	GO:0042221	1	0	37	70	1	2867	EMUJ_000825650
GO:BP	response to endoplasmic reticulum stress	GO:0034976	1	0	3	70	1	2867	EMUJ_000825650
GO:BP	pyridine nucleotide biosynthetic process	GO:0019363	1	0	4	70	1	2867	EMUJ_000193300
GO:BP	pyridine nucleotide metabolic process	GO:0019362	1	0	5	70	1	2867	EMUJ_000193300
GO:BP	nicotinamide nucleotide biosynthetic process	GO:0019359	1	0	4	70	1	2867	EMUJ_000193300
GO:BP	protein alkylation	GO:0008213	1	0	15	70	1	2867	EMUJ_001114300
GO:BP	lipid biosynthetic process	GO:0008610	1	0	48	70	2	2867	EMUJ_001186800,EMUJ_000843200
GO:BP	phospholipid biosynthetic process	GO:0008654	1	0	30	70	2	2867	EMUJ_001186800,EMUJ_000843200
GO:BP	catabolic process	GO:0009056	1	0	145	70	3	2867	EMUJ_000825650,EMUJ_001000850,EMUJ_000915600
GO:BP	macromolecule catabolic process	GO:0009057	1	0	93	70	3	2867	EMUJ_000825650,EMUJ_001000850,EMUJ_000915600
GO:BP	biosynthetic process	GO:0009058	1	0	693	70	14	2867	EMUJ_001186800,EMUJ_000969800,EMUJ_000193300,EMUJ_000843200,EMUJ_000850000,EMUJ_000163700,EMUJ_000555800,EMUJ_001042400,EMUJ_000065000,EMUJ_000981100,EMUJ_000234100,EMUJ_000908300,EMUJ_000848100,EMUJ_000461800
GO:BP	macromolecule biosynthetic process	GO:0009059	1	0	550	70	11	2867	EMUJ_001186800,EMUJ_000969800,EMUJ_000843200,EMUJ_000850000,EMUJ_000555800,EMUJ_001042400,EMUJ_000981100,EMUJ_000234100,EMUJ_000908300,EMUJ_000848100,EMUJ_000461800
GO:BP	glycoprotein metabolic process	GO:0009100	1	0	41	70	2	2867	EMUJ_000969800,EMUJ_001042400
GO:BP	glycoprotein biosynthetic process	GO:0009101	1	0	39	70	2	2867	EMUJ_000969800,EMUJ_001042400
GO:BP	nucleotide metabolic process	GO:0009117	1	0	66	70	1	2867	EMUJ_000193300
GO:BP	nucleotide biosynthetic process	GO:0009165	1	0	46	70	1	2867	EMUJ_000193300
GO:BP	nucleotide-sugar metabolic process	GO:0009225	1	0	6	70	1	2867	EMUJ_000065000
GO:BP	nucleotide-sugar biosynthetic process	GO:0009226	1	0	3	70	1	2867	EMUJ_000065000
GO:BP	glycolipid biosynthetic process	GO:0009247	1	0	16	70	2	2867	EMUJ_001186800,EMUJ_000843200
GO:BP	regulation of biosynthetic process	GO:0009889	1	0	219	70	4	2867	EMUJ_000850000,EMUJ_000981100,EMUJ_000234100,EMUJ_000908300
GO:BP	positive regulation of metabolic process	GO:0009893	1	0	22	70	1	2867	EMUJ_001102400
GO:BP	regulation of signal transduction	GO:0009966	1	0	29	70	2	2867	EMUJ_000568300,EMUJ_001102400
GO:BP	metabolic process	GO:0008152	1	0	1823	70	45	2867	EMUJ_001186800,EMUJ_001059700,EMUJ_000969800,EMUJ_000972400,EMUJ_000947300,EMUJ_001126800,EMUJ_000193300,EMUJ_000770600,EMUJ_000843200,EMUJ_000905200,EMUJ_000825650,EMUJ_000850000,EMUJ_000163700,EMUJ_000646000,EMUJ_001000850,EMUJ_000555800,EMUJ_000807400,EMUJ_001102400,EMUJ_001042400,EMUJ_000935200,EMUJ_000491800,EMUJ_000123600,EMUJ_001182800,EMUJ_001114300,EMUJ_000065000,EMUJ_000725500,EMUJ_0010…
GO:BP	biological_process	GO:0008150	1	0	2867	70	70	2867	EMUJ_000711900,EMUJ_001186800,EMUJ_001059700,EMUJ_001200800,EMUJ_001141100,EMUJ_000969800,EMUJ_000972400,EMUJ_000947300,EMUJ_000951700,EMUJ_001126800,EMUJ_000193300,EMUJ_000425300,EMUJ_000813100,EMUJ_000770600,EMUJ_000109300,EMUJ_000827550,EMUJ_000602300,EMUJ_000843200,EMUJ_000905200,EMUJ_000825650,EMUJ_000850000,EMUJ_000163700,EMUJ_000646000,EMUJ_001000850,EMUJ_000124300,EMUJ_000555800,EMUJ_0001…
GO:BP	protein localization	GO:0008104	1	0	126	70	4	2867	EMUJ_000951700,EMUJ_000086800,EMUJ_000491800,EMUJ_000479600
GO:BP	regulation of mitotic cell cycle	GO:0007346	1	0	8	70	1	2867	EMUJ_000646000
GO:BP	cytoskeleton organization	GO:0007010	1	0	78	70	1	2867	EMUJ_000339900
GO:BP	microtubule-based process	GO:0007017	1	0	115	70	1	2867	EMUJ_000339900
GO:BP	vacuolar transport	GO:0007034	1	0	9	70	2	2867	EMUJ_001087800,EMUJ_001174700
GO:BP	cell cycle	GO:0007049	1	0	58	70	2	2867	EMUJ_000646000,EMUJ_000974400
GO:BP	chromosome segregation	GO:0007059	1	0	14	70	1	2867	EMUJ_000646000
GO:BP	regulation of mitotic nuclear division	GO:0007088	1	0	4	70	1	2867	EMUJ_000646000
GO:BP	metaphase/anaphase transition of mitotic cell cycle	GO:0007091	1	0	4	70	1	2867	EMUJ_000646000
GO:BP	mitotic cell cycle checkpoint	GO:0007093	1	0	6	70	1	2867	EMUJ_000646000
GO:BP	positive regulation of signal transduction	GO:0009967	1	0	9	70	1	2867	EMUJ_001102400
GO:BP	mitotic spindle assembly checkpoint	GO:0007094	1	0	4	70	1	2867	EMUJ_000646000
GO:BP	signal transduction	GO:0007165	1	0	290	70	11	2867	EMUJ_000711900,EMUJ_001141100,EMUJ_000425300,EMUJ_000109300,EMUJ_000568300,EMUJ_001102400,EMUJ_001182800,EMUJ_000531650,EMUJ_001094200,EMUJ_000085700,EMUJ_000778300
GO:BP	cell surface receptor signaling pathway	GO:0007166	1	0	63	70	1	2867	EMUJ_000085700
GO:BP	small GTPase mediated signal transduction	GO:0007264	1	0	34	70	3	2867	EMUJ_000109300,EMUJ_000568300,EMUJ_000531650
GO:BP	Ras protein signal transduction	GO:0007265	1	0	8	70	1	2867	EMUJ_000568300
GO:BP	cell-cell signaling	GO:0007267	1	0	36	70	2	2867	EMUJ_000813100,EMUJ_000085700
GO:BP	chemical synaptic transmission	GO:0007268	1	0	14	70	1	2867	EMUJ_000813100
GO:BP	neurotransmitter secretion	GO:0007269	1	0	4	70	1	2867	EMUJ_000813100
GO:BP	multicellular organism development	GO:0007275	1	0	33	70	1	2867	EMUJ_000085700
GO:BP	cell communication	GO:0007154	1	0	306	70	12	2867	EMUJ_000711900,EMUJ_001141100,EMUJ_000425300,EMUJ_000813100,EMUJ_000109300,EMUJ_000568300,EMUJ_001102400,EMUJ_001182800,EMUJ_000531650,EMUJ_001094200,EMUJ_000085700,EMUJ_000778300
GO:BP	cellular process	GO:0009987	1	0	2542	70	61	2867	EMUJ_000711900,EMUJ_001186800,EMUJ_001059700,EMUJ_001200800,EMUJ_001141100,EMUJ_000969800,EMUJ_000947300,EMUJ_000951700,EMUJ_001126800,EMUJ_000193300,EMUJ_000425300,EMUJ_000813100,EMUJ_000770600,EMUJ_000109300,EMUJ_000827550,EMUJ_000602300,EMUJ_000843200,EMUJ_000825650,EMUJ_000850000,EMUJ_000646000,EMUJ_001000850,EMUJ_000124300,EMUJ_000555800,EMUJ_000113400,EMUJ_000568300,EMUJ_001102400,EMUJ_0000…
GO:BP	response to organic substance	GO:0010033	1	0	19	70	1	2867	EMUJ_000825650
GO:BP	response to organonitrogen compound	GO:0010243	1	0	5	70	1	2867	EMUJ_000825650
GO:BP	phosphorylation	GO:0016310	1	0	321	70	15	2867	EMUJ_001059700,EMUJ_000947300,EMUJ_001126800,EMUJ_000193300,EMUJ_000646000,EMUJ_001102400,EMUJ_000123600,EMUJ_001182800,EMUJ_000725500,EMUJ_001094200,EMUJ_000294600,EMUJ_001068600,EMUJ_000778300,EMUJ_000716900,EMUJ_000581400
GO:BP	dephosphorylation	GO:0016311	1	0	83	70	4	2867	EMUJ_000770600,EMUJ_001046000,EMUJ_001015050,EMUJ_000601200
GO:BP	protein processing	GO:0016485	1	0	10	70	1	2867	EMUJ_000491800
GO:BP	covalent chromatin modification	GO:0016569	1	0	26	70	1	2867	EMUJ_000850000
GO:BP	histone modification	GO:0016570	1	0	26	70	1	2867	EMUJ_000850000
GO:BP	histone acetylation	GO:0016573	1	0	10	70	1	2867	EMUJ_000850000
GO:BP	protein deubiquitination	GO:0016579	1	0	27	70	2	2867	EMUJ_000825650,EMUJ_000915600
GO:BP	protein import	GO:0017038	1	0	8	70	1	2867	EMUJ_000479600
GO:BP	vesicle-mediated transport	GO:0016192	1	0	101	70	7	2867	EMUJ_001200800,EMUJ_000951700,EMUJ_000813100,EMUJ_000602300,EMUJ_000113400,EMUJ_000086800,EMUJ_000904600
GO:BP	calcium-ion regulated exocytosis	GO:0017156	1	0	2	70	1	2867	EMUJ_000813100
GO:BP	heterocycle biosynthetic process	GO:0018130	1	0	333	70	8	2867	EMUJ_000193300,EMUJ_000850000,EMUJ_000555800,EMUJ_000065000,EMUJ_000981100,EMUJ_000234100,EMUJ_000908300,EMUJ_000848100
GO:BP	peptidyl-amino acid modification	GO:0018193	1	0	82	70	2	2867	EMUJ_000850000,EMUJ_001114300
GO:BP	peptidyl-lysine modification	GO:0018205	1	0	24	70	2	2867	EMUJ_000850000,EMUJ_001114300
GO:BP	internal peptidyl-lysine acetylation	GO:0018393	1	0	11	70	1	2867	EMUJ_000850000
GO:BP	peptidyl-lysine acetylation	GO:0018394	1	0	11	70	1	2867	EMUJ_000850000
GO:BP	regulation of nucleobase-containing compound metabolic process	GO:0019219	1	0	209	70	4	2867	EMUJ_000850000,EMUJ_000981100,EMUJ_000234100,EMUJ_000908300
GO:BP	regulation of phosphate metabolic process	GO:0019220	1	0	29	70	1	2867	EMUJ_001102400
GO:BP	regulation of metabolic process	GO:0019222	1	0	296	70	5	2867	EMUJ_000850000,EMUJ_001102400,EMUJ_000981100,EMUJ_000234100,EMUJ_000908300
GO:BP	peptidyl-lysine methylation	GO:0018022	1	0	8	70	1	2867	EMUJ_001114300
GO:BP	positive regulation of GTPase activity	GO:0043547	1	0	21	70	1	2867	EMUJ_000602300
GO:BP	synaptic vesicle exocytosis	GO:0016079	1	0	2	70	1	2867	EMUJ_000813100
GO:BP	Wnt signaling pathway	GO:0016055	1	0	19	70	1	2867	EMUJ_000085700
GO:BP	gene expression	GO:0010467	1	0	618	70	8	2867	EMUJ_000850000,EMUJ_000555800,EMUJ_000491800,EMUJ_000981100,EMUJ_000234100,EMUJ_000908300,EMUJ_000848100,EMUJ_000461800
GO:BP	regulation of gene expression	GO:0010468	1	0	237	70	4	2867	EMUJ_000850000,EMUJ_000981100,EMUJ_000234100,EMUJ_000908300
GO:BP	proteasomal protein catabolic process	GO:0010498	1	0	16	70	1	2867	EMUJ_000825650
GO:BP	regulation of macromolecule biosynthetic process	GO:0010556	1	0	218	70	4	2867	EMUJ_000850000,EMUJ_000981100,EMUJ_000234100,EMUJ_000908300
GO:BP	positive regulation of phosphorus metabolic process	GO:0010562	1	0	6	70	1	2867	EMUJ_001102400
GO:BP	regulation of cell cycle process	GO:0010564	1	0	11	70	1	2867	EMUJ_000646000
GO:BP	positive regulation of macromolecule metabolic process	GO:0010604	1	0	21	70	1	2867	EMUJ_001102400
GO:BP	negative regulation of organelle organization	GO:0010639	1	0	11	70	1	2867	EMUJ_000646000
GO:BP	RNA metabolic process	GO:0016070	1	0	461	70	8	2867	EMUJ_000850000,EMUJ_000555800,EMUJ_000981100,EMUJ_001187400,EMUJ_000234100,EMUJ_000908300,EMUJ_000848100,EMUJ_000461800
GO:BP	regulation of cell communication	GO:0010646	1	0	32	70	2	2867	EMUJ_000568300,EMUJ_001102400
GO:BP	lipid localization	GO:0010876	1	0	25	70	2	2867	EMUJ_000827550,EMUJ_000531500
GO:BP	negative regulation of cell cycle process	GO:0010948	1	0	5	70	1	2867	EMUJ_000646000
GO:BP	regulation of mitotic sister chromatid separation	GO:0010965	1	0	4	70	1	2867	EMUJ_000646000
GO:BP	protein transport	GO:0015031	1	0	123	70	4	2867	EMUJ_000951700,EMUJ_000086800,EMUJ_000491800,EMUJ_000479600
GO:BP	organophosphate ester transport	GO:0015748	1	0	24	70	1	2867	EMUJ_000531500
GO:BP	peptide transport	GO:0015833	1	0	123	70	4	2867	EMUJ_000951700,EMUJ_000086800,EMUJ_000491800,EMUJ_000479600
GO:BP	phospholipid transport	GO:0015914	1	0	12	70	1	2867	EMUJ_000531500
GO:BP	cellular component organization	GO:0016043	1	0	303	70	9	2867	EMUJ_000951700,EMUJ_000827550,EMUJ_000850000,EMUJ_000646000,EMUJ_000086800,EMUJ_000491800,EMUJ_000339900,EMUJ_000531500,EMUJ_000242000
GO:BP	positive regulation of cell communication	GO:0010647	1	0	9	70	1	2867	EMUJ_001102400
GO:BP	mitochondrion organization	GO:0007005	1	0	20	70	2	2867	EMUJ_000491800,EMUJ_000242000
GO:BP	regulation of kinase activity	GO:0043549	1	0	13	70	1	2867	EMUJ_001102400
GO:BP	amide biosynthetic process	GO:0043604	1	0	212	70	3	2867	EMUJ_000981100,EMUJ_000848100,EMUJ_000461800
GO:BP	organic substance metabolic process	GO:0071704	1	0	1598	70	39	2867	EMUJ_001186800,EMUJ_001059700,EMUJ_000969800,EMUJ_000972400,EMUJ_000947300,EMUJ_001126800,EMUJ_000193300,EMUJ_000770600,EMUJ_000843200,EMUJ_000825650,EMUJ_000850000,EMUJ_000646000,EMUJ_001000850,EMUJ_000555800,EMUJ_001102400,EMUJ_001042400,EMUJ_000491800,EMUJ_000123600,EMUJ_001182800,EMUJ_001114300,EMUJ_000065000,EMUJ_000725500,EMUJ_001094200,EMUJ_000915600,EMUJ_000981100,EMUJ_001187400,EMUJ_0002…
GO:BP	nitrogen compound transport	GO:0071705	1	0	151	70	4	2867	EMUJ_000951700,EMUJ_000086800,EMUJ_000491800,EMUJ_000479600
GO:BP	cellular component organization or biogenesis	GO:0071840	1	0	341	70	9	2867	EMUJ_000951700,EMUJ_000827550,EMUJ_000850000,EMUJ_000646000,EMUJ_000086800,EMUJ_000491800,EMUJ_000339900,EMUJ_000531500,EMUJ_000242000
GO:BP	regulation of protein serine/threonine kinase activity	GO:0071900	1	0	11	70	1	2867	EMUJ_001102400
GO:BP	positive regulation of protein serine/threonine kinase activity	GO:0071902	1	0	2	70	1	2867	EMUJ_001102400
GO:BP	pyridine-containing compound metabolic process	GO:0072524	1	0	7	70	1	2867	EMUJ_000193300
GO:BP	pyridine-containing compound biosynthetic process	GO:0072525	1	0	6	70	1	2867	EMUJ_000193300
GO:BP	establishment of protein localization to organelle	GO:0072594	1	0	20	70	2	2867	EMUJ_000491800,EMUJ_000479600
GO:BP	establishment of protein localization to mitochondrion	GO:0072655	1	0	5	70	1	2867	EMUJ_000491800
GO:BP	regulation of primary metabolic process	GO:0080090	1	0	271	70	5	2867	EMUJ_000850000,EMUJ_001102400,EMUJ_000981100,EMUJ_000234100,EMUJ_000908300
GO:BP	nucleic acid metabolic process	GO:0090304	1	0	559	70	8	2867	EMUJ_000850000,EMUJ_000555800,EMUJ_000981100,EMUJ_001187400,EMUJ_000234100,EMUJ_000908300,EMUJ_000848100,EMUJ_000461800
GO:BP	nucleic acid phosphodiester bond hydrolysis	GO:0090305	1	0	50	70	1	2867	EMUJ_001187400
GO:BP	organophosphate biosynthetic process	GO:0090407	1	0	83	70	3	2867	EMUJ_001186800,EMUJ_000193300,EMUJ_000843200
GO:BP	RNA phosphodiester bond hydrolysis	GO:0090501	1	0	22	70	1	2867	EMUJ_001187400
GO:BP	RNA phosphodiester bond hydrolysis, exonucleolytic	GO:0090503	1	0	3	70	1	2867	EMUJ_001187400
GO:BP	regulation of membrane lipid distribution	GO:0097035	1	0	8	70	1	2867	EMUJ_000531500
GO:BP	nucleic acid-templated transcription	GO:0097659	1	0	248	70	6	2867	EMUJ_000850000,EMUJ_000555800,EMUJ_000981100,EMUJ_000234100,EMUJ_000908300,EMUJ_000848100
GO:BP	organic substance transport	GO:0071702	1	0	183	70	6	2867	EMUJ_000951700,EMUJ_000827550,EMUJ_000086800,EMUJ_000491800,EMUJ_000531500,EMUJ_000479600
GO:BP	mitotic spindle checkpoint	GO:0071174	1	0	4	70	1	2867	EMUJ_000646000
GO:BP	spindle assembly checkpoint	GO:0071173	1	0	4	70	1	2867	EMUJ_000646000
GO:BP	cellular macromolecule localization	GO:0070727	1	0	89	70	3	2867	EMUJ_000086800,EMUJ_000491800,EMUJ_000479600
GO:BP	metal ion homeostasis	GO:0055065	1	0	9	70	1	2867	EMUJ_000124300
GO:BP	copper ion homeostasis	GO:0055070	1	0	1	70	1	2867	EMUJ_000124300
GO:BP	transition metal ion homeostasis	GO:0055076	1	0	4	70	1	2867	EMUJ_000124300
GO:BP	cation homeostasis	GO:0055080	1	0	10	70	1	2867	EMUJ_000124300
GO:BP	cellular chemical homeostasis	GO:0055082	1	0	11	70	1	2867	EMUJ_000124300
GO:BP	transmembrane transport	GO:0055085	1	0	262	70	2	2867	EMUJ_000124300,EMUJ_000473600
GO:BP	nucleobase-containing small molecule metabolic process	GO:0055086	1	0	82	70	2	2867	EMUJ_000193300,EMUJ_000065000
GO:BP	oxidation-reduction process	GO:0055114	1	0	131	70	2	2867	EMUJ_000905200,EMUJ_000935200
GO:BP	cation transmembrane transport	GO:0098655	1	0	102	70	1	2867	EMUJ_000124300
GO:BP	regulation of macromolecule metabolic process	GO:0060255	1	0	292	70	5	2867	EMUJ_000850000,EMUJ_001102400,EMUJ_000981100,EMUJ_000234100,EMUJ_000908300
GO:BP	membrane fusion	GO:0061025	1	0	7	70	2	2867	EMUJ_000951700,EMUJ_000086800
GO:BP	biological regulation	GO:0065007	1	0	707	70	21	2867	EMUJ_000711900,EMUJ_001141100,EMUJ_000425300,EMUJ_000813100,EMUJ_000109300,EMUJ_000602300,EMUJ_000850000,EMUJ_000646000,EMUJ_000124300,EMUJ_000568300,EMUJ_001102400,EMUJ_001182800,EMUJ_000531650,EMUJ_001094200,EMUJ_000981100,EMUJ_000085700,EMUJ_000234100,EMUJ_000908300,EMUJ_000778300,EMUJ_000531500,EMUJ_000974400
GO:BP	regulation of biological quality	GO:0065008	1	0	80	70	3	2867	EMUJ_000813100,EMUJ_000124300,EMUJ_000531500
GO:BP	regulation of molecular function	GO:0065009	1	0	76	70	2	2867	EMUJ_000602300,EMUJ_001102400
GO:BP	glycosylation	GO:0070085	1	0	42	70	2	2867	EMUJ_000969800,EMUJ_001042400
GO:BP	protein localization to mitochondrion	GO:0070585	1	0	5	70	1	2867	EMUJ_000491800
GO:BP	protein modification by small protein removal	GO:0070646	1	0	28	70	2	2867	EMUJ_000825650,EMUJ_000915600
GO:BP	protein modification by small protein conjugation or removal	GO:0070647	1	0	69	70	2	2867	EMUJ_000825650,EMUJ_000915600
GO:BP	membrane organization	GO:0061024	1	0	27	70	4	2867	EMUJ_000951700,EMUJ_000827550,EMUJ_000086800,EMUJ_000531500
GO:BP	negative regulation of chromosome segregation	GO:0051985	1	0	4	70	1	2867	EMUJ_000646000
GO:BP	inorganic ion transmembrane transport	GO:0098660	1	0	99	70	1	2867	EMUJ_000124300
GO:BP	inorganic ion homeostasis	GO:0098771	1	0	10	70	1	2867	EMUJ_000124300
GO:BP	regulation of cell cycle phase transition	GO:1901987	1	0	8	70	1	2867	EMUJ_000646000
GO:BP	negative regulation of cell cycle phase transition	GO:1901988	1	0	5	70	1	2867	EMUJ_000646000
GO:BP	regulation of mitotic cell cycle phase transition	GO:1901990	1	0	7	70	1	2867	EMUJ_000646000
GO:BP	negative regulation of mitotic cell cycle phase transition	GO:1901991	1	0	5	70	1	2867	EMUJ_000646000
GO:BP	regulation of metaphase/anaphase transition of cell cycle	GO:1902099	1	0	4	70	1	2867	EMUJ_000646000
GO:BP	negative regulation of metaphase/anaphase transition of cell cycle	GO:1902100	1	0	4	70	1	2867	EMUJ_000646000
GO:BP	regulation of intracellular signal transduction	GO:1902531	1	0	20	70	2	2867	EMUJ_000568300,EMUJ_001102400
GO:BP	positive regulation of intracellular signal transduction	GO:1902533	1	0	9	70	1	2867	EMUJ_001102400
GO:BP	mitotic cell cycle process	GO:1903047	1	0	19	70	1	2867	EMUJ_000646000
GO:BP	regulation of nucleic acid-templated transcription	GO:1903506	1	0	203	70	4	2867	EMUJ_000850000,EMUJ_000981100,EMUJ_000234100,EMUJ_000908300
GO:BP	liposaccharide metabolic process	GO:1903509	1	0	16	70	2	2867	EMUJ_001186800,EMUJ_000843200
GO:BP	cell surface receptor signaling pathway involved in cell-cell signaling	GO:1905114	1	0	24	70	1	2867	EMUJ_000085700
GO:BP	regulation of chromosome separation	GO:1905818	1	0	4	70	1	2867	EMUJ_000646000
GO:BP	negative regulation of chromosome separation	GO:1905819	1	0	4	70	1	2867	EMUJ_000646000
GO:BP	dense core granule exocytosis	GO:1990504	1	0	2	70	1	2867	EMUJ_000813100
GO:BP	regulation of cellular macromolecule biosynthetic process	GO:2000112	1	0	215	70	4	2867	EMUJ_000850000,EMUJ_000981100,EMUJ_000234100,EMUJ_000908300
GO:BP	negative regulation of mitotic sister chromatid separation	GO:2000816	1	0	4	70	1	2867	EMUJ_000646000
GO:BP	response to nitrogen compound	GO:1901698	1	0	7	70	1	2867	EMUJ_000825650
GO:BP	organic substance biosynthetic process	GO:1901576	1	0	681	70	13	2867	EMUJ_001186800,EMUJ_000969800,EMUJ_000193300,EMUJ_000843200,EMUJ_000850000,EMUJ_000555800,EMUJ_001042400,EMUJ_000065000,EMUJ_000981100,EMUJ_000234100,EMUJ_000908300,EMUJ_000848100,EMUJ_000461800
GO:BP	organic substance catabolic process	GO:1901575	1	0	130	70	3	2867	EMUJ_000825650,EMUJ_001000850,EMUJ_000915600
GO:BP	organonitrogen compound biosynthetic process	GO:1901566	1	0	330	70	8	2867	EMUJ_001186800,EMUJ_000969800,EMUJ_000193300,EMUJ_000843200,EMUJ_001042400,EMUJ_000981100,EMUJ_000848100,EMUJ_000461800
GO:BP	nuclear chromosome segregation	GO:0098813	1	0	13	70	1	2867	EMUJ_000646000
GO:BP	anterograde trans-synaptic signaling	GO:0098916	1	0	14	70	1	2867	EMUJ_000813100
GO:BP	vesicle-mediated transport in synapse	GO:0099003	1	0	2	70	1	2867	EMUJ_000813100
GO:BP	synaptic vesicle cycle	GO:0099504	1	0	2	70	1	2867	EMUJ_000813100
GO:BP	synaptic signaling	GO:0099536	1	0	16	70	1	2867	EMUJ_000813100
GO:BP	trans-synaptic signaling	GO:0099537	1	0	14	70	1	2867	EMUJ_000813100
GO:BP	signal release from synapse	GO:0099643	1	0	4	70	1	2867	EMUJ_000813100
GO:BP	intermembrane lipid transfer	GO:0120009	1	0	3	70	1	2867	EMUJ_000827550
GO:BP	inorganic cation transmembrane transport	GO:0098662	1	0	91	70	1	2867	EMUJ_000124300
GO:BP	mitotic nuclear division	GO:0140014	1	0	13	70	1	2867	EMUJ_000646000
GO:BP	cell-cell signaling by wnt	GO:0198738	1	0	19	70	1	2867	EMUJ_000085700
GO:BP	carbohydrate derivative metabolic process	GO:1901135	1	0	127	70	5	2867	EMUJ_001186800,EMUJ_000969800,EMUJ_000843200,EMUJ_001042400,EMUJ_000065000
GO:BP	carbohydrate derivative biosynthetic process	GO:1901137	1	0	91	70	5	2867	EMUJ_001186800,EMUJ_000969800,EMUJ_000843200,EMUJ_001042400,EMUJ_000065000
GO:BP	nucleoside phosphate biosynthetic process	GO:1901293	1	0	47	70	1	2867	EMUJ_000193300
GO:BP	organic cyclic compound metabolic process	GO:1901360	1	0	673	70	10	2867	EMUJ_000193300,EMUJ_000850000,EMUJ_000555800,EMUJ_000065000,EMUJ_000981100,EMUJ_001187400,EMUJ_000234100,EMUJ_000908300,EMUJ_000848100,EMUJ_000461800
GO:BP	organic cyclic compound biosynthetic process	GO:1901362	1	0	337	70	8	2867	EMUJ_000193300,EMUJ_000850000,EMUJ_000555800,EMUJ_000065000,EMUJ_000981100,EMUJ_000234100,EMUJ_000908300,EMUJ_000848100
GO:BP	organonitrogen compound metabolic process	GO:1901564	1	0	925	70	30	2867	EMUJ_001186800,EMUJ_001059700,EMUJ_000969800,EMUJ_000972400,EMUJ_001126800,EMUJ_000193300,EMUJ_000770600,EMUJ_000843200,EMUJ_000825650,EMUJ_000850000,EMUJ_000646000,EMUJ_001000850,EMUJ_001102400,EMUJ_001042400,EMUJ_000491800,EMUJ_000123600,EMUJ_001182800,EMUJ_001114300,EMUJ_000725500,EMUJ_000915600,EMUJ_000981100,EMUJ_000294600,EMUJ_000832900,EMUJ_001068600,EMUJ_000778300,EMUJ_000601200,EMUJ_0007…
GO:BP	organonitrogen compound catabolic process	GO:1901565	1	0	81	70	3	2867	EMUJ_000825650,EMUJ_001000850,EMUJ_000915600
GO:BP	export from cell	GO:0140352	1	0	18	70	1	2867	EMUJ_000813100
GO:BP	regulation of chromosome segregation	GO:0051983	1	0	4	70	1	2867	EMUJ_000646000
GO:BP	negative regulation of nuclear division	GO:0051784	1	0	4	70	1	2867	EMUJ_000646000
GO:BP	regulation of nuclear division	GO:0051783	1	0	4	70	1	2867	EMUJ_000646000
GO:BP	regulation of protein kinase activity	GO:0045859	1	0	13	70	1	2867	EMUJ_001102400
GO:BP	positive regulation of protein kinase activity	GO:0045860	1	0	2	70	1	2867	EMUJ_001102400
GO:BP	negative regulation of mitotic cell cycle	GO:0045930	1	0	6	70	1	2867	EMUJ_000646000
GO:BP	positive regulation of phosphate metabolic process	GO:0045937	1	0	6	70	1	2867	EMUJ_001102400
GO:BP	amino sugar biosynthetic process	GO:0046349	1	0	1	70	1	2867	EMUJ_000065000
GO:BP	membrane lipid biosynthetic process	GO:0046467	1	0	16	70	2	2867	EMUJ_001186800,EMUJ_000843200
GO:BP	glycerophospholipid biosynthetic process	GO:0046474	1	0	22	70	2	2867	EMUJ_001186800,EMUJ_000843200
GO:BP	heterocycle metabolic process	GO:0046483	1	0	668	70	10	2867	EMUJ_000193300,EMUJ_000850000,EMUJ_000555800,EMUJ_000065000,EMUJ_000981100,EMUJ_001187400,EMUJ_000234100,EMUJ_000908300,EMUJ_000848100,EMUJ_000461800
GO:BP	glycerolipid metabolic process	GO:0046486	1	0	40	70	4	2867	EMUJ_001186800,EMUJ_000947300,EMUJ_000843200,EMUJ_001094200
GO:BP	phosphatidylinositol metabolic process	GO:0046488	1	0	32	70	4	2867	EMUJ_001186800,EMUJ_000947300,EMUJ_000843200,EMUJ_001094200
GO:BP	nicotinamide nucleotide metabolic process	GO:0046496	1	0	5	70	1	2867	EMUJ_000193300
GO:BP	regulation of Ras protein signal transduction	GO:0046578	1	0	6	70	1	2867	EMUJ_000568300
GO:BP	protein autophosphorylation	GO:0046777	1	0	2	70	1	2867	EMUJ_000294600
GO:BP	lipid phosphorylation	GO:0046834	1	0	9	70	2	2867	EMUJ_000947300,EMUJ_001094200
GO:BP	phosphatidylinositol phosphorylation	GO:0046854	1	0	9	70	2	2867	EMUJ_000947300,EMUJ_001094200
GO:BP	secretion	GO:0046903	1	0	18	70	1	2867	EMUJ_000813100
GO:BP	intracellular transport	GO:0046907	1	0	115	70	3	2867	EMUJ_000086800,EMUJ_000491800,EMUJ_000479600
GO:BP	negative regulation of mitotic metaphase/anaphase transition	GO:0045841	1	0	4	70	1	2867	EMUJ_000646000
GO:BP	negative regulation of mitotic nuclear division	GO:0045839	1	0	4	70	1	2867	EMUJ_000646000
GO:BP	negative regulation of cell cycle	GO:0045786	1	0	11	70	1	2867	EMUJ_000646000
GO:BP	establishment of protein localization	GO:0045184	1	0	126	70	4	2867	EMUJ_000951700,EMUJ_000086800,EMUJ_000491800,EMUJ_000479600
GO:BP	modification-dependent macromolecule catabolic process	GO:0043632	1	0	61	70	3	2867	EMUJ_000825650,EMUJ_001000850,EMUJ_000915600
GO:BP	positive regulation of molecular function	GO:0044093	1	0	35	70	2	2867	EMUJ_000602300,EMUJ_001102400
GO:BP	cellular metabolic process	GO:0044237	1	0	1558	70	37	2867	EMUJ_001186800,EMUJ_001059700,EMUJ_000969800,EMUJ_000947300,EMUJ_001126800,EMUJ_000193300,EMUJ_000770600,EMUJ_000843200,EMUJ_000825650,EMUJ_000850000,EMUJ_000646000,EMUJ_001000850,EMUJ_000555800,EMUJ_001102400,EMUJ_001042400,EMUJ_000491800,EMUJ_000123600,EMUJ_001182800,EMUJ_001114300,EMUJ_000065000,EMUJ_000725500,EMUJ_001094200,EMUJ_000915600,EMUJ_001046000,EMUJ_000981100,EMUJ_001187400,EMUJ_0002…
GO:BP	primary metabolic process	GO:0044238	1	0	1544	70	39	2867	EMUJ_001186800,EMUJ_001059700,EMUJ_000969800,EMUJ_000972400,EMUJ_000947300,EMUJ_001126800,EMUJ_000193300,EMUJ_000770600,EMUJ_000843200,EMUJ_000825650,EMUJ_000850000,EMUJ_000646000,EMUJ_001000850,EMUJ_000555800,EMUJ_001102400,EMUJ_001042400,EMUJ_000491800,EMUJ_000123600,EMUJ_001182800,EMUJ_001114300,EMUJ_000065000,EMUJ_000725500,EMUJ_001094200,EMUJ_000915600,EMUJ_000981100,EMUJ_001187400,EMUJ_0002…
GO:BP	cellular catabolic process	GO:0044248	1	0	117	70	3	2867	EMUJ_000825650,EMUJ_001000850,EMUJ_000915600
GO:BP	cellular biosynthetic process	GO:0044249	1	0	671	70	13	2867	EMUJ_001186800,EMUJ_000969800,EMUJ_000193300,EMUJ_000843200,EMUJ_000850000,EMUJ_000555800,EMUJ_001042400,EMUJ_000065000,EMUJ_000981100,EMUJ_000234100,EMUJ_000908300,EMUJ_000848100,EMUJ_000461800
GO:BP	cellular lipid metabolic process	GO:0044255	1	0	78	70	4	2867	EMUJ_001186800,EMUJ_000947300,EMUJ_000843200,EMUJ_001094200
GO:BP	cellular protein catabolic process	GO:0044257	1	0	67	70	3	2867	EMUJ_000825650,EMUJ_001000850,EMUJ_000915600
GO:BP	cellular transition metal ion homeostasis	GO:0046916	1	0	3	70	1	2867	EMUJ_000124300
GO:BP	cellular macromolecule metabolic process	GO:0044260	1	0	1073	70	30	2867	EMUJ_001186800,EMUJ_001059700,EMUJ_000969800,EMUJ_001126800,EMUJ_000770600,EMUJ_000843200,EMUJ_000825650,EMUJ_000850000,EMUJ_000646000,EMUJ_001000850,EMUJ_000555800,EMUJ_001102400,EMUJ_001042400,EMUJ_000491800,EMUJ_000123600,EMUJ_001182800,EMUJ_001114300,EMUJ_000725500,EMUJ_000915600,EMUJ_000981100,EMUJ_000294600,EMUJ_000234100,EMUJ_001068600,EMUJ_000908300,EMUJ_000778300,EMUJ_000601200,EMUJ_0007…
GO:BP	cellular protein metabolic process	GO:0044267	1	0	716	70	27	2867	EMUJ_001186800,EMUJ_001059700,EMUJ_000969800,EMUJ_001126800,EMUJ_000770600,EMUJ_000843200,EMUJ_000825650,EMUJ_000850000,EMUJ_000646000,EMUJ_001000850,EMUJ_001102400,EMUJ_001042400,EMUJ_000491800,EMUJ_000123600,EMUJ_001182800,EMUJ_001114300,EMUJ_000725500,EMUJ_000915600,EMUJ_000981100,EMUJ_000294600,EMUJ_001068600,EMUJ_000778300,EMUJ_000601200,EMUJ_000716900,EMUJ_000581400,EMUJ_000848100,EMUJ_0004…
GO:BP	cellular nitrogen compound biosynthetic process	GO:0044271	1	0	524	70	9	2867	EMUJ_000193300,EMUJ_000850000,EMUJ_000555800,EMUJ_000065000,EMUJ_000981100,EMUJ_000234100,EMUJ_000908300,EMUJ_000848100,EMUJ_000461800
GO:BP	small molecule metabolic process	GO:0044281	1	0	192	70	3	2867	EMUJ_000193300,EMUJ_000065000,EMUJ_000461800
GO:BP	cell cycle phase transition	GO:0044770	1	0	8	70	1	2867	EMUJ_000646000
GO:BP	mitotic cell cycle phase transition	GO:0044772	1	0	7	70	1	2867	EMUJ_000646000
GO:BP	metaphase/anaphase transition of cell cycle	GO:0044784	1	0	4	70	1	2867	EMUJ_000646000
GO:BP	glycerolipid biosynthetic process	GO:0045017	1	0	23	70	2	2867	EMUJ_001186800,EMUJ_000843200
GO:BP	regulated exocytosis	GO:0045055	1	0	2	70	1	2867	EMUJ_000813100
GO:BP	cellular macromolecule catabolic process	GO:0044265	1	0	87	70	3	2867	EMUJ_000825650,EMUJ_001000850,EMUJ_000915600
GO:BP	phosphatidylinositol-mediated signaling	GO:0048015	1	0	4	70	1	2867	EMUJ_001094200
GO:BP	inositol lipid-mediated signaling	GO:0048017	1	0	5	70	1	2867	EMUJ_001094200
GO:BP	Golgi vesicle transport	GO:0048193	1	0	25	70	1	2867	EMUJ_000904600
GO:BP	localization	GO:0051179	1	0	530	70	16	2867	EMUJ_001200800,EMUJ_000951700,EMUJ_000813100,EMUJ_000827550,EMUJ_000602300,EMUJ_000124300,EMUJ_000113400,EMUJ_000086800,EMUJ_001087800,EMUJ_000473600,EMUJ_000904600,EMUJ_000491800,EMUJ_001174700,EMUJ_000531500,EMUJ_000628300,EMUJ_000479600
GO:BP	establishment of localization	GO:0051234	1	0	519	70	16	2867	EMUJ_001200800,EMUJ_000951700,EMUJ_000813100,EMUJ_000827550,EMUJ_000602300,EMUJ_000124300,EMUJ_000113400,EMUJ_000086800,EMUJ_001087800,EMUJ_000473600,EMUJ_000904600,EMUJ_000491800,EMUJ_001174700,EMUJ_000531500,EMUJ_000628300,EMUJ_000479600
GO:BP	regulation of protein metabolic process	GO:0051246	1	0	65	70	1	2867	EMUJ_001102400
GO:BP	positive regulation of protein metabolic process	GO:0051247	1	0	12	70	1	2867	EMUJ_001102400
GO:BP	regulation of RNA metabolic process	GO:0051252	1	0	208	70	4	2867	EMUJ_000850000,EMUJ_000981100,EMUJ_000234100,EMUJ_000908300
GO:BP	chromosome organization	GO:0051276	1	0	85	70	2	2867	EMUJ_000850000,EMUJ_000646000
GO:BP	chromosome separation	GO:0051304	1	0	5	70	1	2867	EMUJ_000646000
GO:BP	mitotic sister chromatid separation	GO:0051306	1	0	4	70	1	2867	EMUJ_000646000
GO:BP	regulation of phosphorus metabolic process	GO:0051174	1	0	29	70	1	2867	EMUJ_001102400
GO:BP	regulation of hydrolase activity	GO:0051336	1	0	60	70	1	2867	EMUJ_000602300
GO:BP	positive regulation of hydrolase activity	GO:0051345	1	0	25	70	1	2867	EMUJ_000602300
GO:BP	positive regulation of transferase activity	GO:0051347	1	0	5	70	1	2867	EMUJ_001102400
GO:BP	proteolysis involved in cellular protein catabolic process	GO:0051603	1	0	67	70	3	2867	EMUJ_000825650,EMUJ_001000850,EMUJ_000915600
GO:BP	protein maturation	GO:0051604	1	0	20	70	1	2867	EMUJ_000491800
GO:BP	cellular localization	GO:0051641	1	0	132	70	4	2867	EMUJ_000813100,EMUJ_000086800,EMUJ_000491800,EMUJ_000479600
GO:BP	establishment of localization in cell	GO:0051649	1	0	122	70	4	2867	EMUJ_000813100,EMUJ_000086800,EMUJ_000491800,EMUJ_000479600
GO:BP	cellular response to stimulus	GO:0051716	1	0	370	70	12	2867	EMUJ_000711900,EMUJ_001141100,EMUJ_000425300,EMUJ_000109300,EMUJ_000825650,EMUJ_000568300,EMUJ_001102400,EMUJ_001182800,EMUJ_000531650,EMUJ_001094200,EMUJ_000085700,EMUJ_000778300
GO:BP	regulation of cell cycle	GO:0051726	1	0	28	70	2	2867	EMUJ_000646000,EMUJ_000974400
GO:BP	regulation of transferase activity	GO:0051338	1	0	15	70	1	2867	EMUJ_001102400
GO:BP	cellular amide metabolic process	GO:0043603	1	0	219	70	3	2867	EMUJ_000981100,EMUJ_000848100,EMUJ_000461800
GO:BP	positive regulation of nitrogen compound metabolic process	GO:0051173	1	0	21	70	1	2867	EMUJ_001102400
GO:BP	import into nucleus	GO:0051170	1	0	7	70	1	2867	EMUJ_000479600
GO:BP	organelle fission	GO:0048285	1	0	16	70	1	2867	EMUJ_000646000
GO:BP	positive regulation of biological process	GO:0048518	1	0	42	70	1	2867	EMUJ_001102400
GO:BP	negative regulation of biological process	GO:0048519	1	0	84	70	1	2867	EMUJ_000646000
GO:BP	positive regulation of cellular process	GO:0048522	1	0	42	70	1	2867	EMUJ_001102400
GO:BP	negative regulation of cellular process	GO:0048523	1	0	68	70	1	2867	EMUJ_000646000
GO:BP	regulation of response to stimulus	GO:0048583	1	0	30	70	2	2867	EMUJ_000568300,EMUJ_001102400
GO:BP	positive regulation of response to stimulus	GO:0048584	1	0	9	70	1	2867	EMUJ_001102400
GO:BP	anatomical structure development	GO:0048856	1	0	40	70	1	2867	EMUJ_000085700
GO:BP	regulation of nitrogen compound metabolic process	GO:0051171	1	0	270	70	5	2867	EMUJ_000850000,EMUJ_001102400,EMUJ_000981100,EMUJ_000234100,EMUJ_000908300
GO:BP	chemical homeostasis	GO:0048878	1	0	13	70	1	2867	EMUJ_000124300
GO:BP	regulation of catalytic activity	GO:0050790	1	0	89	70	2	2867	EMUJ_000602300,EMUJ_001102400
GO:BP	regulation of cellular process	GO:0050794	1	0	629	70	17	2867	EMUJ_000711900,EMUJ_001141100,EMUJ_000425300,EMUJ_000109300,EMUJ_000850000,EMUJ_000646000,EMUJ_000568300,EMUJ_001102400,EMUJ_001182800,EMUJ_000531650,EMUJ_001094200,EMUJ_000981100,EMUJ_000085700,EMUJ_000234100,EMUJ_000908300,EMUJ_000778300,EMUJ_000974400
GO:BP	ion homeostasis	GO:0050801	1	0	10	70	1	2867	EMUJ_000124300
GO:BP	response to stimulus	GO:0050896	1	0	382	70	12	2867	EMUJ_000711900,EMUJ_001141100,EMUJ_000425300,EMUJ_000109300,EMUJ_000825650,EMUJ_000568300,EMUJ_001102400,EMUJ_001182800,EMUJ_000531650,EMUJ_001094200,EMUJ_000085700,EMUJ_000778300
GO:BP	regulation of small GTPase mediated signal transduction	GO:0051056	1	0	9	70	1	2867	EMUJ_000568300
GO:BP	regulation of cellular component organization	GO:0051128	1	0	24	70	1	2867	EMUJ_000646000
GO:BP	negative regulation of cellular component organization	GO:0051129	1	0	11	70	1	2867	EMUJ_000646000
GO:BP	nuclear transport	GO:0051169	1	0	24	70	1	2867	EMUJ_000479600
GO:BP	regulation of biological process	GO:0050789	1	0	654	70	17	2867	EMUJ_000711900,EMUJ_001141100,EMUJ_000425300,EMUJ_000109300,EMUJ_000850000,EMUJ_000646000,EMUJ_000568300,EMUJ_001102400,EMUJ_001182800,EMUJ_000531650,EMUJ_001094200,EMUJ_000981100,EMUJ_000085700,EMUJ_000234100,EMUJ_000908300,EMUJ_000778300,EMUJ_000974400
GO:BP	regulation of RNA biosynthetic process	GO:2001141	1	0	203	70	4	2867	EMUJ_000850000,EMUJ_000981100,EMUJ_000234100,EMUJ_000908300
GO:BP	organelle organization	GO:0006996	1	0	219	70	5	2867	EMUJ_000850000,EMUJ_000646000,EMUJ_000491800,EMUJ_000339900,EMUJ_000242000
GO:BP	nucleocytoplasmic transport	GO:0006913	1	0	24	70	1	2867	EMUJ_000479600
GO:BP	response to stress	GO:0006950	1	0	82	70	1	2867	EMUJ_000825650
GO:BP	chromatin organization	GO:0006325	1	0	43	70	1	2867	EMUJ_000850000
GO:BP	transcription, DNA-templated	GO:0006351	1	0	246	70	6	2867	EMUJ_000850000,EMUJ_000555800,EMUJ_000981100,EMUJ_000234100,EMUJ_000908300,EMUJ_000848100
GO:BP	DNA-templated transcription, initiation	GO:0006352	1	0	21	70	1	2867	EMUJ_000555800
GO:BP	DNA-templated transcription, elongation	GO:0006354	1	0	8	70	1	2867	EMUJ_000848100
GO:BP	regulation of transcription, DNA-templated	GO:0006355	1	0	200	70	4	2867	EMUJ_000850000,EMUJ_000981100,EMUJ_000234100,EMUJ_000908300
GO:BP	regulation of transcription by RNA polymerase II	GO:0006357	1	0	39	70	1	2867	EMUJ_000981100
GO:BP	transcription by RNA polymerase II	GO:0006366	1	0	54	70	3	2867	EMUJ_000555800,EMUJ_000981100,EMUJ_000848100
GO:BP	transcription initiation from RNA polymerase II promoter	GO:0006367	1	0	10	70	1	2867	EMUJ_000555800
GO:BP	transcription elongation from RNA polymerase II promoter	GO:0006368	1	0	7	70	1	2867	EMUJ_000848100
GO:BP	tRNA metabolic process	GO:0006399	1	0	61	70	1	2867	EMUJ_000461800
GO:BP	translation	GO:0006412	1	0	205	70	3	2867	EMUJ_000981100,EMUJ_000848100,EMUJ_000461800
GO:BP	translational elongation	GO:0006414	1	0	26	70	2	2867	EMUJ_000981100,EMUJ_000848100
GO:BP	tRNA aminoacylation for protein translation	GO:0006418	1	0	28	70	1	2867	EMUJ_000461800
GO:BP	prolyl-tRNA aminoacylation	GO:0006433	1	0	2	70	1	2867	EMUJ_000461800
GO:BP	cellular protein modification process	GO:0006464	1	0	459	70	22	2867	EMUJ_001186800,EMUJ_001059700,EMUJ_000969800,EMUJ_001126800,EMUJ_000770600,EMUJ_000843200,EMUJ_000825650,EMUJ_000850000,EMUJ_000646000,EMUJ_001102400,EMUJ_001042400,EMUJ_000123600,EMUJ_001182800,EMUJ_001114300,EMUJ_000725500,EMUJ_000915600,EMUJ_000294600,EMUJ_001068600,EMUJ_000778300,EMUJ_000601200,EMUJ_000716900,EMUJ_000581400
GO:BP	protein phosphorylation	GO:0006468	1	0	197	70	12	2867	EMUJ_001059700,EMUJ_001126800,EMUJ_000646000,EMUJ_001102400,EMUJ_000123600,EMUJ_001182800,EMUJ_000725500,EMUJ_000294600,EMUJ_001068600,EMUJ_000778300,EMUJ_000716900,EMUJ_000581400
GO:BP	protein dephosphorylation	GO:0006470	1	0	60	70	2	2867	EMUJ_000770600,EMUJ_000601200
GO:BP	nucleobase-containing compound metabolic process	GO:0006139	1	0	649	70	10	2867	EMUJ_000193300,EMUJ_000850000,EMUJ_000555800,EMUJ_000065000,EMUJ_000981100,EMUJ_001187400,EMUJ_000234100,EMUJ_000908300,EMUJ_000848100,EMUJ_000461800
GO:BP	organic acid metabolic process	GO:0006082	1	0	91	70	1	2867	EMUJ_000461800
GO:BP	UDP-N-acetylglucosamine biosynthetic process	GO:0006048	1	0	1	70	1	2867	EMUJ_000065000
GO:BP	UDP-N-acetylglucosamine metabolic process	GO:0006047	1	0	1	70	1	2867	EMUJ_000065000
GO:BP	transition metal ion transport	GO:0000041	1	0	3	70	1	2867	EMUJ_000124300
GO:BP	mitotic sister chromatid segregation	GO:0000070	1	0	11	70	1	2867	EMUJ_000646000
GO:BP	protein acetylation	GO:0006473	1	0	12	70	1	2867	EMUJ_000850000
GO:BP	cell cycle checkpoint	GO:0000075	1	0	11	70	1	2867	EMUJ_000646000
GO:BP	activation of MAPKKK activity	GO:0000185	1	0	1	70	1	2867	EMUJ_001102400
GO:BP	mitotic cell cycle	GO:0000278	1	0	21	70	1	2867	EMUJ_000646000
GO:BP	nuclear division	GO:0000280	1	0	15	70	1	2867	EMUJ_000646000
GO:BP	sister chromatid segregation	GO:0000819	1	0	13	70	1	2867	EMUJ_000646000
GO:BP	regulation of neurotransmitter levels	GO:0001505	1	0	4	70	1	2867	EMUJ_000813100
GO:BP	regulation of protein phosphorylation	GO:0001932	1	0	13	70	1	2867	EMUJ_001102400
GO:BP	positive regulation of protein phosphorylation	GO:0001934	1	0	2	70	1	2867	EMUJ_001102400
GO:BP	amino sugar metabolic process	GO:0006040	1	0	1	70	1	2867	EMUJ_000065000
GO:BP	MAPK cascade	GO:0000165	1	0	9	70	1	2867	EMUJ_001102400
GO:BP	internal protein amino acid acetylation	GO:0006475	1	0	11	70	1	2867	EMUJ_000850000
GO:BP	protein glycosylation	GO:0006486	1	0	38	70	2	2867	EMUJ_000969800,EMUJ_001042400
GO:BP	phosphate-containing compound metabolic process	GO:0006796	1	0	479	70	21	2867	EMUJ_001186800,EMUJ_001059700,EMUJ_000947300,EMUJ_001126800,EMUJ_000193300,EMUJ_000770600,EMUJ_000843200,EMUJ_000646000,EMUJ_001102400,EMUJ_000123600,EMUJ_001182800,EMUJ_000725500,EMUJ_001094200,EMUJ_001046000,EMUJ_000294600,EMUJ_001068600,EMUJ_000778300,EMUJ_001015050,EMUJ_000601200,EMUJ_000716900,EMUJ_000581400
GO:BP	nitrogen compound metabolic process	GO:0006807	1	0	1438	70	35	2867	EMUJ_001186800,EMUJ_001059700,EMUJ_000969800,EMUJ_000972400,EMUJ_001126800,EMUJ_000193300,EMUJ_000770600,EMUJ_000843200,EMUJ_000825650,EMUJ_000850000,EMUJ_000646000,EMUJ_001000850,EMUJ_000555800,EMUJ_001102400,EMUJ_001042400,EMUJ_000491800,EMUJ_000123600,EMUJ_001182800,EMUJ_001114300,EMUJ_000065000,EMUJ_000725500,EMUJ_000915600,EMUJ_000981100,EMUJ_001187400,EMUJ_000294600,EMUJ_000832900,EMUJ_0002…
GO:BP	transport	GO:0006810	1	0	515	70	16	2867	EMUJ_001200800,EMUJ_000951700,EMUJ_000813100,EMUJ_000827550,EMUJ_000602300,EMUJ_000124300,EMUJ_000113400,EMUJ_000086800,EMUJ_001087800,EMUJ_000473600,EMUJ_000904600,EMUJ_000491800,EMUJ_001174700,EMUJ_000531500,EMUJ_000628300,EMUJ_000479600
GO:BP	ion transport	GO:0006811	1	0	364	70	8	2867	EMUJ_000951700,EMUJ_000827550,EMUJ_000124300,EMUJ_000086800,EMUJ_000491800,EMUJ_000531500,EMUJ_000628300,EMUJ_000479600
GO:BP	cation transport	GO:0006812	1	0	125	70	1	2867	EMUJ_000124300
GO:BP	anion transport	GO:0006820	1	0	198	70	6	2867	EMUJ_000951700,EMUJ_000827550,EMUJ_000086800,EMUJ_000491800,EMUJ_000531500,EMUJ_000479600
GO:BP	copper ion transport	GO:0006825	1	0	1	70	1	2867	EMUJ_000124300
GO:BP	neurotransmitter transport	GO:0006836	1	0	11	70	1	2867	EMUJ_000813100
GO:BP	mitochondrial transport	GO:0006839	1	0	9	70	1	2867	EMUJ_000491800
GO:BP	lipid transport	GO:0006869	1	0	24	70	2	2867	EMUJ_000827550,EMUJ_000531500
GO:BP	cellular ion homeostasis	GO:0006873	1	0	8	70	1	2867	EMUJ_000124300
GO:BP	cellular metal ion homeostasis	GO:0006875	1	0	8	70	1	2867	EMUJ_000124300
GO:BP	cellular copper ion homeostasis	GO:0006878	1	0	1	70	1	2867	EMUJ_000124300
GO:BP	intracellular protein transport	GO:0006886	1	0	84	70	3	2867	EMUJ_000086800,EMUJ_000491800,EMUJ_000479600
GO:BP	exocytosis	GO:0006887	1	0	16	70	1	2867	EMUJ_000813100
GO:BP	intra-Golgi vesicle-mediated transport	GO:0006891	1	0	4	70	1	2867	EMUJ_000904600
GO:BP	endocytosis	GO:0006897	1	0	11	70	1	2867	EMUJ_000602300
GO:BP	phosphorus metabolic process	GO:0006793	1	0	482	70	22	2867	EMUJ_001186800,EMUJ_001059700,EMUJ_000947300,EMUJ_001126800,EMUJ_000193300,EMUJ_000770600,EMUJ_000843200,EMUJ_000646000,EMUJ_001102400,EMUJ_000123600,EMUJ_001182800,EMUJ_000065000,EMUJ_000725500,EMUJ_001094200,EMUJ_001046000,EMUJ_000294600,EMUJ_001068600,EMUJ_000778300,EMUJ_001015050,EMUJ_000601200,EMUJ_000716900,EMUJ_000581400
GO:BP	nucleoside phosphate metabolic process	GO:0006753	1	0	69	70	1	2867	EMUJ_000193300
GO:BP	NADP biosynthetic process	GO:0006741	1	0	2	70	1	2867	EMUJ_000193300
GO:BP	NADP metabolic process	GO:0006739	1	0	7	70	1	2867	EMUJ_000193300
GO:BP	protein lipidation	GO:0006497	1	0	17	70	2	2867	EMUJ_001186800,EMUJ_000843200
GO:BP	GPI anchor metabolic process	GO:0006505	1	0	16	70	2	2867	EMUJ_001186800,EMUJ_000843200
GO:BP	GPI anchor biosynthetic process	GO:0006506	1	0	16	70	2	2867	EMUJ_001186800,EMUJ_000843200
GO:BP	proteolysis	GO:0006508	1	0	201	70	6	2867	EMUJ_000972400,EMUJ_000825650,EMUJ_001000850,EMUJ_000491800,EMUJ_000915600,EMUJ_000832900
GO:BP	ubiquitin-dependent protein catabolic process	GO:0006511	1	0	60	70	3	2867	EMUJ_000825650,EMUJ_001000850,EMUJ_000915600
GO:BP	peptide metabolic process	GO:0006518	1	0	214	70	3	2867	EMUJ_000981100,EMUJ_000848100,EMUJ_000461800
GO:BP	cellular amino acid metabolic process	GO:0006520	1	0	50	70	1	2867	EMUJ_000461800
GO:BP	protein targeting	GO:0006605	1	0	15	70	1	2867	EMUJ_000491800
GO:BP	protein methylation	GO:0006479	1	0	15	70	1	2867	EMUJ_001114300
GO:BP	protein import into nucleus	GO:0006606	1	0	6	70	1	2867	EMUJ_000479600
GO:BP	protein processing involved in protein targeting to mitochondrion	GO:0006627	1	0	2	70	1	2867	EMUJ_000491800
GO:BP	lipid metabolic process	GO:0006629	1	0	90	70	6	2867	EMUJ_001186800,EMUJ_000947300,EMUJ_000843200,EMUJ_001094200,EMUJ_000357200,EMUJ_000006800
GO:BP	membrane lipid metabolic process	GO:0006643	1	0	19	70	2	2867	EMUJ_001186800,EMUJ_000843200
GO:BP	phospholipid metabolic process	GO:0006644	1	0	50	70	4	2867	EMUJ_001186800,EMUJ_000947300,EMUJ_000843200,EMUJ_001094200
GO:BP	glycerophospholipid metabolic process	GO:0006650	1	0	39	70	4	2867	EMUJ_001186800,EMUJ_000947300,EMUJ_000843200,EMUJ_001094200
GO:BP	phosphatidylinositol biosynthetic process	GO:0006661	1	0	18	70	2	2867	EMUJ_001186800,EMUJ_000843200
GO:BP	glycolipid metabolic process	GO:0006664	1	0	16	70	2	2867	EMUJ_001186800,EMUJ_000843200
GO:BP	cellular aromatic compound metabolic process	GO:0006725	1	0	667	70	10	2867	EMUJ_000193300,EMUJ_000850000,EMUJ_000555800,EMUJ_000065000,EMUJ_000981100,EMUJ_001187400,EMUJ_000234100,EMUJ_000908300,EMUJ_000848100,EMUJ_000461800
GO:BP	protein targeting to mitochondrion	GO:0006626	1	0	5	70	1	2867	EMUJ_000491800
GO:BP	negative regulation of chromosome organization	GO:2001251	1	0	5	70	1	2867	EMUJ_000646000
GO:CC	Golgi membrane	GO:0000139	1	0	30	58	2	2446	EMUJ_001042400,EMUJ_000904600
GO:CC	proteasome complex	GO:0000502	1	0	31	58	1	2446	EMUJ_000966000
GO:CC	nuclear protein-containing complex	GO:0140513	1	0	137	58	3	2446	EMUJ_000555800,EMUJ_000981100,EMUJ_000848100
GO:CC	intracellular protein-containing complex	GO:0140535	1	0	103	58	4	2446	EMUJ_001141100,EMUJ_000966000,EMUJ_000555800,EMUJ_001187400
GO:CC	catalytic complex	GO:1902494	1	0	189	58	2	2446	EMUJ_000966000,EMUJ_000555800
GO:CC	peptidase complex	GO:1905368	1	0	40	58	1	2446	EMUJ_000966000
GO:CC	endopeptidase complex	GO:1905369	1	0	36	58	1	2446	EMUJ_000966000
GO:CC	transferase complex	GO:1990234	1	0	61	58	1	2446	EMUJ_000555800
GO:CC	cellular anatomical entity	GO:0110165	1	0	2373	58	55	2446	EMUJ_000916800,EMUJ_000517600,EMUJ_001186800,EMUJ_000475200,EMUJ_000056650,EMUJ_000951700,EMUJ_000738800,EMUJ_000813100,EMUJ_000191100,EMUJ_000903700,EMUJ_000440000,EMUJ_000827550,EMUJ_000843200,EMUJ_000100000,EMUJ_000850000,EMUJ_001000850,EMUJ_000228700,EMUJ_000124300,EMUJ_000555800,EMUJ_000113400,EMUJ_000807400,EMUJ_001055600,EMUJ_000434400,EMUJ_000086800,EMUJ_000174700,EMUJ_001042400,EMUJ_0005…
GO:CC	polymeric cytoskeletal fiber	GO:0099513	1	0	59	58	1	2446	EMUJ_000339900
GO:CC	supramolecular fiber	GO:0099512	1	0	61	58	1	2446	EMUJ_000339900
GO:CC	supramolecular polymer	GO:0099081	1	0	61	58	1	2446	EMUJ_000339900
GO:CC	endosome membrane	GO:0010008	1	0	8	58	1	2446	EMUJ_001000850
GO:CC	endomembrane system	GO:0012505	1	0	145	58	7	2446	EMUJ_000517600,EMUJ_000951700,EMUJ_000843200,EMUJ_001000850,EMUJ_000113400,EMUJ_001042400,EMUJ_000904600
GO:CC	actin cytoskeleton	GO:0015629	1	0	25	58	1	2446	EMUJ_001038000
GO:CC	microtubule cytoskeleton	GO:0015630	1	0	100	58	1	2446	EMUJ_000339900
GO:CC	membrane	GO:0016020	1	0	1369	58	33	2446	EMUJ_000916800,EMUJ_001186800,EMUJ_000475200,EMUJ_000056650,EMUJ_000951700,EMUJ_000738800,EMUJ_000440000,EMUJ_000843200,EMUJ_000100000,EMUJ_001000850,EMUJ_000228700,EMUJ_000124300,EMUJ_000113400,EMUJ_000807400,EMUJ_001055600,EMUJ_000086800,EMUJ_001042400,EMUJ_001100800,EMUJ_000473600,EMUJ_000904600,EMUJ_001127500,EMUJ_000437700,EMUJ_000832900,EMUJ_000085700,EMUJ_001045000,EMUJ_000203600,EMUJ_0003…
GO:CC	integral component of membrane	GO:0016021	1	0	1246	58	29	2446	EMUJ_000916800,EMUJ_001186800,EMUJ_000475200,EMUJ_000056650,EMUJ_000951700,EMUJ_000738800,EMUJ_000440000,EMUJ_000843200,EMUJ_000100000,EMUJ_000228700,EMUJ_000124300,EMUJ_001055600,EMUJ_000086800,EMUJ_001042400,EMUJ_001100800,EMUJ_000473600,EMUJ_000904600,EMUJ_001127500,EMUJ_000437700,EMUJ_000832900,EMUJ_000085700,EMUJ_001045000,EMUJ_000203600,EMUJ_000357200,EMUJ_000531500,EMUJ_000675500,EMUJ_0001…
GO:CC	myosin complex	GO:0016459	1	0	8	58	1	2446	EMUJ_001038000
GO:CC	RNA polymerase II, holoenzyme	GO:0016591	1	0	15	58	1	2446	EMUJ_000555800
GO:CC	host cellular component	GO:0018995	1	0	39	58	3	2446	EMUJ_000850000,EMUJ_000234100,EMUJ_000479600
GO:CC	organelle inner membrane	GO:0019866	1	0	36	58	1	2446	EMUJ_000965700
GO:CC	CCR4-NOT complex	GO:0030014	1	0	8	58	1	2446	EMUJ_001187400
GO:CC	cell junction	GO:0030054	1	0	38	58	2	2446	EMUJ_000813100,EMUJ_000628300
GO:CC	integral component of Golgi membrane	GO:0030173	1	0	2	58	1	2446	EMUJ_000904600
GO:CC	RNA polymerase complex	GO:0030880	1	0	17	58	1	2446	EMUJ_000555800
GO:CC	organelle membrane	GO:0031090	1	0	145	58	5	2446	EMUJ_000843200,EMUJ_001000850,EMUJ_001042400,EMUJ_000904600,EMUJ_000965700
GO:CC	intrinsic component of membrane	GO:0031224	1	0	1247	58	29	2446	EMUJ_000916800,EMUJ_001186800,EMUJ_000475200,EMUJ_000056650,EMUJ_000951700,EMUJ_000738800,EMUJ_000440000,EMUJ_000843200,EMUJ_000100000,EMUJ_000228700,EMUJ_000124300,EMUJ_001055600,EMUJ_000086800,EMUJ_001042400,EMUJ_001100800,EMUJ_000473600,EMUJ_000904600,EMUJ_001127500,EMUJ_000437700,EMUJ_000832900,EMUJ_000085700,EMUJ_001045000,EMUJ_000203600,EMUJ_000357200,EMUJ_000531500,EMUJ_000675500,EMUJ_0001…
GO:CC	intrinsic component of Golgi membrane	GO:0031228	1	0	2	58	1	2446	EMUJ_000904600
GO:CC	transcription elongation factor complex	GO:0008023	1	0	8	58	2	2446	EMUJ_000981100,EMUJ_000848100
GO:CC	gap junction	GO:0005921	1	0	13	58	1	2446	EMUJ_000628300
GO:CC	cell-cell junction	GO:0005911	1	0	15	58	1	2446	EMUJ_000628300
GO:CC	plasma membrane	GO:0005886	1	0	112	58	1	2446	EMUJ_000628300
GO:CC	ESCRT I complex	GO:0000813	1	0	3	58	1	2446	EMUJ_001000850
GO:CC	cellular_component	GO:0005575	1	0	2446	58	58	2446	EMUJ_000916800,EMUJ_000517600,EMUJ_001186800,EMUJ_001141100,EMUJ_000475200,EMUJ_000056650,EMUJ_000951700,EMUJ_000738800,EMUJ_000813100,EMUJ_000191100,EMUJ_000903700,EMUJ_000440000,EMUJ_000827550,EMUJ_000843200,EMUJ_000966000,EMUJ_000100000,EMUJ_000850000,EMUJ_001000850,EMUJ_000228700,EMUJ_000124300,EMUJ_000555800,EMUJ_000113400,EMUJ_000807400,EMUJ_001055600,EMUJ_000434400,EMUJ_000086800,EMUJ_0001…
GO:CC	intracellular anatomical structure	GO:0005622	1	0	1150	58	27	2446	EMUJ_000517600,EMUJ_000951700,EMUJ_000191100,EMUJ_000903700,EMUJ_000827550,EMUJ_000843200,EMUJ_001000850,EMUJ_000555800,EMUJ_000113400,EMUJ_000434400,EMUJ_000174700,EMUJ_001042400,EMUJ_000589400,EMUJ_000904600,EMUJ_000491800,EMUJ_001114300,EMUJ_001038000,EMUJ_000105000,EMUJ_000981100,EMUJ_000339900,EMUJ_000234100,EMUJ_000908300,EMUJ_000965700,EMUJ_000242000,EMUJ_000848100,EMUJ_000461800,EMUJ_0004…
GO:CC	nucleus	GO:0005634	1	0	466	58	9	2446	EMUJ_000191100,EMUJ_000555800,EMUJ_000174700,EMUJ_000589400,EMUJ_000105000,EMUJ_000981100,EMUJ_000234100,EMUJ_000908300,EMUJ_000848100
GO:CC	nucleoplasm	GO:0005654	1	0	45	58	3	2446	EMUJ_000555800,EMUJ_000981100,EMUJ_000848100
GO:CC	transcription regulator complex	GO:0005667	1	0	28	58	1	2446	EMUJ_000555800
GO:CC	transcription factor TFIIA complex	GO:0005672	1	0	3	58	1	2446	EMUJ_000555800
GO:CC	cytoplasm	GO:0005737	1	0	492	58	16	2446	EMUJ_000517600,EMUJ_000951700,EMUJ_000903700,EMUJ_000827550,EMUJ_000843200,EMUJ_001000850,EMUJ_000113400,EMUJ_001042400,EMUJ_000904600,EMUJ_000491800,EMUJ_001114300,EMUJ_000339900,EMUJ_000965700,EMUJ_000242000,EMUJ_000461800,EMUJ_000479600
GO:CC	intrinsic component of organelle membrane	GO:0031300	1	0	16	58	1	2446	EMUJ_000904600
GO:CC	mitochondrion	GO:0005739	1	0	112	58	3	2446	EMUJ_000491800,EMUJ_000965700,EMUJ_000242000
GO:CC	mitochondrial inner membrane	GO:0005743	1	0	35	58	1	2446	EMUJ_000965700
GO:CC	mitochondrial matrix	GO:0005759	1	0	21	58	1	2446	EMUJ_000491800
GO:CC	endosome	GO:0005768	1	0	11	58	1	2446	EMUJ_001000850
GO:CC	endoplasmic reticulum	GO:0005783	1	0	61	58	1	2446	EMUJ_000843200
GO:CC	endoplasmic reticulum membrane	GO:0005789	1	0	47	58	1	2446	EMUJ_000843200
GO:CC	Golgi apparatus	GO:0005794	1	0	57	58	5	2446	EMUJ_000517600,EMUJ_000951700,EMUJ_000113400,EMUJ_001042400,EMUJ_000904600
GO:CC	cytoskeleton	GO:0005856	1	0	152	58	3	2446	EMUJ_000434400,EMUJ_001038000,EMUJ_000339900
GO:CC	microtubule	GO:0005874	1	0	54	58	1	2446	EMUJ_000339900
GO:CC	mitochondrial envelope	GO:0005740	1	0	48	58	1	2446	EMUJ_000965700
GO:CC	integral component of organelle membrane	GO:0031301	1	0	16	58	1	2446	EMUJ_000904600
GO:CC	cytoplasmic vesicle	GO:0031410	1	0	36	58	1	2446	EMUJ_001000850
GO:CC	TORC1 complex	GO:0031931	1	0	2	58	1	2446	EMUJ_001141100
GO:CC	organelle lumen	GO:0043233	1	0	107	58	4	2446	EMUJ_000555800,EMUJ_000491800,EMUJ_000981100,EMUJ_000848100
GO:CC	host intracellular region	GO:0043656	1	0	39	58	3	2446	EMUJ_000850000,EMUJ_000234100,EMUJ_000479600
GO:CC	host cell	GO:0043657	1	0	39	58	3	2446	EMUJ_000850000,EMUJ_000234100,EMUJ_000479600
GO:CC	synapse	GO:0045202	1	0	20	58	1	2446	EMUJ_000813100
GO:CC	nuclear DNA-directed RNA polymerase complex	GO:0055029	1	0	16	58	1	2446	EMUJ_000555800
GO:CC	transferase complex, transferring phosphorus-containing groups	GO:0061695	1	0	23	58	1	2446	EMUJ_000555800
GO:CC	intracellular organelle lumen	GO:0070013	1	0	107	58	4	2446	EMUJ_000555800,EMUJ_000491800,EMUJ_000981100,EMUJ_000848100
GO:CC	anchoring junction	GO:0070161	1	0	18	58	1	2446	EMUJ_000628300
GO:CC	intracellular non-membrane-bounded organelle	GO:0043232	1	0	348	58	3	2446	EMUJ_000434400,EMUJ_001038000,EMUJ_000339900
GO:CC	elongin complex	GO:0070449	1	0	2	58	1	2446	EMUJ_000981100
GO:CC	RNA polymerase II transcription regulator complex	GO:0090575	1	0	15	58	1	2446	EMUJ_000555800
GO:CC	intracellular vesicle	GO:0097708	1	0	36	58	1	2446	EMUJ_001000850
GO:CC	bounding membrane of organelle	GO:0098588	1	0	63	58	3	2446	EMUJ_001000850,EMUJ_001042400,EMUJ_000904600
GO:CC	Golgi apparatus subcompartment	GO:0098791	1	0	33	58	2	2446	EMUJ_001042400,EMUJ_000904600
GO:CC	presynapse	GO:0098793	1	0	6	58	1	2446	EMUJ_000813100
GO:CC	membrane protein complex	GO:0098796	1	0	111	58	1	2446	EMUJ_001000850
GO:CC	endoplasmic reticulum subcompartment	GO:0098827	1	0	47	58	1	2446	EMUJ_000843200
GO:CC	supramolecular complex	GO:0099080	1	0	63	58	1	2446	EMUJ_000339900
GO:CC	cell periphery	GO:0071944	1	0	120	58	1	2446	EMUJ_000628300
GO:CC	DNA-directed RNA polymerase complex	GO:0000428	1	0	16	58	1	2446	EMUJ_000555800
GO:CC	intracellular membrane-bounded organelle	GO:0043231	1	0	701	58	18	2446	EMUJ_000517600,EMUJ_000951700,EMUJ_000191100,EMUJ_000843200,EMUJ_000555800,EMUJ_000113400,EMUJ_000174700,EMUJ_001042400,EMUJ_000589400,EMUJ_000904600,EMUJ_000491800,EMUJ_000105000,EMUJ_000981100,EMUJ_000234100,EMUJ_000908300,EMUJ_000965700,EMUJ_000242000,EMUJ_000848100
GO:CC	non-membrane-bounded organelle	GO:0043228	1	0	348	58	3	2446	EMUJ_000434400,EMUJ_001038000,EMUJ_000339900
GO:CC	mitochondrial membrane	GO:0031966	1	0	43	58	1	2446	EMUJ_000965700
GO:CC	organelle envelope	GO:0031967	1	0	58	58	1	2446	EMUJ_000965700
GO:CC	membrane-enclosed lumen	GO:0031974	1	0	107	58	4	2446	EMUJ_000555800,EMUJ_000491800,EMUJ_000981100,EMUJ_000848100
GO:CC	envelope	GO:0031975	1	0	58	58	1	2446	EMUJ_000965700
GO:CC	nuclear lumen	GO:0031981	1	0	78	58	3	2446	EMUJ_000555800,EMUJ_000981100,EMUJ_000848100
GO:CC	vesicle	GO:0031982	1	0	36	58	1	2446	EMUJ_001000850
GO:CC	organelle subcompartment	GO:0031984	1	0	78	58	3	2446	EMUJ_000843200,EMUJ_001042400,EMUJ_000904600
GO:CC	protein-containing complex	GO:0032991	1	0	549	58	8	2446	EMUJ_001141100,EMUJ_000966000,EMUJ_001000850,EMUJ_000555800,EMUJ_001038000,EMUJ_000981100,EMUJ_001187400,EMUJ_000848100
GO:CC	intracellular organelle	GO:0043229	1	0	968	58	21	2446	EMUJ_000517600,EMUJ_000951700,EMUJ_000191100,EMUJ_000843200,EMUJ_000555800,EMUJ_000113400,EMUJ_000434400,EMUJ_000174700,EMUJ_001042400,EMUJ_000589400,EMUJ_000904600,EMUJ_000491800,EMUJ_001038000,EMUJ_000105000,EMUJ_000981100,EMUJ_000339900,EMUJ_000234100,EMUJ_000908300,EMUJ_000965700,EMUJ_000242000,EMUJ_000848100
GO:CC	host cell part	GO:0033643	1	0	39	58	3	2446	EMUJ_000850000,EMUJ_000234100,EMUJ_000479600
GO:CC	host intracellular organelle	GO:0033647	1	0	39	58	3	2446	EMUJ_000850000,EMUJ_000234100,EMUJ_000479600
GO:CC	host intracellular membrane-bounded organelle	GO:0033648	1	0	39	58	3	2446	EMUJ_000850000,EMUJ_000234100,EMUJ_000479600
GO:CC	ESCRT complex	GO:0036452	1	0	5	58	1	2446	EMUJ_001000850
GO:CC	TOR complex	GO:0038201	1	0	3	58	1	2446	EMUJ_001141100
GO:CC	host cell nucleus	GO:0042025	1	0	39	58	3	2446	EMUJ_000850000,EMUJ_000234100,EMUJ_000479600
GO:CC	nuclear outer membrane-endoplasmic reticulum membrane network	GO:0042175	1	0	49	58	1	2446	EMUJ_000843200
GO:CC	organelle	GO:0043226	1	0	1007	58	22	2446	EMUJ_000517600,EMUJ_000951700,EMUJ_000191100,EMUJ_000843200,EMUJ_001000850,EMUJ_000555800,EMUJ_000113400,EMUJ_000434400,EMUJ_000174700,EMUJ_001042400,EMUJ_000589400,EMUJ_000904600,EMUJ_000491800,EMUJ_001038000,EMUJ_000105000,EMUJ_000981100,EMUJ_000339900,EMUJ_000234100,EMUJ_000908300,EMUJ_000965700,EMUJ_000242000,EMUJ_000848100
GO:CC	membrane-bounded organelle	GO:0043227	1	0	720	58	19	2446	EMUJ_000517600,EMUJ_000951700,EMUJ_000191100,EMUJ_000843200,EMUJ_001000850,EMUJ_000555800,EMUJ_000113400,EMUJ_000174700,EMUJ_001042400,EMUJ_000589400,EMUJ_000904600,EMUJ_000491800,EMUJ_000105000,EMUJ_000981100,EMUJ_000234100,EMUJ_000908300,EMUJ_000965700,EMUJ_000242000,EMUJ_000848100
GO:CC	host intracellular part	GO:0033646	1	0	39	58	3	2446	EMUJ_000850000,EMUJ_000234100,EMUJ_000479600
emu-miR-9 targets
source	term_name	term_id	adjusted_p_value	negative_log10_of_adjusted_p_value	term_size	query_size	intersection_size	effective_domain_size	intersections
GO:MF	nucleotide binding	GO:0000166	1	0	655	16	3	3651	EMUJ_000853100,EMUJ_000114000,EMUJ_001082900
GO:MF	hydrolase activity, acting on ester bonds	GO:0016788	1	0	152	16	1	3651	EMUJ_001059500
GO:MF	phosphatase activity	GO:0016791	1	0	63	16	1	3651	EMUJ_001059500
GO:MF	hydrolase activity, acting on acid anhydrides	GO:0016817	1	0	256	16	1	3651	EMUJ_000853100
GO:MF	hydrolase activity, acting on acid anhydrides, in phosphorus-containing anhydrides	GO:0016818	1	0	255	16	1	3651	EMUJ_000853100
GO:MF	lyase activity	GO:0016829	1	0	39	16	1	3651	EMUJ_000108300
GO:MF	carbon-oxygen lyase activity	GO:0016835	1	0	17	16	1	3651	EMUJ_000108300
GO:MF	hydro-lyase activity	GO:0016836	1	0	15	16	1	3651	EMUJ_000108300
GO:MF	ATPase activity	GO:0016887	1	0	105	16	1	3651	EMUJ_000853100
GO:MF	purine nucleotide binding	GO:0017076	1	0	614	16	3	3651	EMUJ_000853100,EMUJ_000114000,EMUJ_001082900
GO:MF	nucleoside-triphosphatase activity	GO:0017111	1	0	247	16	1	3651	EMUJ_000853100
GO:MF	nucleobase-containing compound kinase activity	GO:0019205	1	0	16	16	1	3651	EMUJ_000114000
GO:MF	adenyl nucleotide binding	GO:0030554	1	0	499	16	3	3651	EMUJ_000853100,EMUJ_000114000,EMUJ_001082900
GO:MF	ribonucleotide binding	GO:0032553	1	0	615	16	3	3651	EMUJ_000853100,EMUJ_000114000,EMUJ_001082900
GO:MF	purine ribonucleotide binding	GO:0032555	1	0	612	16	3	3651	EMUJ_000853100,EMUJ_000114000,EMUJ_001082900
GO:MF	adenyl ribonucleotide binding	GO:0032559	1	0	498	16	3	3651	EMUJ_000853100,EMUJ_000114000,EMUJ_001082900
GO:MF	purine ribonucleoside triphosphate binding	GO:0035639	1	0	608	16	3	3651	EMUJ_000853100,EMUJ_000114000,EMUJ_001082900
GO:MF	small molecule binding	GO:0036094	1	0	681	16	3	3651	EMUJ_000853100,EMUJ_000114000,EMUJ_001082900
GO:MF	phosphoric ester hydrolase activity	GO:0042578	1	0	81	16	1	3651	EMUJ_001059500
GO:MF	ion binding	GO:0043167	1	0	1135	16	9	3651	EMUJ_000853100,EMUJ_000961100,EMUJ_000689700,EMUJ_000955500,EMUJ_000114000,EMUJ_000108300,EMUJ_000843000,EMUJ_001082900,EMUJ_001169900
GO:MF	anion binding	GO:0043168	1	0	649	16	3	3651	EMUJ_000853100,EMUJ_000114000,EMUJ_001082900
GO:MF	cation binding	GO:0043169	1	0	551	16	6	3651	EMUJ_000961100,EMUJ_000689700,EMUJ_000955500,EMUJ_000108300,EMUJ_000843000,EMUJ_001169900
GO:MF	metal ion binding	GO:0046872	1	0	548	16	6	3651	EMUJ_000961100,EMUJ_000689700,EMUJ_000955500,EMUJ_000108300,EMUJ_000843000,EMUJ_001169900
GO:MF	transition metal ion binding	GO:0046914	1	0	142	16	1	3651	EMUJ_000108300
GO:MF	hydrolase activity	GO:0016787	1	0	628	16	2	3651	EMUJ_001059500,EMUJ_000853100
GO:MF	transferase activity, transferring phosphorus-containing groups	GO:0016772	1	0	347	16	3	3651	EMUJ_000638900,EMUJ_000114000,EMUJ_001082900
GO:MF	transferase activity, transferring glycosyl groups	GO:0016757	1	0	75	16	1	3651	EMUJ_000768900
GO:MF	transferase activity	GO:0016740	1	0	669	16	4	3651	EMUJ_000638900,EMUJ_000114000,EMUJ_001082900,EMUJ_000768900
GO:MF	molecular_function	GO:0003674	1	0	3651	16	16	3651	EMUJ_001059500,EMUJ_000638900,EMUJ_000853100,EMUJ_000961100,EMUJ_000689700,EMUJ_000955500,EMUJ_000114000,EMUJ_000391400,EMUJ_000108300,EMUJ_000843000,EMUJ_001082900,EMUJ_000209900,EMUJ_000478200,EMUJ_001169900,EMUJ_000432500,EMUJ_000768900
GO:MF	nucleic acid binding	GO:0003676	1	0	742	16	4	3651	EMUJ_000853100,EMUJ_000391400,EMUJ_000209900,EMUJ_000478200
GO:MF	DNA binding	GO:0003677	1	0	258	16	1	3651	EMUJ_000391400
GO:MF	RNA binding	GO:0003723	1	0	316	16	2	3651	EMUJ_000209900,EMUJ_000478200
GO:MF	actin binding	GO:0003779	1	0	47	16	1	3651	EMUJ_000689700
GO:MF	catalytic activity	GO:0003824	1	0	1584	16	7	3651	EMUJ_001059500,EMUJ_000638900,EMUJ_000853100,EMUJ_000114000,EMUJ_000108300,EMUJ_001082900,EMUJ_000768900
GO:MF	carbonate dehydratase activity	GO:0004089	1	0	4	16	1	3651	EMUJ_000108300
GO:MF	helicase activity	GO:0004386	1	0	69	16	1	3651	EMUJ_000853100
GO:MF	phosphoprotein phosphatase activity	GO:0004721	1	0	45	16	1	3651	EMUJ_001059500
GO:MF	binding	GO:0005488	1	0	2526	16	13	3651	EMUJ_000853100,EMUJ_000961100,EMUJ_000689700,EMUJ_000955500,EMUJ_000114000,EMUJ_000391400,EMUJ_000108300,EMUJ_000843000,EMUJ_001082900,EMUJ_000209900,EMUJ_000478200,EMUJ_001169900,EMUJ_000432500
GO:MF	calcium ion binding	GO:0005509	1	0	149	16	4	3651	EMUJ_000961100,EMUJ_000689700,EMUJ_000843000,EMUJ_001169900
GO:MF	organic cyclic compound binding	GO:0097159	1	0	1311	16	6	3651	EMUJ_000853100,EMUJ_000114000,EMUJ_000391400,EMUJ_001082900,EMUJ_000209900,EMUJ_000478200
GO:MF	protein binding	GO:0005515	1	0	970	16	5	3651	EMUJ_000961100,EMUJ_000689700,EMUJ_000955500,EMUJ_000209900,EMUJ_000432500
GO:MF	phospholipid binding	GO:0005543	1	0	31	16	1	3651	EMUJ_001169900
GO:MF	calcium-dependent phospholipid binding	GO:0005544	1	0	14	16	1	3651	EMUJ_001169900
GO:MF	microtubule binding	GO:0008017	1	0	26	16	1	3651	EMUJ_000689700
GO:MF	cytoskeletal protein binding	GO:0008092	1	0	88	16	1	3651	EMUJ_000689700
GO:MF	protein tyrosine/serine/threonine phosphatase activity	GO:0008138	1	0	8	16	1	3651	EMUJ_001059500
GO:MF	zinc ion binding	GO:0008270	1	0	115	16	1	3651	EMUJ_000108300
GO:MF	lipid binding	GO:0008289	1	0	45	16	1	3651	EMUJ_001169900
GO:MF	7S RNA binding	GO:0008312	1	0	4	16	2	3651	EMUJ_000209900,EMUJ_000478200
GO:MF	tubulin binding	GO:0015631	1	0	36	16	1	3651	EMUJ_000689700
GO:MF	kinase activity	GO:0016301	1	0	300	16	3	3651	EMUJ_000638900,EMUJ_000114000,EMUJ_001082900
GO:MF	pyrophosphatase activity	GO:0016462	1	0	253	16	1	3651	EMUJ_000853100
GO:MF	ATP binding	GO:0005524	1	0	494	16	3	3651	EMUJ_000853100,EMUJ_000114000,EMUJ_001082900
GO:MF	carbohydrate derivative binding	GO:0097367	1	0	621	16	3	3651	EMUJ_000853100,EMUJ_000114000,EMUJ_001082900
GO:MF	nucleoside phosphate binding	GO:1901265	1	0	655	16	3	3651	EMUJ_000853100,EMUJ_000114000,EMUJ_001082900
GO:MF	heterocyclic compound binding	GO:1901363	1	0	1310	16	6	3651	EMUJ_000853100,EMUJ_000114000,EMUJ_000391400,EMUJ_001082900,EMUJ_000209900,EMUJ_000478200
GO:MF	catalytic activity, acting on a protein	GO:0140096	1	0	477	16	1	3651	EMUJ_001059500
GO:BP	cellular component organization	GO:0016043	1	0	303	10	1	2867	EMUJ_000689700
GO:BP	RNA metabolic process	GO:0016070	1	0	461	10	1	2867	EMUJ_000824300
GO:BP	phosphorylation	GO:0016310	1	0	321	10	3	2867	EMUJ_000638900,EMUJ_000114000,EMUJ_001082900
GO:BP	dephosphorylation	GO:0016311	1	0	83	10	3	2867	EMUJ_001059500,EMUJ_000103500,EMUJ_000103000
GO:BP	heterocycle biosynthetic process	GO:0018130	1	0	333	10	1	2867	EMUJ_000824300
GO:BP	regulation of nucleobase-containing compound metabolic process	GO:0019219	1	0	209	10	1	2867	EMUJ_000824300
GO:BP	regulation of phosphate metabolic process	GO:0019220	1	0	29	10	2	2867	EMUJ_000103500,EMUJ_000103000
GO:BP	regulation of metabolic process	GO:0019222	1	0	296	10	3	2867	EMUJ_000103500,EMUJ_000103000,EMUJ_000824300
GO:BP	aromatic compound biosynthetic process	GO:0019438	1	0	330	10	1	2867	EMUJ_000824300
GO:BP	protein metabolic process	GO:0019538	1	0	827	10	3	2867	EMUJ_001059500,EMUJ_000103500,EMUJ_000103000
GO:BP	peptide transport	GO:0015833	1	0	123	10	2	2867	EMUJ_000209900,EMUJ_000478200
GO:BP	regulation of cellular metabolic process	GO:0031323	1	0	273	10	3	2867	EMUJ_000103500,EMUJ_000103000,EMUJ_000824300
GO:BP	regulation of cellular biosynthetic process	GO:0031326	1	0	219	10	1	2867	EMUJ_000824300
GO:BP	regulation of protein modification process	GO:0031399	1	0	30	10	2	2867	EMUJ_000103500,EMUJ_000103000
GO:BP	positive regulation of protein modification process	GO:0031401	1	0	7	10	2	2867	EMUJ_000103500,EMUJ_000103000
GO:BP	regulation of cellular protein metabolic process	GO:0032268	1	0	62	10	2	2867	EMUJ_000103500,EMUJ_000103000
GO:BP	positive regulation of cellular protein metabolic process	GO:0032270	1	0	12	10	2	2867	EMUJ_000103500,EMUJ_000103000
GO:BP	RNA biosynthetic process	GO:0032774	1	0	250	10	1	2867	EMUJ_000824300
GO:BP	macromolecule localization	GO:0033036	1	0	157	10	2	2867	EMUJ_000209900,EMUJ_000478200
GO:BP	protein localization to organelle	GO:0033365	1	0	24	10	2	2867	EMUJ_000209900,EMUJ_000478200
GO:BP	cellular protein localization	GO:0034613	1	0	89	10	2	2867	EMUJ_000209900,EMUJ_000478200
GO:BP	cellular nitrogen compound metabolic process	GO:0034641	1	0	834	10	2	2867	EMUJ_000114000,EMUJ_000824300
GO:BP	cellular macromolecule biosynthetic process	GO:0034645	1	0	547	10	1	2867	EMUJ_000824300
GO:BP	positive regulation of cellular metabolic process	GO:0031325	1	0	22	10	2	2867	EMUJ_000103500,EMUJ_000103000
GO:BP	protein transport	GO:0015031	1	0	123	10	2	2867	EMUJ_000209900,EMUJ_000478200
GO:BP	positive regulation of macromolecule metabolic process	GO:0010604	1	0	21	10	2	2867	EMUJ_000103500,EMUJ_000103000
GO:BP	positive regulation of phosphorus metabolic process	GO:0010562	1	0	6	10	2	2867	EMUJ_000103500,EMUJ_000103000
GO:BP	cotranslational protein targeting to membrane	GO:0006613	1	0	6	10	2	2867	EMUJ_000209900,EMUJ_000478200
GO:BP	SRP-dependent cotranslational protein targeting to membrane	GO:0006614	1	0	6	10	2	2867	EMUJ_000209900,EMUJ_000478200
GO:BP	cellular aromatic compound metabolic process	GO:0006725	1	0	667	10	2	2867	EMUJ_000114000,EMUJ_000824300
GO:BP	phosphorus metabolic process	GO:0006793	1	0	482	10	6	2867	EMUJ_001059500,EMUJ_000638900,EMUJ_000103500,EMUJ_000103000,EMUJ_000114000,EMUJ_001082900
GO:BP	phosphate-containing compound metabolic process	GO:0006796	1	0	479	10	6	2867	EMUJ_001059500,EMUJ_000638900,EMUJ_000103500,EMUJ_000103000,EMUJ_000114000,EMUJ_001082900
GO:BP	nitrogen compound metabolic process	GO:0006807	1	0	1438	10	5	2867	EMUJ_001059500,EMUJ_000103500,EMUJ_000103000,EMUJ_000114000,EMUJ_000824300
GO:BP	transport	GO:0006810	1	0	515	10	2	2867	EMUJ_000209900,EMUJ_000478200
GO:BP	ion transport	GO:0006811	1	0	364	10	2	2867	EMUJ_000209900,EMUJ_000478200
GO:BP	anion transport	GO:0006820	1	0	198	10	2	2867	EMUJ_000209900,EMUJ_000478200
GO:BP	intracellular protein transport	GO:0006886	1	0	84	10	2	2867	EMUJ_000209900,EMUJ_000478200
GO:BP	organelle organization	GO:0006996	1	0	219	10	1	2867	EMUJ_000689700
GO:BP	cytoskeleton organization	GO:0007010	1	0	78	10	1	2867	EMUJ_000689700
GO:BP	protein localization	GO:0008104	1	0	126	10	2	2867	EMUJ_000209900,EMUJ_000478200
GO:BP	biological_process	GO:0008150	1	0	2867	10	10	2867	EMUJ_001059500,EMUJ_000638900,EMUJ_000689700,EMUJ_000103500,EMUJ_000103000,EMUJ_000114000,EMUJ_001082900,EMUJ_000209900,EMUJ_000824300,EMUJ_000478200
GO:BP	metabolic process	GO:0008152	1	0	1823	10	7	2867	EMUJ_001059500,EMUJ_000638900,EMUJ_000103500,EMUJ_000103000,EMUJ_000114000,EMUJ_001082900,EMUJ_000824300
GO:BP	biosynthetic process	GO:0009058	1	0	693	10	1	2867	EMUJ_000824300
GO:BP	macromolecule biosynthetic process	GO:0009059	1	0	550	10	1	2867	EMUJ_000824300
GO:BP	regulation of biosynthetic process	GO:0009889	1	0	219	10	1	2867	EMUJ_000824300
GO:BP	positive regulation of metabolic process	GO:0009893	1	0	22	10	2	2867	EMUJ_000103500,EMUJ_000103000
GO:BP	cellular process	GO:0009987	1	0	2542	10	10	2867	EMUJ_001059500,EMUJ_000638900,EMUJ_000689700,EMUJ_000103500,EMUJ_000103000,EMUJ_000114000,EMUJ_001082900,EMUJ_000209900,EMUJ_000824300,EMUJ_000478200
GO:BP	gene expression	GO:0010467	1	0	618	10	1	2867	EMUJ_000824300
GO:BP	regulation of gene expression	GO:0010468	1	0	237	10	1	2867	EMUJ_000824300
GO:BP	regulation of macromolecule biosynthetic process	GO:0010556	1	0	218	10	1	2867	EMUJ_000824300
GO:BP	nucleobase-containing compound biosynthetic process	GO:0034654	1	0	316	10	1	2867	EMUJ_000824300
GO:BP	regulation of dephosphorylation	GO:0035303	1	0	16	10	2	2867	EMUJ_000103500,EMUJ_000103000
GO:BP	regulation of protein dephosphorylation	GO:0035304	1	0	15	10	2	2867	EMUJ_000103500,EMUJ_000103000
GO:BP	positive regulation of dephosphorylation	GO:0035306	1	0	3	10	2	2867	EMUJ_000103500,EMUJ_000103000
GO:BP	positive regulation of protein metabolic process	GO:0051247	1	0	12	10	2	2867	EMUJ_000103500,EMUJ_000103000
GO:BP	regulation of RNA metabolic process	GO:0051252	1	0	208	10	1	2867	EMUJ_000824300
GO:BP	cellular localization	GO:0051641	1	0	132	10	2	2867	EMUJ_000209900,EMUJ_000478200
GO:BP	establishment of localization in cell	GO:0051649	1	0	122	10	2	2867	EMUJ_000209900,EMUJ_000478200
GO:BP	regulation of macromolecule metabolic process	GO:0060255	1	0	292	10	3	2867	EMUJ_000103500,EMUJ_000103000,EMUJ_000824300
GO:BP	biological regulation	GO:0065007	1	0	707	10	3	2867	EMUJ_000103500,EMUJ_000103000,EMUJ_000824300
GO:BP	cellular macromolecule localization	GO:0070727	1	0	89	10	2	2867	EMUJ_000209900,EMUJ_000478200
GO:BP	protein localization to endoplasmic reticulum	GO:0070972	1	0	10	10	2	2867	EMUJ_000209900,EMUJ_000478200
GO:BP	organic substance transport	GO:0071702	1	0	183	10	2	2867	EMUJ_000209900,EMUJ_000478200
GO:BP	organic substance metabolic process	GO:0071704	1	0	1598	10	5	2867	EMUJ_001059500,EMUJ_000103500,EMUJ_000103000,EMUJ_000114000,EMUJ_000824300
GO:BP	nitrogen compound transport	GO:0071705	1	0	151	10	2	2867	EMUJ_000209900,EMUJ_000478200
GO:BP	regulation of protein metabolic process	GO:0051246	1	0	65	10	2	2867	EMUJ_000103500,EMUJ_000103000
GO:BP	cellular component organization or biogenesis	GO:0071840	1	0	341	10	1	2867	EMUJ_000689700
GO:BP	establishment of protein localization to endoplasmic reticulum	GO:0072599	1	0	7	10	2	2867	EMUJ_000209900,EMUJ_000478200
GO:BP	protein localization to membrane	GO:0072657	1	0	11	10	2	2867	EMUJ_000209900,EMUJ_000478200
GO:BP	regulation of primary metabolic process	GO:0080090	1	0	271	10	3	2867	EMUJ_000103500,EMUJ_000103000,EMUJ_000824300
GO:BP	establishment of protein localization to membrane	GO:0090150	1	0	11	10	2	2867	EMUJ_000209900,EMUJ_000478200
GO:BP	nucleic acid metabolic process	GO:0090304	1	0	559	10	1	2867	EMUJ_000824300
GO:BP	nucleic acid-templated transcription	GO:0097659	1	0	248	10	1	2867	EMUJ_000824300
GO:BP	organic cyclic compound metabolic process	GO:1901360	1	0	673	10	2	2867	EMUJ_000114000,EMUJ_000824300
GO:BP	organic cyclic compound biosynthetic process	GO:1901362	1	0	337	10	1	2867	EMUJ_000824300
GO:BP	organonitrogen compound metabolic process	GO:1901564	1	0	925	10	3	2867	EMUJ_001059500,EMUJ_000103500,EMUJ_000103000
GO:BP	organic substance biosynthetic process	GO:1901576	1	0	681	10	1	2867	EMUJ_000824300
GO:BP	regulation of nucleic acid-templated transcription	GO:1903506	1	0	203	10	1	2867	EMUJ_000824300
GO:BP	establishment of protein localization to organelle	GO:0072594	1	0	20	10	2	2867	EMUJ_000209900,EMUJ_000478200
GO:BP	protein targeting to membrane	GO:0006612	1	0	7	10	2	2867	EMUJ_000209900,EMUJ_000478200
GO:BP	establishment of localization	GO:0051234	1	0	519	10	2	2867	EMUJ_000209900,EMUJ_000478200
GO:BP	regulation of phosphorus metabolic process	GO:0051174	1	0	29	10	2	2867	EMUJ_000103500,EMUJ_000103000
GO:BP	positive regulation of protein dephosphorylation	GO:0035307	1	0	3	10	2	2867	EMUJ_000103500,EMUJ_000103000
GO:BP	protein modification process	GO:0036211	1	0	459	10	3	2867	EMUJ_001059500,EMUJ_000103500,EMUJ_000103000
GO:BP	amide transport	GO:0042886	1	0	124	10	2	2867	EMUJ_000209900,EMUJ_000478200
GO:BP	macromolecule metabolic process	GO:0043170	1	0	1340	10	4	2867	EMUJ_001059500,EMUJ_000103500,EMUJ_000103000,EMUJ_000824300
GO:BP	macromolecule modification	GO:0043412	1	0	500	10	3	2867	EMUJ_001059500,EMUJ_000103500,EMUJ_000103000
GO:BP	cellular metabolic process	GO:0044237	1	0	1558	10	7	2867	EMUJ_001059500,EMUJ_000638900,EMUJ_000103500,EMUJ_000103000,EMUJ_000114000,EMUJ_001082900,EMUJ_000824300
GO:BP	primary metabolic process	GO:0044238	1	0	1544	10	5	2867	EMUJ_001059500,EMUJ_000103500,EMUJ_000103000,EMUJ_000114000,EMUJ_000824300
GO:BP	cellular biosynthetic process	GO:0044249	1	0	671	10	1	2867	EMUJ_000824300
GO:BP	cellular macromolecule metabolic process	GO:0044260	1	0	1073	10	4	2867	EMUJ_001059500,EMUJ_000103500,EMUJ_000103000,EMUJ_000824300
GO:BP	cellular protein metabolic process	GO:0044267	1	0	716	10	3	2867	EMUJ_001059500,EMUJ_000103500,EMUJ_000103000
GO:BP	cellular nitrogen compound biosynthetic process	GO:0044271	1	0	524	10	1	2867	EMUJ_000824300
GO:BP	localization	GO:0051179	1	0	530	10	2	2867	EMUJ_000209900,EMUJ_000478200
GO:BP	protein targeting to ER	GO:0045047	1	0	7	10	2	2867	EMUJ_000209900,EMUJ_000478200
GO:BP	intermediate filament cytoskeleton organization	GO:0045104	1	0	1	10	1	2867	EMUJ_000689700
GO:BP	establishment of protein localization	GO:0045184	1	0	126	10	2	2867	EMUJ_000209900,EMUJ_000478200
GO:BP	positive regulation of phosphate metabolic process	GO:0045937	1	0	6	10	2	2867	EMUJ_000103500,EMUJ_000103000
GO:BP	heterocycle metabolic process	GO:0046483	1	0	668	10	2	2867	EMUJ_000114000,EMUJ_000824300
GO:BP	intracellular transport	GO:0046907	1	0	115	10	2	2867	EMUJ_000209900,EMUJ_000478200
GO:BP	positive regulation of biological process	GO:0048518	1	0	42	10	2	2867	EMUJ_000103500,EMUJ_000103000
GO:BP	positive regulation of cellular process	GO:0048522	1	0	42	10	2	2867	EMUJ_000103500,EMUJ_000103000
GO:BP	regulation of biological process	GO:0050789	1	0	654	10	3	2867	EMUJ_000103500,EMUJ_000103000,EMUJ_000824300
GO:BP	regulation of cellular process	GO:0050794	1	0	629	10	3	2867	EMUJ_000103500,EMUJ_000103000,EMUJ_000824300
GO:BP	regulation of nitrogen compound metabolic process	GO:0051171	1	0	270	10	3	2867	EMUJ_000103500,EMUJ_000103000,EMUJ_000824300
GO:BP	positive regulation of nitrogen compound metabolic process	GO:0051173	1	0	21	10	2	2867	EMUJ_000103500,EMUJ_000103000
GO:BP	intermediate filament-based process	GO:0045103	1	0	1	10	1	2867	EMUJ_000689700
GO:BP	protein targeting	GO:0006605	1	0	15	10	2	2867	EMUJ_000209900,EMUJ_000478200
GO:BP	protein dephosphorylation	GO:0006470	1	0	60	10	3	2867	EMUJ_001059500,EMUJ_000103500,EMUJ_000103000
GO:BP	cellular protein modification process	GO:0006464	1	0	459	10	3	2867	EMUJ_001059500,EMUJ_000103500,EMUJ_000103000
GO:BP	regulation of cellular macromolecule biosynthetic process	GO:2000112	1	0	215	10	1	2867	EMUJ_000824300
GO:BP	nucleobase-containing compound metabolic process	GO:0006139	1	0	649	10	2	2867	EMUJ_000114000,EMUJ_000824300
GO:BP	transcription, DNA-templated	GO:0006351	1	0	246	10	1	2867	EMUJ_000824300
GO:BP	regulation of transcription, DNA-templated	GO:0006355	1	0	200	10	1	2867	EMUJ_000824300
GO:BP	regulation of transcription by RNA polymerase II	GO:0006357	1	0	39	10	1	2867	EMUJ_000824300
GO:BP	transcription by RNA polymerase II	GO:0006366	1	0	54	10	1	2867	EMUJ_000824300
GO:BP	regulation of RNA biosynthetic process	GO:2001141	1	0	203	10	1	2867	EMUJ_000824300
GO:CC	Nem1-Spo7 phosphatase complex	GO:0071595	0.7524492222183217	0.12352280238456141	2	10	2	2446	EMUJ_000103500,EMUJ_000103000
GO:CC	intracellular organelle	GO:0043229	1	0	968	10	3	2446	EMUJ_000638900,EMUJ_000689700,EMUJ_000824300
GO:CC	intracellular membrane-bounded organelle	GO:0043231	1	0	701	10	2	2446	EMUJ_000638900,EMUJ_000824300
GO:CC	intracellular non-membrane-bounded organelle	GO:0043232	1	0	348	10	1	2446	EMUJ_000689700
GO:CC	organelle lumen	GO:0043233	1	0	107	10	2	2446	EMUJ_000638900,EMUJ_000824300
GO:CC	MLL3/4 complex	GO:0044666	1	0	1	10	1	2446	EMUJ_000638900
GO:CC	Set1C/COMPASS complex	GO:0048188	1	0	6	10	1	2446	EMUJ_000638900
GO:CC	signal recognition particle	GO:0048500	1	0	4	10	2	2446	EMUJ_000209900,EMUJ_000478200
GO:CC	intracellular organelle lumen	GO:0070013	1	0	107	10	2	2446	EMUJ_000638900,EMUJ_000824300
GO:CC	membrane protein complex	GO:0098796	1	0	111	10	2	2446	EMUJ_000103500,EMUJ_000103000
GO:CC	cellular anatomical entity	GO:0110165	1	0	2373	10	10	2446	EMUJ_000638900,EMUJ_000961100,EMUJ_000689700,EMUJ_000103500,EMUJ_000103000,EMUJ_000812600,EMUJ_000108300,EMUJ_000209900,EMUJ_000824300,EMUJ_000478200
GO:CC	nuclear protein-containing complex	GO:0140513	1	0	137	10	2	2446	EMUJ_000638900,EMUJ_000824300
GO:CC	intracellular protein-containing complex	GO:0140535	1	0	103	10	1	2446	EMUJ_000824300
GO:CC	acetyltransferase complex	GO:1902493	1	0	11	10	1	2446	EMUJ_000824300
GO:CC	catalytic complex	GO:1902494	1	0	189	10	4	2446	EMUJ_000638900,EMUJ_000103500,EMUJ_000103000,EMUJ_000824300
GO:CC	H4 histone acetyltransferase complex	GO:1902562	1	0	7	10	1	2446	EMUJ_000824300
GO:CC	phosphatase complex	GO:1903293	1	0	11	10	2	2446	EMUJ_000103500,EMUJ_000103000
GO:CC	transferase complex	GO:1990234	1	0	61	10	2	2446	EMUJ_000638900,EMUJ_000824300
GO:CC	ribonucleoprotein complex	GO:1990904	1	0	77	10	2	2446	EMUJ_000209900,EMUJ_000478200
GO:CC	non-membrane-bounded organelle	GO:0043228	1	0	348	10	1	2446	EMUJ_000689700
GO:CC	membrane-bounded organelle	GO:0043227	1	0	720	10	2	2446	EMUJ_000638900,EMUJ_000824300
GO:CC	organelle	GO:0043226	1	0	1007	10	3	2446	EMUJ_000638900,EMUJ_000689700,EMUJ_000824300
GO:CC	H4/H2A histone acetyltransferase complex	GO:0043189	1	0	6	10	1	2446	EMUJ_000824300
GO:CC	histone acetyltransferase complex	GO:0000123	1	0	10	10	1	2446	EMUJ_000824300
GO:CC	cellular_component	GO:0005575	1	0	2446	10	10	2446	EMUJ_000638900,EMUJ_000961100,EMUJ_000689700,EMUJ_000103500,EMUJ_000103000,EMUJ_000812600,EMUJ_000108300,EMUJ_000209900,EMUJ_000824300,EMUJ_000478200
GO:CC	extracellular region	GO:0005576	1	0	29	10	1	2446	EMUJ_000961100
GO:CC	intracellular anatomical structure	GO:0005622	1	0	1150	10	5	2446	EMUJ_000638900,EMUJ_000689700,EMUJ_000209900,EMUJ_000824300,EMUJ_000478200
GO:CC	nucleus	GO:0005634	1	0	466	10	2	2446	EMUJ_000638900,EMUJ_000824300
GO:CC	nucleoplasm	GO:0005654	1	0	45	10	2	2446	EMUJ_000638900,EMUJ_000824300
GO:CC	cytoplasm	GO:0005737	1	0	492	10	2	2446	EMUJ_000209900,EMUJ_000478200
GO:CC	signal recognition particle, endoplasmic reticulum targeting	GO:0005786	1	0	3	10	1	2446	EMUJ_000209900
GO:CC	cytoskeleton	GO:0005856	1	0	152	10	1	2446	EMUJ_000689700
GO:CC	protein serine/threonine phosphatase complex	GO:0008287	1	0	11	10	2	2446	EMUJ_000103500,EMUJ_000103000
GO:CC	endomembrane system	GO:0012505	1	0	145	10	2	2446	EMUJ_000103500,EMUJ_000103000
GO:CC	integral component of membrane	GO:0016021	1	0	1246	10	4	2446	EMUJ_000103500,EMUJ_000103000,EMUJ_000812600,EMUJ_000108300
GO:CC	intrinsic component of membrane	GO:0031224	1	0	1247	10	4	2446	EMUJ_000103500,EMUJ_000103000,EMUJ_000812600,EMUJ_000108300
GO:CC	protein acetyltransferase complex	GO:0031248	1	0	11	10	1	2446	EMUJ_000824300
GO:CC	membrane-enclosed lumen	GO:0031974	1	0	107	10	2	2446	EMUJ_000638900,EMUJ_000824300
GO:CC	nuclear lumen	GO:0031981	1	0	78	10	2	2446	EMUJ_000638900,EMUJ_000824300
GO:CC	Piccolo NuA4 histone acetyltransferase complex	GO:0032777	1	0	1	10	1	2446	EMUJ_000824300
GO:CC	protein-containing complex	GO:0032991	1	0	549	10	6	2446	EMUJ_000638900,EMUJ_000103500,EMUJ_000103000,EMUJ_000209900,EMUJ_000824300,EMUJ_000478200
GO:CC	methyltransferase complex	GO:0034708	1	0	12	10	1	2446	EMUJ_000638900
GO:CC	histone methyltransferase complex	GO:0035097	1	0	10	10	1	2446	EMUJ_000638900
GO:CC	NuA4 histone acetyltransferase complex	GO:0035267	1	0	6	10	1	2446	EMUJ_000824300
GO:CC	nuclear outer membrane-endoplasmic reticulum membrane network	GO:0042175	1	0	49	10	2	2446	EMUJ_000103500,EMUJ_000103000
GO:CC	membrane	GO:0016020	1	0	1369	10	4	2446	EMUJ_000103500,EMUJ_000103000,EMUJ_000812600,EMUJ_000108300
emu-let-7 targets
source	term_name	term_id	adjusted_p_value	negative_log10_of_adjusted_p_value	term_size	query_size	intersection_size	effective_domain_size	intersections
GO:MF	nucleotide binding	GO:0000166	1	0	655	34	4	3651	EMUJ_000197100,EMUJ_000342000,EMUJ_000482600,EMUJ_000621000
GO:MF	adenyl nucleotide binding	GO:0030554	1	0	499	34	4	3651	EMUJ_000197100,EMUJ_000342000,EMUJ_000482600,EMUJ_000621000
GO:MF	enzyme regulator activity	GO:0030234	1	0	97	34	1	3651	EMUJ_000714500
GO:MF	inorganic cation transmembrane transporter activity	GO:0022890	1	0	106	34	3	3651	EMUJ_000739300,EMUJ_000908800,EMUJ_001048100
GO:MF	transmembrane transporter activity	GO:0022857	1	0	246	34	3	3651	EMUJ_000739300,EMUJ_000908800,EMUJ_001048100
GO:MF	passive transmembrane transporter activity	GO:0022803	1	0	95	34	2	3651	EMUJ_000739300,EMUJ_000908800
GO:MF	serine hydrolase activity	GO:0017171	1	0	21	34	1	3651	EMUJ_001050600
GO:MF	nucleoside-triphosphatase activity	GO:0017111	1	0	247	34	1	3651	EMUJ_000621000
GO:MF	purine nucleotide binding	GO:0017076	1	0	614	34	4	3651	EMUJ_000197100,EMUJ_000342000,EMUJ_000482600,EMUJ_000621000
GO:MF	carboxy-lyase activity	GO:0016831	1	0	10	34	1	3651	EMUJ_000492200
GO:MF	carbon-carbon lyase activity	GO:0016830	1	0	12	34	1	3651	EMUJ_000492200
GO:MF	lyase activity	GO:0016829	1	0	39	34	1	3651	EMUJ_000492200
GO:MF	hydrolase activity, acting on acid anhydrides, in phosphorus-containing anhydrides	GO:0016818	1	0	255	34	1	3651	EMUJ_000621000
GO:MF	hydrolase activity, acting on acid anhydrides	GO:0016817	1	0	256	34	1	3651	EMUJ_000621000
GO:MF	hydrolase activity, acting on carbon-nitrogen (but not peptide) bonds	GO:0016810	1	0	13	34	1	3651	EMUJ_001020900
GO:MF	thiolester hydrolase activity	GO:0016790	1	0	6	34	1	3651	EMUJ_001088400
GO:MF	hydrolase activity, acting on ester bonds	GO:0016788	1	0	152	34	1	3651	EMUJ_001088400
GO:MF	hydrolase activity	GO:0016787	1	0	628	34	5	3651	EMUJ_000621000,EMUJ_000939100,EMUJ_001020900,EMUJ_001050600,EMUJ_001088400
GO:MF	transferase activity, transferring sulfur-containing groups	GO:0016782	1	0	12	34	1	3651	EMUJ_001088400
GO:MF	phosphotransferase activity, alcohol group as acceptor	GO:0016773	1	0	216	34	2	3651	EMUJ_000197100,EMUJ_000342000
GO:MF	transferase activity, transferring phosphorus-containing groups	GO:0016772	1	0	347	34	4	3651	EMUJ_000197100,EMUJ_000283800,EMUJ_000342000,EMUJ_000503220
GO:MF	transferase activity, transferring hexosyl groups	GO:0016758	1	0	40	34	1	3651	EMUJ_000826900
GO:MF	mismatched DNA binding	GO:0030983	1	0	3	34	1	3651	EMUJ_000482600
GO:MF	transferase activity, transferring glycosyl groups	GO:0016757	1	0	75	34	1	3651	EMUJ_000826900
GO:MF	ribonucleotide binding	GO:0032553	1	0	615	34	4	3651	EMUJ_000197100,EMUJ_000342000,EMUJ_000482600,EMUJ_000621000
GO:MF	adenyl ribonucleotide binding	GO:0032559	1	0	498	34	4	3651	EMUJ_000197100,EMUJ_000342000,EMUJ_000482600,EMUJ_000621000
GO:MF	heterocyclic compound binding	GO:1901363	1	0	1310	34	12	3651	EMUJ_000099900,EMUJ_000197100,EMUJ_000342000,EMUJ_000345200,EMUJ_000379600,EMUJ_000482600,EMUJ_000621000,EMUJ_000744800,EMUJ_000760200,EMUJ_000808600,EMUJ_000813900,EMUJ_001053100
GO:MF	nucleoside phosphate binding	GO:1901265	1	0	655	34	4	3651	EMUJ_000197100,EMUJ_000342000,EMUJ_000482600,EMUJ_000621000
GO:MF	transcription regulator activity	GO:0140110	1	0	95	34	2	3651	EMUJ_000379600,EMUJ_000813900
GO:MF	catalytic activity, acting on a protein	GO:0140096	1	0	477	34	4	3651	EMUJ_000197100,EMUJ_000342000,EMUJ_000939100,EMUJ_001050600
GO:MF	molecular function regulator	GO:0098772	1	0	124	34	1	3651	EMUJ_000714500
GO:MF	carbohydrate derivative binding	GO:0097367	1	0	621	34	4	3651	EMUJ_000197100,EMUJ_000342000,EMUJ_000482600,EMUJ_000621000
GO:MF	organic cyclic compound binding	GO:0097159	1	0	1311	34	12	3651	EMUJ_000099900,EMUJ_000197100,EMUJ_000342000,EMUJ_000345200,EMUJ_000379600,EMUJ_000482600,EMUJ_000621000,EMUJ_000744800,EMUJ_000760200,EMUJ_000808600,EMUJ_000813900,EMUJ_001053100
GO:MF	divalent inorganic cation transmembrane transporter activity	GO:0072509	1	0	16	34	1	3651	EMUJ_000908800
GO:MF	ATPase regulator activity	GO:0060590	1	0	4	34	1	3651	EMUJ_000714500
GO:MF	nucleoside-triphosphatase regulator activity	GO:0060589	1	0	53	34	1	3651	EMUJ_000714500
GO:MF	chaperone binding	GO:0051087	1	0	6	34	1	3651	EMUJ_000714500
GO:MF	protein dimerization activity	GO:0046983	1	0	47	34	1	3651	EMUJ_001053100
GO:MF	transition metal ion binding	GO:0046914	1	0	142	34	5	3651	EMUJ_000345200,EMUJ_000379600,EMUJ_000393200,EMUJ_000935200,EMUJ_000939100
GO:MF	metal ion transmembrane transporter activity	GO:0046873	1	0	71	34	3	3651	EMUJ_000739300,EMUJ_000908800,EMUJ_001048100
GO:MF	metal ion binding	GO:0046872	1	0	548	34	6	3651	EMUJ_000345200,EMUJ_000379600,EMUJ_000393200,EMUJ_000474400,EMUJ_000935200,EMUJ_000939100
GO:MF	sequence-specific DNA binding	GO:0043565	1	0	70	34	3	3651	EMUJ_000379600,EMUJ_000808600,EMUJ_000813900
GO:MF	cation binding	GO:0043169	1	0	551	34	6	3651	EMUJ_000345200,EMUJ_000379600,EMUJ_000393200,EMUJ_000474400,EMUJ_000935200,EMUJ_000939100
GO:MF	anion binding	GO:0043168	1	0	649	34	4	3651	EMUJ_000197100,EMUJ_000342000,EMUJ_000482600,EMUJ_000621000
GO:MF	ion binding	GO:0043167	1	0	1135	34	10	3651	EMUJ_000197100,EMUJ_000342000,EMUJ_000345200,EMUJ_000379600,EMUJ_000393200,EMUJ_000474400,EMUJ_000482600,EMUJ_000621000,EMUJ_000935200,EMUJ_000939100
GO:MF	small molecule binding	GO:0036094	1	0	681	34	4	3651	EMUJ_000197100,EMUJ_000342000,EMUJ_000482600,EMUJ_000621000
GO:MF	purine ribonucleoside triphosphate binding	GO:0035639	1	0	608	34	4	3651	EMUJ_000197100,EMUJ_000342000,EMUJ_000482600,EMUJ_000621000
GO:MF	purine ribonucleotide binding	GO:0032555	1	0	612	34	4	3651	EMUJ_000197100,EMUJ_000342000,EMUJ_000482600,EMUJ_000621000
GO:MF	transferase activity, transferring acyl groups other than amino-acyl groups	GO:0016747	1	0	41	34	1	3651	EMUJ_000755900
GO:MF	transferase activity, transferring acyl groups	GO:0016746	1	0	65	34	1	3651	EMUJ_000755900
GO:MF	transferase activity	GO:0016740	1	0	669	34	7	3651	EMUJ_000197100,EMUJ_000283800,EMUJ_000342000,EMUJ_000503220,EMUJ_000755900,EMUJ_000826900,EMUJ_001088400
GO:MF	cation channel activity	GO:0005261	1	0	63	34	2	3651	EMUJ_000739300,EMUJ_000908800
GO:MF	ion channel activity	GO:0005216	1	0	94	34	2	3651	EMUJ_000739300,EMUJ_000908800
GO:MF	transporter activity	GO:0005215	1	0	264	34	3	3651	EMUJ_000739300,EMUJ_000908800,EMUJ_001048100
GO:MF	uroporphyrinogen decarboxylase activity	GO:0004853	1	0	2	34	1	3651	EMUJ_000492200
GO:MF	non-membrane spanning protein tyrosine kinase activity	GO:0004715	1	0	17	34	1	3651	EMUJ_000342000
GO:MF	protein tyrosine kinase activity	GO:0004713	1	0	33	34	1	3651	EMUJ_000342000
GO:MF	protein kinase activity	GO:0004672	1	0	187	34	2	3651	EMUJ_000197100,EMUJ_000342000
GO:MF	metalloendopeptidase activity	GO:0004222	1	0	20	34	1	3651	EMUJ_000939100
GO:MF	endopeptidase activity	GO:0004175	1	0	61	34	1	3651	EMUJ_000939100
GO:MF	acetyl-CoA hydrolase activity	GO:0003986	1	0	3	34	1	3651	EMUJ_001088400
GO:MF	catalytic activity	GO:0003824	1	0	1584	34	14	3651	EMUJ_000197100,EMUJ_000283800,EMUJ_000342000,EMUJ_000492200,EMUJ_000503220,EMUJ_000517300,EMUJ_000621000,EMUJ_000755900,EMUJ_000826900,EMUJ_000935200,EMUJ_000939100,EMUJ_001020900,EMUJ_001050600,EMUJ_001088400
GO:MF	microtubule motor activity	GO:0003777	1	0	27	34	1	3651	EMUJ_000621000
GO:MF	motor activity	GO:0003774	1	0	56	34	1	3651	EMUJ_000621000
GO:MF	mRNA binding	GO:0003729	1	0	27	34	3	3651	EMUJ_000099900,EMUJ_000744800,EMUJ_000760200
GO:MF	RNA binding	GO:0003723	1	0	316	34	3	3651	EMUJ_000099900,EMUJ_000744800,EMUJ_000760200
GO:MF	DNA-binding transcription factor activity	GO:0003700	1	0	74	34	2	3651	EMUJ_000379600,EMUJ_000813900
GO:MF	double-stranded DNA binding	GO:0003690	1	0	13	34	1	3651	EMUJ_000482600
GO:MF	DNA binding	GO:0003677	1	0	258	34	5	3651	EMUJ_000379600,EMUJ_000482600,EMUJ_000808600,EMUJ_000813900,EMUJ_001053100
GO:MF	nucleic acid binding	GO:0003676	1	0	742	34	9	3651	EMUJ_000099900,EMUJ_000345200,EMUJ_000379600,EMUJ_000482600,EMUJ_000744800,EMUJ_000760200,EMUJ_000808600,EMUJ_000813900,EMUJ_001053100
GO:MF	molecular_function	GO:0003674	1	0	3651	34	34	3651	EMUJ_000078200,EMUJ_000078500,EMUJ_000099900,EMUJ_000130400,EMUJ_000197100,EMUJ_000283800,EMUJ_000342000,EMUJ_000345200,EMUJ_000379600,EMUJ_000393200,EMUJ_000421050,EMUJ_000474400,EMUJ_000482600,EMUJ_000492200,EMUJ_000503220,EMUJ_000517300,EMUJ_000621000,EMUJ_000714500,EMUJ_000739300,EMUJ_000744800,EMUJ_000755900,EMUJ_000760200,EMUJ_000808600,EMUJ_000813900,EMUJ_000826900,EMUJ_000908800,EMUJ_0009…
GO:MF	ATPase activator activity	GO:0001671	1	0	3	34	1	3651	EMUJ_000714500
GO:MF	calcium channel activity	GO:0005262	1	0	11	34	1	3651	EMUJ_000908800
GO:MF	sodium channel activity	GO:0005272	1	0	8	34	1	3651	EMUJ_000739300
GO:MF	binding	GO:0005488	1	0	2526	34	24	3651	EMUJ_000078200,EMUJ_000078500,EMUJ_000099900,EMUJ_000130400,EMUJ_000197100,EMUJ_000342000,EMUJ_000345200,EMUJ_000379600,EMUJ_000393200,EMUJ_000421050,EMUJ_000474400,EMUJ_000482600,EMUJ_000621000,EMUJ_000714500,EMUJ_000739300,EMUJ_000744800,EMUJ_000760200,EMUJ_000808600,EMUJ_000813900,EMUJ_000908800,EMUJ_000935200,EMUJ_000939100,EMUJ_001053100,EMUJ_001103800
GO:MF	calcium ion binding	GO:0005509	1	0	149	34	1	3651	EMUJ_000474400
GO:MF	oxidoreductase activity	GO:0016491	1	0	138	34	2	3651	EMUJ_000517300,EMUJ_000935200
GO:MF	pyrophosphatase activity	GO:0016462	1	0	253	34	1	3651	EMUJ_000621000
GO:MF	acetyltransferase activity	GO:0016407	1	0	20	34	1	3651	EMUJ_000755900
GO:MF	kinase activity	GO:0016301	1	0	300	34	4	3651	EMUJ_000197100,EMUJ_000283800,EMUJ_000342000,EMUJ_000503220
GO:MF	CoA hydrolase activity	GO:0016289	1	0	3	34	1	3651	EMUJ_001088400
GO:MF	inorganic molecular entity transmembrane transporter activity	GO:0015318	1	0	144	34	3	3651	EMUJ_000739300,EMUJ_000908800,EMUJ_001048100
GO:MF	channel activity	GO:0015267	1	0	95	34	2	3651	EMUJ_000739300,EMUJ_000908800
GO:MF	calcium ion transmembrane transporter activity	GO:0015085	1	0	16	34	1	3651	EMUJ_000908800
GO:MF	sodium ion transmembrane transporter activity	GO:0015081	1	0	16	34	1	3651	EMUJ_000739300
GO:MF	monovalent inorganic cation transmembrane transporter activity	GO:0015077	1	0	70	34	1	3651	EMUJ_000739300
GO:MF	ion transmembrane transporter activity	GO:0015075	1	0	174	34	3	3651	EMUJ_000739300,EMUJ_000908800,EMUJ_001048100
GO:MF	CoA-transferase activity	GO:0008410	1	0	3	34	1	3651	EMUJ_001088400
GO:MF	cation transmembrane transporter activity	GO:0008324	1	0	112	34	3	3651	EMUJ_000739300,EMUJ_000908800,EMUJ_001048100
GO:MF	zinc ion binding	GO:0008270	1	0	115	34	5	3651	EMUJ_000345200,EMUJ_000379600,EMUJ_000393200,EMUJ_000935200,EMUJ_000939100
GO:MF	metallopeptidase activity	GO:0008237	1	0	38	34	1	3651	EMUJ_000939100
GO:MF	serine-type peptidase activity	GO:0008236	1	0	21	34	1	3651	EMUJ_001050600
GO:MF	peptidase activity	GO:0008233	1	0	136	34	2	3651	EMUJ_000939100,EMUJ_001050600
GO:MF	transcription factor binding	GO:0008134	1	0	6	34	1	3651	EMUJ_000078500
GO:MF	enzyme activator activity	GO:0008047	1	0	27	34	1	3651	EMUJ_000714500
GO:MF	ATP binding	GO:0005524	1	0	494	34	4	3651	EMUJ_000197100,EMUJ_000342000,EMUJ_000482600,EMUJ_000621000
GO:MF	protein binding	GO:0005515	1	0	970	34	10	3651	EMUJ_000078200,EMUJ_000078500,EMUJ_000130400,EMUJ_000342000,EMUJ_000421050,EMUJ_000714500,EMUJ_000739300,EMUJ_000908800,EMUJ_001053100,EMUJ_001103800
GO:MF	acetate CoA-transferase activity	GO:0008775	1	0	3	34	1	3651	EMUJ_001088400
GO:BP	cellular response to nutrient levels	GO:0031669	1	0	1	31	1	2867	EMUJ_000257100
GO:BP	cellular response to extracellular stimulus	GO:0031668	1	0	1	31	1	2867	EMUJ_000257100
GO:BP	response to nutrient levels	GO:0031667	1	0	1	31	1	2867	EMUJ_000257100
GO:BP	regulation of cellular biosynthetic process	GO:0031326	1	0	219	31	4	2867	EMUJ_000379600,EMUJ_000808600,EMUJ_000813900,EMUJ_001053100
GO:BP	regulation of cellular metabolic process	GO:0031323	1	0	273	31	4	2867	EMUJ_000379600,EMUJ_000808600,EMUJ_000813900,EMUJ_001053100
GO:BP	metal ion transport	GO:0030001	1	0	83	31	3	2867	EMUJ_000739300,EMUJ_000908800,EMUJ_001048100
GO:BP	negative regulation of signaling	GO:0023057	1	0	5	31	1	2867	EMUJ_000257100
GO:BP	signaling	GO:0023052	1	0	300	31	2	2867	EMUJ_000189200,EMUJ_000257100
GO:BP	regulation of signaling	GO:0023051	1	0	33	31	2	2867	EMUJ_000189200,EMUJ_000257100
GO:BP	cellular component assembly	GO:0022607	1	0	118	31	2	2867	EMUJ_000714500,EMUJ_000998600
GO:BP	reproductive process	GO:0022414	1	0	6	31	1	2867	EMUJ_000755900
GO:BP	cell cycle process	GO:0022402	1	0	34	31	1	2867	EMUJ_000755900
GO:BP	carboxylic acid metabolic process	GO:0019752	1	0	90	31	1	2867	EMUJ_001088400
GO:BP	propionate metabolic process, methylcitrate cycle	GO:0019679	1	0	3	31	1	2867	EMUJ_001088400
GO:BP	propionate metabolic process	GO:0019541	1	0	3	31	1	2867	EMUJ_001088400
GO:BP	protein metabolic process	GO:0019538	1	0	827	31	7	2867	EMUJ_000078500,EMUJ_000197100,EMUJ_000342000,EMUJ_000714500,EMUJ_000739300,EMUJ_000939100,EMUJ_001050600
GO:BP	aromatic compound biosynthetic process	GO:0019438	1	0	330	31	5	2867	EMUJ_000379600,EMUJ_000492200,EMUJ_000808600,EMUJ_000813900,EMUJ_001053100
GO:BP	regulation of metabolic process	GO:0019222	1	0	296	31	4	2867	EMUJ_000379600,EMUJ_000808600,EMUJ_000813900,EMUJ_001053100
GO:BP	regulation of nucleobase-containing compound metabolic process	GO:0019219	1	0	209	31	4	2867	EMUJ_000379600,EMUJ_000808600,EMUJ_000813900,EMUJ_001053100
GO:BP	peptidyl-tyrosine modification	GO:0018212	1	0	32	31	1	2867	EMUJ_000342000
GO:BP	peptidyl-amino acid modification	GO:0018193	1	0	82	31	1	2867	EMUJ_000342000
GO:BP	TOR signaling	GO:0031929	1	0	8	31	1	2867	EMUJ_000257100
GO:BP	heterocycle biosynthetic process	GO:0018130	1	0	333	31	5	2867	EMUJ_000379600,EMUJ_000492200,EMUJ_000808600,EMUJ_000813900,EMUJ_001053100
GO:BP	regulation of TOR signaling	GO:0032006	1	0	5	31	1	2867	EMUJ_000257100
GO:BP	ARF protein signal transduction	GO:0032011	1	0	6	31	1	2867	EMUJ_000189200
GO:BP	cellular nitrogen compound metabolic process	GO:0034641	1	0	834	31	7	2867	EMUJ_000379600,EMUJ_000482600,EMUJ_000492200,EMUJ_000808600,EMUJ_000813900,EMUJ_001053100,EMUJ_001117600
GO:BP	cellular protein-containing complex assembly	GO:0034622	1	0	71	31	1	2867	EMUJ_000998600
GO:BP	cellular protein localization	GO:0034613	1	0	89	31	2	2867	EMUJ_000044900,EMUJ_001050600
GO:BP	mitochondrial respiratory chain complex II assembly	GO:0034553	1	0	1	31	1	2867	EMUJ_000998600
GO:BP	respiratory chain complex II assembly	GO:0034552	1	0	1	31	1	2867	EMUJ_000998600
GO:BP	ncRNA processing	GO:0034470	1	0	59	31	1	2867	EMUJ_001117600
GO:BP	ion transmembrane transport	GO:0034220	1	0	158	31	2	2867	EMUJ_000739300,EMUJ_000908800
GO:BP	cellular response to amino acid starvation	GO:0034198	1	0	1	31	1	2867	EMUJ_000257100
GO:BP	cellular response to stress	GO:0033554	1	0	74	31	2	2867	EMUJ_000257100,EMUJ_000482600
GO:BP	protein localization to organelle	GO:0033365	1	0	24	31	1	2867	EMUJ_001050600
GO:BP	mitochondrial respiratory chain complex assembly	GO:0033108	1	0	5	31	1	2867	EMUJ_000998600
GO:BP	macromolecule localization	GO:0033036	1	0	157	31	3	2867	EMUJ_000044900,EMUJ_000441300,EMUJ_001050600
GO:BP	tetrapyrrole biosynthetic process	GO:0033014	1	0	10	31	1	2867	EMUJ_000492200
GO:BP	tetrapyrrole metabolic process	GO:0033013	1	0	11	31	1	2867	EMUJ_000492200
GO:BP	monocarboxylic acid metabolic process	GO:0032787	1	0	28	31	1	2867	EMUJ_001088400
GO:BP	positive regulation of ATPase activity	GO:0032781	1	0	3	31	1	2867	EMUJ_000714500
GO:BP	RNA biosynthetic process	GO:0032774	1	0	250	31	4	2867	EMUJ_000379600,EMUJ_000808600,EMUJ_000813900,EMUJ_001053100
GO:BP	developmental process	GO:0032502	1	0	45	31	3	2867	EMUJ_000588700,EMUJ_000813900,EMUJ_001053100
GO:BP	multicellular organismal process	GO:0032501	1	0	45	31	2	2867	EMUJ_000813900,EMUJ_001053100
GO:BP	protein modification by small protein conjugation	GO:0032446	1	0	41	31	2	2867	EMUJ_000078500,EMUJ_000739300
GO:BP	regulation of ARF protein signal transduction	GO:0032012	1	0	6	31	1	2867	EMUJ_000189200
GO:BP	negative regulation of TOR signaling	GO:0032007	1	0	1	31	1	2867	EMUJ_000257100
GO:BP	cellular macromolecule biosynthetic process	GO:0034645	1	0	547	31	4	2867	EMUJ_000379600,EMUJ_000808600,EMUJ_000813900,EMUJ_001053100
GO:BP	peptidyl-tyrosine phosphorylation	GO:0018108	1	0	31	31	1	2867	EMUJ_000342000
GO:BP	protein processing	GO:0016485	1	0	10	31	1	2867	EMUJ_001050600
GO:BP	biological_process	GO:0008150	1	0	2867	31	31	2867	EMUJ_000044900,EMUJ_000078500,EMUJ_000189200,EMUJ_000197100,EMUJ_000257100,EMUJ_000283800,EMUJ_000342000,EMUJ_000379600,EMUJ_000441300,EMUJ_000482600,EMUJ_000492200,EMUJ_000503220,EMUJ_000517300,EMUJ_000588700,EMUJ_000621000,EMUJ_000707800,EMUJ_000714500,EMUJ_000739300,EMUJ_000755900,EMUJ_000808600,EMUJ_000813900,EMUJ_000826400,EMUJ_000908800,EMUJ_000935200,EMUJ_000939100,EMUJ_000998600,EMUJ_0010…
GO:BP	protein localization	GO:0008104	1	0	126	31	3	2867	EMUJ_000044900,EMUJ_000441300,EMUJ_001050600
GO:BP	muscle organ development	GO:0007517	1	0	1	31	1	2867	EMUJ_001053100
GO:BP	multicellular organism development	GO:0007275	1	0	33	31	2	2867	EMUJ_000813900,EMUJ_001053100
GO:BP	Ras protein signal transduction	GO:0007265	1	0	8	31	1	2867	EMUJ_000189200
GO:BP	small GTPase mediated signal transduction	GO:0007264	1	0	34	31	1	2867	EMUJ_000189200
GO:BP	signal transduction	GO:0007165	1	0	290	31	2	2867	EMUJ_000189200,EMUJ_000257100
GO:BP	cell communication	GO:0007154	1	0	306	31	2	2867	EMUJ_000189200,EMUJ_000257100
GO:BP	sister chromatid cohesion	GO:0007062	1	0	5	31	1	2867	EMUJ_000755900
GO:BP	chromosome segregation	GO:0007059	1	0	14	31	1	2867	EMUJ_000755900
GO:BP	cell cycle	GO:0007049	1	0	58	31	1	2867	EMUJ_000755900
GO:BP	microtubule-based movement	GO:0007018	1	0	42	31	1	2867	EMUJ_000621000
GO:BP	microtubule-based process	GO:0007017	1	0	115	31	1	2867	EMUJ_000621000
GO:BP	inner mitochondrial membrane organization	GO:0007007	1	0	2	31	1	2867	EMUJ_000707800
GO:BP	mitochondrial membrane organization	GO:0007006	1	0	3	31	1	2867	EMUJ_000707800
GO:BP	mitochondrion organization	GO:0007005	1	0	20	31	3	2867	EMUJ_000707800,EMUJ_000998600,EMUJ_001050600
GO:BP	organelle organization	GO:0006996	1	0	219	31	4	2867	EMUJ_000707800,EMUJ_000755900,EMUJ_000998600,EMUJ_001050600
GO:BP	cellular response to DNA damage stimulus	GO:0006974	1	0	65	31	1	2867	EMUJ_000482600
GO:BP	response to stress	GO:0006950	1	0	82	31	2	2867	EMUJ_000257100,EMUJ_000482600
GO:BP	movement of cell or subcellular component	GO:0006928	1	0	49	31	1	2867	EMUJ_000621000
GO:BP	intracellular protein transport	GO:0006886	1	0	84	31	2	2867	EMUJ_000044900,EMUJ_001050600
GO:BP	metabolic process	GO:0008152	1	0	1823	31	19	2867	EMUJ_000078500,EMUJ_000197100,EMUJ_000283800,EMUJ_000342000,EMUJ_000379600,EMUJ_000482600,EMUJ_000492200,EMUJ_000503220,EMUJ_000517300,EMUJ_000714500,EMUJ_000739300,EMUJ_000808600,EMUJ_000813900,EMUJ_000935200,EMUJ_000939100,EMUJ_001050600,EMUJ_001053100,EMUJ_001088400,EMUJ_001117600
GO:BP	protein ubiquitination	GO:0016567	1	0	38	31	2	2867	EMUJ_000078500,EMUJ_000739300
GO:BP	biosynthetic process	GO:0009058	1	0	693	31	5	2867	EMUJ_000379600,EMUJ_000492200,EMUJ_000808600,EMUJ_000813900,EMUJ_001053100
GO:BP	cellular response to starvation	GO:0009267	1	0	1	31	1	2867	EMUJ_000257100
GO:BP	phosphorylation	GO:0016310	1	0	321	31	4	2867	EMUJ_000197100,EMUJ_000283800,EMUJ_000342000,EMUJ_000503220
GO:BP	vesicle-mediated transport	GO:0016192	1	0	101	31	3	2867	EMUJ_000044900,EMUJ_000441300,EMUJ_000826400
GO:BP	snRNA processing	GO:0016180	1	0	4	31	1	2867	EMUJ_001117600
GO:BP	snRNA metabolic process	GO:0016073	1	0	4	31	1	2867	EMUJ_001117600
GO:BP	RNA metabolic process	GO:0016070	1	0	461	31	5	2867	EMUJ_000379600,EMUJ_000808600,EMUJ_000813900,EMUJ_001053100,EMUJ_001117600
GO:BP	cellular component organization	GO:0016043	1	0	303	31	5	2867	EMUJ_000707800,EMUJ_000714500,EMUJ_000755900,EMUJ_000998600,EMUJ_001050600
GO:BP	peptide transport	GO:0015833	1	0	123	31	3	2867	EMUJ_000044900,EMUJ_000441300,EMUJ_001050600
GO:BP	monovalent inorganic cation transport	GO:0015672	1	0	78	31	1	2867	EMUJ_000739300
GO:BP	protein transport	GO:0015031	1	0	123	31	3	2867	EMUJ_000044900,EMUJ_000441300,EMUJ_001050600
GO:BP	negative regulation of cell communication	GO:0010648	1	0	5	31	1	2867	EMUJ_000257100
GO:BP	regulation of cell communication	GO:0010646	1	0	32	31	2	2867	EMUJ_000189200,EMUJ_000257100
GO:BP	regulation of macromolecule biosynthetic process	GO:0010556	1	0	218	31	4	2867	EMUJ_000379600,EMUJ_000808600,EMUJ_000813900,EMUJ_001053100
GO:BP	regulation of gene expression	GO:0010468	1	0	237	31	4	2867	EMUJ_000379600,EMUJ_000808600,EMUJ_000813900,EMUJ_001053100
GO:BP	gene expression	GO:0010467	1	0	618	31	7	2867	EMUJ_000379600,EMUJ_000714500,EMUJ_000808600,EMUJ_000813900,EMUJ_001050600,EMUJ_001053100,EMUJ_001117600
GO:BP	response to extracellular stimulus	GO:0009991	1	0	1	31	1	2867	EMUJ_000257100
GO:BP	cellular process	GO:0009987	1	0	2542	31	27	2867	EMUJ_000044900,EMUJ_000078500,EMUJ_000189200,EMUJ_000197100,EMUJ_000257100,EMUJ_000283800,EMUJ_000342000,EMUJ_000379600,EMUJ_000441300,EMUJ_000482600,EMUJ_000492200,EMUJ_000503220,EMUJ_000621000,EMUJ_000707800,EMUJ_000714500,EMUJ_000739300,EMUJ_000755900,EMUJ_000808600,EMUJ_000813900,EMUJ_000826400,EMUJ_000908800,EMUJ_000998600,EMUJ_001048100,EMUJ_001050600,EMUJ_001053100,EMUJ_001088400,EMUJ_0011…
GO:BP	negative regulation of signal transduction	GO:0009968	1	0	5	31	1	2867	EMUJ_000257100
GO:BP	regulation of signal transduction	GO:0009966	1	0	29	31	2	2867	EMUJ_000189200,EMUJ_000257100
GO:BP	regulation of biosynthetic process	GO:0009889	1	0	219	31	4	2867	EMUJ_000379600,EMUJ_000808600,EMUJ_000813900,EMUJ_001053100
GO:BP	anatomical structure morphogenesis	GO:0009653	1	0	15	31	1	2867	EMUJ_000588700
GO:BP	response to external stimulus	GO:0009605	1	0	8	31	1	2867	EMUJ_000257100
GO:BP	macromolecule biosynthetic process	GO:0009059	1	0	550	31	4	2867	EMUJ_000379600,EMUJ_000808600,EMUJ_000813900,EMUJ_001053100
GO:BP	nucleobase-containing compound biosynthetic process	GO:0034654	1	0	316	31	4	2867	EMUJ_000379600,EMUJ_000808600,EMUJ_000813900,EMUJ_001053100
GO:BP	ncRNA metabolic process	GO:0034660	1	0	92	31	1	2867	EMUJ_001117600
GO:BP	mitochondrial protein processing	GO:0034982	1	0	2	31	1	2867	EMUJ_001050600
GO:BP	cellular component organization or biogenesis	GO:0071840	1	0	341	31	5	2867	EMUJ_000707800,EMUJ_000714500,EMUJ_000755900,EMUJ_000998600,EMUJ_001050600
GO:BP	nitrogen compound transport	GO:0071705	1	0	151	31	3	2867	EMUJ_000044900,EMUJ_000441300,EMUJ_001050600
GO:BP	organic substance metabolic process	GO:0071704	1	0	1598	31	15	2867	EMUJ_000078500,EMUJ_000197100,EMUJ_000342000,EMUJ_000379600,EMUJ_000482600,EMUJ_000492200,EMUJ_000714500,EMUJ_000739300,EMUJ_000808600,EMUJ_000813900,EMUJ_000939100,EMUJ_001050600,EMUJ_001053100,EMUJ_001088400,EMUJ_001117600
GO:BP	organic substance transport	GO:0071702	1	0	183	31	3	2867	EMUJ_000044900,EMUJ_000441300,EMUJ_001050600
GO:BP	cellular response to external stimulus	GO:0071496	1	0	1	31	1	2867	EMUJ_000257100
GO:BP	divalent metal ion transport	GO:0070838	1	0	20	31	1	2867	EMUJ_000908800
GO:BP	cellular macromolecule localization	GO:0070727	1	0	89	31	2	2867	EMUJ_000044900,EMUJ_001050600
GO:BP	protein modification by small protein conjugation or removal	GO:0070647	1	0	69	31	2	2867	EMUJ_000078500,EMUJ_000739300
GO:BP	calcium ion transmembrane transport	GO:0070588	1	0	18	31	1	2867	EMUJ_000908800
GO:BP	protein localization to mitochondrion	GO:0070585	1	0	5	31	1	2867	EMUJ_001050600
GO:BP	regulation of molecular function	GO:0065009	1	0	76	31	1	2867	EMUJ_000714500
GO:BP	biological regulation	GO:0065007	1	0	707	31	7	2867	EMUJ_000189200,EMUJ_000257100,EMUJ_000379600,EMUJ_000714500,EMUJ_000808600,EMUJ_000813900,EMUJ_001053100
GO:BP	protein-containing complex assembly	GO:0065003	1	0	81	31	2	2867	EMUJ_000714500,EMUJ_000998600
GO:BP	muscle structure development	GO:0061061	1	0	2	31	1	2867	EMUJ_001053100
GO:BP	membrane organization	GO:0061024	1	0	27	31	1	2867	EMUJ_000707800
GO:BP	regulation of macromolecule metabolic process	GO:0060255	1	0	292	31	4	2867	EMUJ_000379600,EMUJ_000808600,EMUJ_000813900,EMUJ_001053100
GO:BP	oxidation-reduction process	GO:0055114	1	0	131	31	2	2867	EMUJ_000517300,EMUJ_000935200
GO:BP	transmembrane transport	GO:0055085	1	0	262	31	3	2867	EMUJ_000739300,EMUJ_000908800,EMUJ_001048100
GO:BP	cellular response to stimulus	GO:0051716	1	0	370	31	3	2867	EMUJ_000189200,EMUJ_000257100,EMUJ_000482600
GO:BP	establishment of localization in cell	GO:0051649	1	0	122	31	2	2867	EMUJ_000044900,EMUJ_001050600
GO:BP	cellular localization	GO:0051641	1	0	132	31	2	2867	EMUJ_000044900,EMUJ_001050600
GO:BP	multivesicular body sorting pathway	GO:0071985	1	0	4	31	1	2867	EMUJ_000441300
GO:BP	protein maturation	GO:0051604	1	0	20	31	2	2867	EMUJ_000714500,EMUJ_001050600
GO:BP	divalent inorganic cation transport	GO:0072511	1	0	20	31	1	2867	EMUJ_000908800
GO:BP	establishment of protein localization to mitochondrion	GO:0072655	1	0	5	31	1	2867	EMUJ_001050600
GO:BP	response to amino acid starvation	GO:1990928	1	0	1	31	1	2867	EMUJ_000257100
GO:BP	regulation of nucleic acid-templated transcription	GO:1903506	1	0	203	31	4	2867	EMUJ_000379600,EMUJ_000808600,EMUJ_000813900,EMUJ_001053100
GO:BP	mitotic cell cycle process	GO:1903047	1	0	19	31	1	2867	EMUJ_000755900
GO:BP	meiotic cell cycle process	GO:1903046	1	0	3	31	1	2867	EMUJ_000755900
GO:BP	negative regulation of intracellular signal transduction	GO:1902532	1	0	2	31	1	2867	EMUJ_000257100
GO:BP	regulation of intracellular signal transduction	GO:1902531	1	0	20	31	2	2867	EMUJ_000189200,EMUJ_000257100
GO:BP	organic substance biosynthetic process	GO:1901576	1	0	681	31	5	2867	EMUJ_000379600,EMUJ_000492200,EMUJ_000808600,EMUJ_000813900,EMUJ_001053100
GO:BP	organonitrogen compound biosynthetic process	GO:1901566	1	0	330	31	1	2867	EMUJ_000492200
GO:BP	organonitrogen compound metabolic process	GO:1901564	1	0	925	31	8	2867	EMUJ_000078500,EMUJ_000197100,EMUJ_000342000,EMUJ_000492200,EMUJ_000714500,EMUJ_000739300,EMUJ_000939100,EMUJ_001050600
GO:BP	organic cyclic compound biosynthetic process	GO:1901362	1	0	337	31	5	2867	EMUJ_000379600,EMUJ_000492200,EMUJ_000808600,EMUJ_000813900,EMUJ_001053100
GO:BP	organic cyclic compound metabolic process	GO:1901360	1	0	673	31	7	2867	EMUJ_000379600,EMUJ_000482600,EMUJ_000492200,EMUJ_000808600,EMUJ_000813900,EMUJ_001053100,EMUJ_001117600
GO:BP	mitotic nuclear division	GO:0140014	1	0	13	31	1	2867	EMUJ_000755900
GO:BP	meiotic nuclear division	GO:0140013	1	0	3	31	1	2867	EMUJ_000755900
GO:BP	nuclear chromosome segregation	GO:0098813	1	0	13	31	1	2867	EMUJ_000755900
GO:BP	inorganic cation transmembrane transport	GO:0098662	1	0	91	31	2	2867	EMUJ_000739300,EMUJ_000908800
GO:BP	inorganic ion transmembrane transport	GO:0098660	1	0	99	31	2	2867	EMUJ_000739300,EMUJ_000908800
GO:BP	cation transmembrane transport	GO:0098655	1	0	102	31	2	2867	EMUJ_000739300,EMUJ_000908800
GO:BP	nucleic acid-templated transcription	GO:0097659	1	0	248	31	4	2867	EMUJ_000379600,EMUJ_000808600,EMUJ_000813900,EMUJ_001053100
GO:BP	protein maturation by iron-sulfur cluster transfer	GO:0097428	1	0	4	31	1	2867	EMUJ_000714500
GO:BP	nucleic acid metabolic process	GO:0090304	1	0	559	31	6	2867	EMUJ_000379600,EMUJ_000482600,EMUJ_000808600,EMUJ_000813900,EMUJ_001053100,EMUJ_001117600
GO:BP	regulation of primary metabolic process	GO:0080090	1	0	271	31	4	2867	EMUJ_000379600,EMUJ_000808600,EMUJ_000813900,EMUJ_001053100
GO:BP	establishment of protein localization to organelle	GO:0072594	1	0	20	31	1	2867	EMUJ_001050600
GO:BP	positive regulation of hydrolase activity	GO:0051345	1	0	25	31	1	2867	EMUJ_000714500
GO:BP	regulation of hydrolase activity	GO:0051336	1	0	60	31	1	2867	EMUJ_000714500
GO:BP	meiotic cell cycle	GO:0051321	1	0	3	31	1	2867	EMUJ_000755900
GO:BP	cellular nitrogen compound biosynthetic process	GO:0044271	1	0	524	31	5	2867	EMUJ_000379600,EMUJ_000492200,EMUJ_000808600,EMUJ_000813900,EMUJ_001053100
GO:BP	cellular protein metabolic process	GO:0044267	1	0	716	31	5	2867	EMUJ_000078500,EMUJ_000197100,EMUJ_000342000,EMUJ_000739300,EMUJ_001050600
GO:BP	cellular macromolecule metabolic process	GO:0044260	1	0	1073	31	10	2867	EMUJ_000078500,EMUJ_000197100,EMUJ_000342000,EMUJ_000379600,EMUJ_000482600,EMUJ_000739300,EMUJ_000808600,EMUJ_000813900,EMUJ_001050600,EMUJ_001053100
GO:BP	cellular lipid metabolic process	GO:0044255	1	0	78	31	1	2867	EMUJ_001088400
GO:BP	cellular biosynthetic process	GO:0044249	1	0	671	31	5	2867	EMUJ_000379600,EMUJ_000492200,EMUJ_000808600,EMUJ_000813900,EMUJ_001053100
GO:BP	primary metabolic process	GO:0044238	1	0	1544	31	14	2867	EMUJ_000078500,EMUJ_000197100,EMUJ_000342000,EMUJ_000379600,EMUJ_000482600,EMUJ_000714500,EMUJ_000739300,EMUJ_000808600,EMUJ_000813900,EMUJ_000939100,EMUJ_001050600,EMUJ_001053100,EMUJ_001088400,EMUJ_001117600
GO:BP	cellular metabolic process	GO:0044237	1	0	1558	31	15	2867	EMUJ_000078500,EMUJ_000197100,EMUJ_000283800,EMUJ_000342000,EMUJ_000379600,EMUJ_000482600,EMUJ_000492200,EMUJ_000503220,EMUJ_000739300,EMUJ_000808600,EMUJ_000813900,EMUJ_001050600,EMUJ_001053100,EMUJ_001088400,EMUJ_001117600
GO:BP	positive regulation of molecular function	GO:0044093	1	0	35	31	1	2867	EMUJ_000714500
GO:BP	cellular component biogenesis	GO:0044085	1	0	157	31	2	2867	EMUJ_000714500,EMUJ_000998600
GO:BP	protein-containing complex subunit organization	GO:0043933	1	0	92	31	2	2867	EMUJ_000714500,EMUJ_000998600
GO:BP	regulation of ATPase activity	GO:0043462	1	0	4	31	1	2867	EMUJ_000714500
GO:BP	oxoacid metabolic process	GO:0043436	1	0	90	31	1	2867	EMUJ_001088400
GO:BP	macromolecule modification	GO:0043412	1	0	500	31	4	2867	EMUJ_000078500,EMUJ_000197100,EMUJ_000342000,EMUJ_000739300
GO:BP	macromolecule metabolic process	GO:0043170	1	0	1340	31	13	2867	EMUJ_000078500,EMUJ_000197100,EMUJ_000342000,EMUJ_000379600,EMUJ_000482600,EMUJ_000714500,EMUJ_000739300,EMUJ_000808600,EMUJ_000813900,EMUJ_000939100,EMUJ_001050600,EMUJ_001053100,EMUJ_001117600
GO:BP	positive regulation of catalytic activity	GO:0043085	1	0	32	31	1	2867	EMUJ_000714500
GO:BP	amide transport	GO:0042886	1	0	124	31	3	2867	EMUJ_000044900,EMUJ_000441300,EMUJ_001050600
GO:BP	response to starvation	GO:0042594	1	0	1	31	1	2867	EMUJ_000257100
GO:BP	cristae formation	GO:0042407	1	0	1	31	1	2867	EMUJ_000707800
GO:BP	protein modification process	GO:0036211	1	0	459	31	4	2867	EMUJ_000078500,EMUJ_000197100,EMUJ_000342000,EMUJ_000739300
GO:BP	sodium ion transmembrane transport	GO:0035725	1	0	11	31	1	2867	EMUJ_000739300
GO:BP	intracellular signal transduction	GO:0035556	1	0	97	31	2	2867	EMUJ_000189200,EMUJ_000257100
GO:BP	small molecule metabolic process	GO:0044281	1	0	192	31	1	2867	EMUJ_001088400
GO:BP	meiotic chromosome segregation	GO:0045132	1	0	1	31	1	2867	EMUJ_000755900
GO:BP	establishment of protein localization	GO:0045184	1	0	126	31	3	2867	EMUJ_000044900,EMUJ_000441300,EMUJ_001050600
GO:BP	short-chain fatty acid metabolic process	GO:0046459	1	0	3	31	1	2867	EMUJ_001088400
GO:BP	chromosome organization	GO:0051276	1	0	85	31	1	2867	EMUJ_000755900
GO:BP	protein complex oligomerization	GO:0051259	1	0	9	31	1	2867	EMUJ_000714500
GO:BP	regulation of RNA metabolic process	GO:0051252	1	0	208	31	4	2867	EMUJ_000379600,EMUJ_000808600,EMUJ_000813900,EMUJ_001053100
GO:BP	establishment of localization	GO:0051234	1	0	519	31	7	2867	EMUJ_000044900,EMUJ_000441300,EMUJ_000739300,EMUJ_000826400,EMUJ_000908800,EMUJ_001048100,EMUJ_001050600
GO:BP	localization	GO:0051179	1	0	530	31	7	2867	EMUJ_000044900,EMUJ_000441300,EMUJ_000739300,EMUJ_000826400,EMUJ_000908800,EMUJ_001048100,EMUJ_001050600
GO:BP	regulation of nitrogen compound metabolic process	GO:0051171	1	0	270	31	4	2867	EMUJ_000379600,EMUJ_000808600,EMUJ_000813900,EMUJ_001053100
GO:BP	regulation of small GTPase mediated signal transduction	GO:0051056	1	0	9	31	1	2867	EMUJ_000189200
GO:BP	response to stimulus	GO:0050896	1	0	382	31	3	2867	EMUJ_000189200,EMUJ_000257100,EMUJ_000482600
GO:BP	regulation of cellular process	GO:0050794	1	0	629	31	6	2867	EMUJ_000189200,EMUJ_000257100,EMUJ_000379600,EMUJ_000808600,EMUJ_000813900,EMUJ_001053100
GO:BP	regulation of catalytic activity	GO:0050790	1	0	89	31	1	2867	EMUJ_000714500
GO:BP	mitochondrial transport	GO:0006839	1	0	9	31	1	2867	EMUJ_001050600
GO:BP	regulation of biological process	GO:0050789	1	0	654	31	6	2867	EMUJ_000189200,EMUJ_000257100,EMUJ_000379600,EMUJ_000808600,EMUJ_000813900,EMUJ_001053100
GO:BP	system development	GO:0048731	1	0	11	31	1	2867	EMUJ_001053100
GO:BP	negative regulation of response to stimulus	GO:0048585	1	0	5	31	1	2867	EMUJ_000257100
GO:BP	regulation of response to stimulus	GO:0048583	1	0	30	31	2	2867	EMUJ_000189200,EMUJ_000257100
GO:BP	negative regulation of cellular process	GO:0048523	1	0	68	31	1	2867	EMUJ_000257100
GO:BP	negative regulation of biological process	GO:0048519	1	0	84	31	1	2867	EMUJ_000257100
GO:BP	animal organ development	GO:0048513	1	0	2	31	1	2867	EMUJ_001053100
GO:BP	organelle fission	GO:0048285	1	0	16	31	1	2867	EMUJ_000755900
GO:BP	intracellular transport	GO:0046907	1	0	115	31	2	2867	EMUJ_000044900,EMUJ_001050600
GO:BP	regulation of Ras protein signal transduction	GO:0046578	1	0	6	31	1	2867	EMUJ_000189200
GO:BP	heterocycle metabolic process	GO:0046483	1	0	668	31	7	2867	EMUJ_000379600,EMUJ_000482600,EMUJ_000492200,EMUJ_000808600,EMUJ_000813900,EMUJ_001053100,EMUJ_001117600
GO:BP	anatomical structure development	GO:0048856	1	0	40	31	3	2867	EMUJ_000588700,EMUJ_000813900,EMUJ_001053100
GO:BP	anion transport	GO:0006820	1	0	198	31	3	2867	EMUJ_000044900,EMUJ_000441300,EMUJ_001050600
GO:BP	calcium ion transport	GO:0006816	1	0	19	31	1	2867	EMUJ_000908800
GO:BP	sodium ion transport	GO:0006814	1	0	15	31	1	2867	EMUJ_000739300
GO:BP	regulation of cellular macromolecule biosynthetic process	GO:2000112	1	0	215	31	4	2867	EMUJ_000379600,EMUJ_000808600,EMUJ_000813900,EMUJ_001053100
GO:BP	organic acid metabolic process	GO:0006082	1	0	91	31	1	2867	EMUJ_001088400
GO:BP	cell morphogenesis	GO:0000902	1	0	9	31	1	2867	EMUJ_000588700
GO:BP	sister chromatid segregation	GO:0000819	1	0	13	31	1	2867	EMUJ_000755900
GO:BP	nuclear division	GO:0000280	1	0	15	31	1	2867	EMUJ_000755900
GO:BP	mitotic cell cycle	GO:0000278	1	0	21	31	1	2867	EMUJ_000755900
GO:BP	mitotic sister chromatid segregation	GO:0000070	1	0	11	31	1	2867	EMUJ_000755900
GO:BP	reproduction	GO:0000003	1	0	6	31	1	2867	EMUJ_000755900
GO:BP	acetate metabolic process	GO:0006083	1	0	4	31	1	2867	EMUJ_001088400
GO:BP	nucleobase-containing compound metabolic process	GO:0006139	1	0	649	31	6	2867	EMUJ_000379600,EMUJ_000482600,EMUJ_000808600,EMUJ_000813900,EMUJ_001053100,EMUJ_001117600
GO:BP	DNA repair	GO:0006281	1	0	60	31	1	2867	EMUJ_000482600
GO:BP	cation transport	GO:0006812	1	0	125	31	3	2867	EMUJ_000739300,EMUJ_000908800,EMUJ_001048100
GO:BP	ion transport	GO:0006811	1	0	364	31	6	2867	EMUJ_000044900,EMUJ_000441300,EMUJ_000739300,EMUJ_000908800,EMUJ_001048100,EMUJ_001050600
GO:BP	transport	GO:0006810	1	0	515	31	7	2867	EMUJ_000044900,EMUJ_000441300,EMUJ_000739300,EMUJ_000826400,EMUJ_000908800,EMUJ_001048100,EMUJ_001050600
GO:BP	nitrogen compound metabolic process	GO:0006807	1	0	1438	31	14	2867	EMUJ_000078500,EMUJ_000197100,EMUJ_000342000,EMUJ_000379600,EMUJ_000482600,EMUJ_000492200,EMUJ_000714500,EMUJ_000739300,EMUJ_000808600,EMUJ_000813900,EMUJ_000939100,EMUJ_001050600,EMUJ_001053100,EMUJ_001117600
GO:BP	phosphate-containing compound metabolic process	GO:0006796	1	0	479	31	4	2867	EMUJ_000197100,EMUJ_000283800,EMUJ_000342000,EMUJ_000503220
GO:BP	phosphorus metabolic process	GO:0006793	1	0	482	31	4	2867	EMUJ_000197100,EMUJ_000283800,EMUJ_000342000,EMUJ_000503220
GO:BP	porphyrin-containing compound biosynthetic process	GO:0006779	1	0	9	31	1	2867	EMUJ_000492200
GO:BP	porphyrin-containing compound metabolic process	GO:0006778	1	0	9	31	1	2867	EMUJ_000492200
GO:BP	cellular aromatic compound metabolic process	GO:0006725	1	0	667	31	7	2867	EMUJ_000379600,EMUJ_000482600,EMUJ_000492200,EMUJ_000808600,EMUJ_000813900,EMUJ_001053100,EMUJ_001117600
GO:BP	fatty acid metabolic process	GO:0006631	1	0	11	31	1	2867	EMUJ_001088400
GO:BP	lipid metabolic process	GO:0006629	1	0	90	31	1	2867	EMUJ_001088400
GO:BP	protein processing involved in protein targeting to mitochondrion	GO:0006627	1	0	2	31	1	2867	EMUJ_001050600
GO:BP	protein targeting to mitochondrion	GO:0006626	1	0	5	31	1	2867	EMUJ_001050600
GO:BP	protein targeting	GO:0006605	1	0	15	31	1	2867	EMUJ_001050600
GO:BP	proteolysis	GO:0006508	1	0	201	31	2	2867	EMUJ_000939100,EMUJ_001050600
GO:BP	protein phosphorylation	GO:0006468	1	0	197	31	2	2867	EMUJ_000197100,EMUJ_000342000
GO:BP	cellular protein modification process	GO:0006464	1	0	459	31	4	2867	EMUJ_000078500,EMUJ_000197100,EMUJ_000342000,EMUJ_000739300
GO:BP	RNA processing	GO:0006396	1	0	147	31	1	2867	EMUJ_001117600
GO:BP	regulation of transcription, DNA-templated	GO:0006355	1	0	200	31	4	2867	EMUJ_000379600,EMUJ_000808600,EMUJ_000813900,EMUJ_001053100
GO:BP	transcription, DNA-templated	GO:0006351	1	0	246	31	4	2867	EMUJ_000379600,EMUJ_000808600,EMUJ_000813900,EMUJ_001053100
GO:BP	mismatch repair	GO:0006298	1	0	4	31	1	2867	EMUJ_000482600
GO:BP	DNA metabolic process	GO:0006259	1	0	95	31	1	2867	EMUJ_000482600
GO:BP	regulation of RNA biosynthetic process	GO:2001141	1	0	203	31	4	2867	EMUJ_000379600,EMUJ_000808600,EMUJ_000813900,EMUJ_001053100
GO:CC	ubiquitin ligase complex	GO:0000151	1	0	11	21	1	2446	EMUJ_000078500
GO:CC	ESCRT II complex	GO:0000814	1	0	2	21	1	2446	EMUJ_000441300
GO:CC	extracellular region	GO:0005576	1	0	29	21	1	2446	EMUJ_000939100
GO:CC	transferase complex	GO:1990234	1	0	61	21	1	2446	EMUJ_000078500
GO:CC	catalytic complex	GO:1902494	1	0	189	21	2	2446	EMUJ_000078500,EMUJ_000621000
GO:CC	intracellular protein-containing complex	GO:0140535	1	0	103	21	1	2446	EMUJ_000078500
GO:CC	nuclear protein-containing complex	GO:0140513	1	0	137	21	1	2446	EMUJ_001117600
GO:CC	cellular anatomical entity	GO:0110165	1	0	2373	21	20	2446	EMUJ_000044900,EMUJ_000083400,EMUJ_000379600,EMUJ_000441300,EMUJ_000621000,EMUJ_000634200,EMUJ_000707800,EMUJ_000739300,EMUJ_000769500,EMUJ_000808600,EMUJ_000813900,EMUJ_000826400,EMUJ_000908800,EMUJ_000916100,EMUJ_000939100,EMUJ_000998600,EMUJ_001048100,EMUJ_001050600,EMUJ_001053100,EMUJ_001117600
GO:CC	inner mitochondrial membrane protein complex	GO:0098800	1	0	13	21	1	2446	EMUJ_000707800
GO:CC	mitochondrial protein-containing complex	GO:0098798	1	0	21	21	1	2446	EMUJ_000707800
GO:CC	membrane protein complex	GO:0098796	1	0	111	21	3	2446	EMUJ_000044900,EMUJ_000441300,EMUJ_000707800
GO:CC	bounding membrane of organelle	GO:0098588	1	0	63	21	1	2446	EMUJ_000441300
GO:CC	intrinsic component of mitochondrial membrane	GO:0098573	1	0	4	21	1	2446	EMUJ_000707800
GO:CC	intracellular vesicle	GO:0097708	1	0	36	21	1	2446	EMUJ_000441300
GO:CC	MICOS complex	GO:0061617	1	0	2	21	1	2446	EMUJ_000707800
GO:CC	coated membrane	GO:0048475	1	0	23	21	1	2446	EMUJ_000044900
GO:CC	host cell	GO:0043657	1	0	39	21	1	2446	EMUJ_000379600
GO:CC	host intracellular region	GO:0043656	1	0	39	21	1	2446	EMUJ_000379600
GO:CC	intracellular non-membrane-bounded organelle	GO:0043232	1	0	348	21	1	2446	EMUJ_000621000
GO:CC	intracellular membrane-bounded organelle	GO:0043231	1	0	701	21	8	2446	EMUJ_000379600,EMUJ_000707800,EMUJ_000808600,EMUJ_000813900,EMUJ_000998600,EMUJ_001050600,EMUJ_001053100,EMUJ_001117600
GO:CC	intracellular organelle	GO:0043229	1	0	968	21	9	2446	EMUJ_000379600,EMUJ_000621000,EMUJ_000707800,EMUJ_000808600,EMUJ_000813900,EMUJ_000998600,EMUJ_001050600,EMUJ_001053100,EMUJ_001117600
GO:CC	dynein complex	GO:0030286	1	0	51	21	1	2446	EMUJ_000621000
GO:CC	clathrin adaptor complex	GO:0030131	1	0	6	21	1	2446	EMUJ_000044900
GO:CC	AP-type membrane coat adaptor complex	GO:0030119	1	0	8	21	1	2446	EMUJ_000044900
GO:CC	clathrin coat	GO:0030118	1	0	10	21	1	2446	EMUJ_000044900
GO:CC	membrane coat	GO:0030117	1	0	23	21	1	2446	EMUJ_000044900
GO:CC	organelle inner membrane	GO:0019866	1	0	36	21	1	2446	EMUJ_000707800
GO:CC	host cellular component	GO:0018995	1	0	39	21	1	2446	EMUJ_000379600
GO:CC	integral component of membrane	GO:0016021	1	0	1246	21	10	2446	EMUJ_000083400,EMUJ_000634200,EMUJ_000707800,EMUJ_000739300,EMUJ_000769500,EMUJ_000826400,EMUJ_000908800,EMUJ_000916100,EMUJ_000939100,EMUJ_001048100
GO:CC	membrane	GO:0016020	1	0	1369	21	13	2446	EMUJ_000044900,EMUJ_000083400,EMUJ_000441300,EMUJ_000634200,EMUJ_000707800,EMUJ_000739300,EMUJ_000769500,EMUJ_000826400,EMUJ_000908800,EMUJ_000916100,EMUJ_000939100,EMUJ_001048100,EMUJ_001050600
GO:CC	microtubule cytoskeleton	GO:0015630	1	0	100	21	1	2446	EMUJ_000621000
GO:CC	endomembrane system	GO:0012505	1	0	145	21	1	2446	EMUJ_000441300
GO:CC	endosome membrane	GO:0010008	1	0	8	21	1	2446	EMUJ_000441300
GO:CC	microtubule associated complex	GO:0005875	1	0	56	21	1	2446	EMUJ_000621000
GO:CC	cytoskeleton	GO:0005856	1	0	152	21	1	2446	EMUJ_000621000
GO:CC	endosome	GO:0005768	1	0	11	21	1	2446	EMUJ_000441300
GO:CC	mitochondrial inner membrane	GO:0005743	1	0	35	21	1	2446	EMUJ_000707800
GO:CC	mitochondrial envelope	GO:0005740	1	0	48	21	1	2446	EMUJ_000707800
GO:CC	mitochondrion	GO:0005739	1	0	112	21	3	2446	EMUJ_000707800,EMUJ_000998600,EMUJ_001050600
GO:CC	cytoplasm	GO:0005737	1	0	492	21	5	2446	EMUJ_000044900,EMUJ_000441300,EMUJ_000707800,EMUJ_000998600,EMUJ_001050600
GO:CC	nucleus	GO:0005634	1	0	466	21	5	2446	EMUJ_000379600,EMUJ_000808600,EMUJ_000813900,EMUJ_001053100,EMUJ_001117600
GO:CC	intracellular anatomical structure	GO:0005622	1	0	1150	21	11	2446	EMUJ_000044900,EMUJ_000379600,EMUJ_000441300,EMUJ_000621000,EMUJ_000707800,EMUJ_000808600,EMUJ_000813900,EMUJ_000998600,EMUJ_001050600,EMUJ_001053100,EMUJ_001117600
GO:CC	extracellular matrix	GO:0031012	1	0	3	21	1	2446	EMUJ_000939100
GO:CC	organelle membrane	GO:0031090	1	0	145	21	2	2446	EMUJ_000441300,EMUJ_000707800
GO:CC	intrinsic component of membrane	GO:0031224	1	0	1247	21	10	2446	EMUJ_000083400,EMUJ_000634200,EMUJ_000707800,EMUJ_000739300,EMUJ_000769500,EMUJ_000826400,EMUJ_000908800,EMUJ_000916100,EMUJ_000939100,EMUJ_001048100
GO:CC	intrinsic component of organelle membrane	GO:0031300	1	0	16	21	1	2446	EMUJ_000707800
GO:CC	non-membrane-bounded organelle	GO:0043228	1	0	348	21	1	2446	EMUJ_000621000
GO:CC	membrane-bounded organelle	GO:0043227	1	0	720	21	9	2446	EMUJ_000379600,EMUJ_000441300,EMUJ_000707800,EMUJ_000808600,EMUJ_000813900,EMUJ_000998600,EMUJ_001050600,EMUJ_001053100,EMUJ_001117600
GO:CC	organelle	GO:0043226	1	0	1007	21	10	2446	EMUJ_000379600,EMUJ_000441300,EMUJ_000621000,EMUJ_000707800,EMUJ_000808600,EMUJ_000813900,EMUJ_000998600,EMUJ_001050600,EMUJ_001053100,EMUJ_001117600
GO:CC	host cell nucleus	GO:0042025	1	0	39	21	1	2446	EMUJ_000379600
GO:CC	ESCRT complex	GO:0036452	1	0	5	21	1	2446	EMUJ_000441300
GO:CC	host intracellular membrane-bounded organelle	GO:0033648	1	0	39	21	1	2446	EMUJ_000379600
GO:CC	host intracellular organelle	GO:0033647	1	0	39	21	1	2446	EMUJ_000379600
GO:CC	host intracellular part	GO:0033646	1	0	39	21	1	2446	EMUJ_000379600
GO:CC	host cell part	GO:0033643	1	0	39	21	1	2446	EMUJ_000379600
GO:CC	protein-containing complex	GO:0032991	1	0	549	21	6	2446	EMUJ_000044900,EMUJ_000078500,EMUJ_000441300,EMUJ_000621000,EMUJ_000707800,EMUJ_001117600
GO:CC	cellular_component	GO:0005575	1	0	2446	21	21	2446	EMUJ_000044900,EMUJ_000078500,EMUJ_000083400,EMUJ_000379600,EMUJ_000441300,EMUJ_000621000,EMUJ_000634200,EMUJ_000707800,EMUJ_000739300,EMUJ_000769500,EMUJ_000808600,EMUJ_000813900,EMUJ_000826400,EMUJ_000908800,EMUJ_000916100,EMUJ_000939100,EMUJ_000998600,EMUJ_001048100,EMUJ_001050600,EMUJ_001053100,EMUJ_001117600
GO:CC	integral component of mitochondrial membrane	GO:0032592	1	0	4	21	1	2446	EMUJ_000707800
GO:CC	vesicle	GO:0031982	1	0	36	21	1	2446	EMUJ_000441300
GO:CC	envelope	GO:0031975	1	0	58	21	1	2446	EMUJ_000707800
GO:CC	organelle envelope	GO:0031967	1	0	58	21	1	2446	EMUJ_000707800
GO:CC	mitochondrial membrane	GO:0031966	1	0	43	21	1	2446	EMUJ_000707800
GO:CC	Cul3-RING ubiquitin ligase complex	GO:0031463	1	0	1	21	1	2446	EMUJ_000078500
GO:CC	cullin-RING ubiquitin ligase complex	GO:0031461	1	0	8	21	1	2446	EMUJ_000078500
GO:CC	cytoplasmic vesicle	GO:0031410	1	0	36	21	1	2446	EMUJ_000441300
GO:CC	integral component of mitochondrial inner membrane	GO:0031305	1	0	4	21	1	2446	EMUJ_000707800
GO:CC	intrinsic component of mitochondrial inner membrane	GO:0031304	1	0	4	21	1	2446	EMUJ_000707800
GO:CC	integral component of organelle membrane	GO:0031301	1	0	16	21	1	2446	EMUJ_000707800
GO:CC	integrator complex	GO:0032039	1	0	3	21	1	2446	EMUJ_001117600
emu-miR-10 targets
source	term_name	term_id	adjusted_p_value	negative_log10_of_adjusted_p_value	term_size	query_size	intersection_size	effective_domain_size	intersections
GO:MF	nucleotide binding	GO:0000166	1	0	655	12	1	3651	EMUJ_000389600
GO:MF	small molecule binding	GO:0036094	1	0	681	12	1	3651	EMUJ_000389600
GO:MF	ion binding	GO:0043167	1	0	1135	12	2	3651	EMUJ_000389600,EMUJ_000448200
GO:MF	anion binding	GO:0043168	1	0	649	12	1	3651	EMUJ_000389600
GO:MF	cation binding	GO:0043169	1	0	551	12	2	3651	EMUJ_000389600,EMUJ_000448200
GO:MF	metal ion binding	GO:0046872	1	0	548	12	2	3651	EMUJ_000389600,EMUJ_000448200
GO:MF	transition metal ion binding	GO:0046914	1	0	142	12	1	3651	EMUJ_000389600
GO:MF	protein dimerization activity	GO:0046983	1	0	47	12	1	3651	EMUJ_000365400
GO:MF	nucleoside-triphosphatase regulator activity	GO:0060589	1	0	53	12	1	3651	EMUJ_000109300
GO:MF	organic cyclic compound binding	GO:0097159	1	0	1311	12	5	3651	EMUJ_000389600,EMUJ_000870700,EMUJ_000448200,EMUJ_001095100,EMUJ_000188500
GO:MF	carbohydrate derivative binding	GO:0097367	1	0	621	12	1	3651	EMUJ_000389600
GO:MF	molecular function regulator	GO:0098772	1	0	124	12	1	3651	EMUJ_000109300
GO:MF	catalytic activity, acting on a protein	GO:0140096	1	0	477	12	1	3651	EMUJ_000389600
GO:MF	nucleoside phosphate binding	GO:1901265	1	0	655	12	1	3651	EMUJ_000389600
GO:MF	heterocyclic compound binding	GO:1901363	1	0	1310	12	5	3651	EMUJ_000389600,EMUJ_000870700,EMUJ_000448200,EMUJ_001095100,EMUJ_000188500
GO:MF	purine ribonucleoside triphosphate binding	GO:0035639	1	0	608	12	1	3651	EMUJ_000389600
GO:MF	adenyl ribonucleotide binding	GO:0032559	1	0	498	12	1	3651	EMUJ_000389600
GO:MF	purine ribonucleotide binding	GO:0032555	1	0	612	12	1	3651	EMUJ_000389600
GO:MF	ribonucleotide binding	GO:0032553	1	0	615	12	1	3651	EMUJ_000389600
GO:MF	molecular_function	GO:0003674	1	0	3651	12	12	3651	EMUJ_000389600,EMUJ_000365400,EMUJ_000109300,EMUJ_000870700,EMUJ_000421050,EMUJ_000448200,EMUJ_001020600,EMUJ_000517300,EMUJ_001095100,EMUJ_000753900,EMUJ_000188500,EMUJ_000839400
GO:MF	nucleic acid binding	GO:0003676	1	0	742	12	4	3651	EMUJ_000870700,EMUJ_000448200,EMUJ_001095100,EMUJ_000188500
GO:MF	DNA binding	GO:0003677	1	0	258	12	2	3651	EMUJ_001095100,EMUJ_000188500
GO:MF	RNA binding	GO:0003723	1	0	316	12	1	3651	EMUJ_000870700
GO:MF	catalytic activity	GO:0003824	1	0	1584	12	4	3651	EMUJ_000389600,EMUJ_001020600,EMUJ_000517300,EMUJ_000839400
GO:MF	protein kinase activity	GO:0004672	1	0	187	12	1	3651	EMUJ_000389600
GO:MF	guanyl-nucleotide exchange factor activity	GO:0005085	1	0	26	12	1	3651	EMUJ_000109300
GO:MF	transporter activity	GO:0005215	1	0	264	12	1	3651	EMUJ_000753900
GO:MF	binding	GO:0005488	1	0	2526	12	7	3651	EMUJ_000389600,EMUJ_000365400,EMUJ_000870700,EMUJ_000421050,EMUJ_000448200,EMUJ_001095100,EMUJ_000188500
GO:MF	protein binding	GO:0005515	1	0	970	12	2	3651	EMUJ_000365400,EMUJ_000421050
GO:MF	ATP binding	GO:0005524	1	0	494	12	1	3651	EMUJ_000389600
GO:MF	kinase activity	GO:0016301	1	0	300	12	1	3651	EMUJ_000389600
GO:MF	oxidoreductase activity	GO:0016491	1	0	138	12	1	3651	EMUJ_000517300
GO:MF	transferase activity	GO:0016740	1	0	669	12	3	3651	EMUJ_000389600,EMUJ_001020600,EMUJ_000839400
GO:MF	transferase activity, transferring phosphorus-containing groups	GO:0016772	1	0	347	12	1	3651	EMUJ_000389600
GO:MF	phosphotransferase activity, alcohol group as acceptor	GO:0016773	1	0	216	12	1	3651	EMUJ_000389600
GO:MF	purine nucleotide binding	GO:0017076	1	0	614	12	1	3651	EMUJ_000389600
GO:MF	transmembrane transporter activity	GO:0022857	1	0	246	12	1	3651	EMUJ_000753900
GO:MF	enzyme regulator activity	GO:0030234	1	0	97	12	1	3651	EMUJ_000109300
GO:MF	adenyl nucleotide binding	GO:0030554	1	0	499	12	1	3651	EMUJ_000389600
GO:MF	GTPase regulator activity	GO:0030695	1	0	49	12	1	3651	EMUJ_000109300
GO:MF	zinc ion binding	GO:0008270	1	0	115	12	1	3651	EMUJ_000389600
GO:BP	histone modification	GO:0016570	1	0	26	11	1	2867	EMUJ_001020600
GO:BP	histone acetylation	GO:0016573	1	0	10	11	1	2867	EMUJ_001020600
GO:BP	heterocycle biosynthetic process	GO:0018130	1	0	333	11	2	2867	EMUJ_000765400,EMUJ_001095100
GO:BP	peptidyl-amino acid modification	GO:0018193	1	0	82	11	1	2867	EMUJ_001020600
GO:BP	peptidyl-lysine modification	GO:0018205	1	0	24	11	1	2867	EMUJ_001020600
GO:BP	internal peptidyl-lysine acetylation	GO:0018393	1	0	11	11	1	2867	EMUJ_001020600
GO:BP	peptidyl-lysine acetylation	GO:0018394	1	0	11	11	1	2867	EMUJ_001020600
GO:BP	regulation of nucleobase-containing compound metabolic process	GO:0019219	1	0	209	11	1	2867	EMUJ_001095100
GO:BP	regulation of metabolic process	GO:0019222	1	0	296	11	1	2867	EMUJ_001095100
GO:BP	aromatic compound biosynthetic process	GO:0019438	1	0	330	11	2	2867	EMUJ_000765400,EMUJ_001095100
GO:BP	protein metabolic process	GO:0019538	1	0	827	11	2	2867	EMUJ_000389600,EMUJ_001020600
GO:BP	cellular component assembly	GO:0022607	1	0	118	11	1	2867	EMUJ_000586300
GO:BP	signaling	GO:0023052	1	0	300	11	2	2867	EMUJ_000109300,EMUJ_000188500
GO:BP	cell projection organization	GO:0030030	1	0	26	11	1	2867	EMUJ_000586300
GO:BP	cell projection assembly	GO:0030031	1	0	20	11	1	2867	EMUJ_000586300
GO:BP	regulation of cellular metabolic process	GO:0031323	1	0	273	11	1	2867	EMUJ_001095100
GO:BP	regulation of cellular biosynthetic process	GO:0031326	1	0	219	11	1	2867	EMUJ_001095100
GO:BP	RNA biosynthetic process	GO:0032774	1	0	250	11	2	2867	EMUJ_000765400,EMUJ_001095100
GO:BP	macromolecule localization	GO:0033036	1	0	157	11	1	2867	EMUJ_000863500
GO:BP	cellular nitrogen compound metabolic process	GO:0034641	1	0	834	11	2	2867	EMUJ_000765400,EMUJ_001095100
GO:BP	cellular macromolecule biosynthetic process	GO:0034645	1	0	547	11	2	2867	EMUJ_000765400,EMUJ_001095100
GO:BP	covalent chromatin modification	GO:0016569	1	0	26	11	1	2867	EMUJ_001020600
GO:BP	nucleobase-containing compound biosynthetic process	GO:0034654	1	0	316	11	2	2867	EMUJ_000765400,EMUJ_001095100
GO:BP	phosphorylation	GO:0016310	1	0	321	11	1	2867	EMUJ_000389600
GO:BP	Wnt signaling pathway	GO:0016055	1	0	19	11	1	2867	EMUJ_000188500
GO:BP	microtubule-based process	GO:0007017	1	0	115	11	1	2867	EMUJ_000586300
GO:BP	vacuolar transport	GO:0007034	1	0	9	11	1	2867	EMUJ_000468500
GO:BP	cell communication	GO:0007154	1	0	306	11	2	2867	EMUJ_000109300,EMUJ_000188500
GO:BP	signal transduction	GO:0007165	1	0	290	11	2	2867	EMUJ_000109300,EMUJ_000188500
GO:BP	cell surface receptor signaling pathway	GO:0007166	1	0	63	11	1	2867	EMUJ_000188500
GO:BP	small GTPase mediated signal transduction	GO:0007264	1	0	34	11	1	2867	EMUJ_000109300
GO:BP	cell-cell signaling	GO:0007267	1	0	36	11	1	2867	EMUJ_000188500
GO:BP	protein localization	GO:0008104	1	0	126	11	1	2867	EMUJ_000863500
GO:BP	biological_process	GO:0008150	1	0	2867	11	11	2867	EMUJ_000468500,EMUJ_000765400,EMUJ_000586300,EMUJ_000389600,EMUJ_000863500,EMUJ_000109300,EMUJ_001020600,EMUJ_000517300,EMUJ_001095100,EMUJ_000753900,EMUJ_000188500
GO:BP	metabolic process	GO:0008152	1	0	1823	11	6	2867	EMUJ_000765400,EMUJ_000389600,EMUJ_000863500,EMUJ_001020600,EMUJ_000517300,EMUJ_001095100
GO:BP	catabolic process	GO:0009056	1	0	145	11	1	2867	EMUJ_000863500
GO:BP	biosynthetic process	GO:0009058	1	0	693	11	2	2867	EMUJ_000765400,EMUJ_001095100
GO:BP	macromolecule biosynthetic process	GO:0009059	1	0	550	11	2	2867	EMUJ_000765400,EMUJ_001095100
GO:BP	regulation of biosynthetic process	GO:0009889	1	0	219	11	1	2867	EMUJ_001095100
GO:BP	cellular process	GO:0009987	1	0	2542	11	10	2867	EMUJ_000468500,EMUJ_000765400,EMUJ_000586300,EMUJ_000389600,EMUJ_000863500,EMUJ_000109300,EMUJ_001020600,EMUJ_001095100,EMUJ_000753900,EMUJ_000188500
GO:BP	gene expression	GO:0010467	1	0	618	11	2	2867	EMUJ_000765400,EMUJ_001095100
GO:BP	regulation of gene expression	GO:0010468	1	0	237	11	1	2867	EMUJ_001095100
GO:BP	regulation of macromolecule biosynthetic process	GO:0010556	1	0	218	11	1	2867	EMUJ_001095100
GO:BP	protein transport	GO:0015031	1	0	123	11	1	2867	EMUJ_000863500
GO:BP	peptide transport	GO:0015833	1	0	123	11	1	2867	EMUJ_000863500
GO:BP	cellular component organization	GO:0016043	1	0	303	11	2	2867	EMUJ_000586300,EMUJ_001020600
GO:BP	RNA metabolic process	GO:0016070	1	0	461	11	2	2867	EMUJ_000765400,EMUJ_001095100
GO:BP	axoneme assembly	GO:0035082	1	0	5	11	1	2867	EMUJ_000586300
GO:BP	intracellular signal transduction	GO:0035556	1	0	97	11	1	2867	EMUJ_000109300
GO:BP	protein modification process	GO:0036211	1	0	459	11	2	2867	EMUJ_000389600,EMUJ_001020600
GO:BP	regulation of macromolecule metabolic process	GO:0060255	1	0	292	11	1	2867	EMUJ_001095100
GO:BP	cilium assembly	GO:0060271	1	0	20	11	1	2867	EMUJ_000586300
GO:BP	process utilizing autophagic mechanism	GO:0061919	1	0	15	11	1	2867	EMUJ_000863500
GO:BP	biological regulation	GO:0065007	1	0	707	11	3	2867	EMUJ_000109300,EMUJ_001095100,EMUJ_000188500
GO:BP	organelle assembly	GO:0070925	1	0	34	11	1	2867	EMUJ_000586300
GO:BP	organic substance transport	GO:0071702	1	0	183	11	1	2867	EMUJ_000863500
GO:BP	organic substance metabolic process	GO:0071704	1	0	1598	11	4	2867	EMUJ_000765400,EMUJ_000389600,EMUJ_001020600,EMUJ_001095100
GO:BP	nitrogen compound transport	GO:0071705	1	0	151	11	1	2867	EMUJ_000863500
GO:BP	cellular component organization or biogenesis	GO:0071840	1	0	341	11	2	2867	EMUJ_000586300,EMUJ_001020600
GO:BP	regulation of primary metabolic process	GO:0080090	1	0	271	11	1	2867	EMUJ_001095100
GO:BP	nucleic acid metabolic process	GO:0090304	1	0	559	11	2	2867	EMUJ_000765400,EMUJ_001095100
GO:BP	nucleic acid-templated transcription	GO:0097659	1	0	248	11	2	2867	EMUJ_000765400,EMUJ_001095100
GO:BP	plasma membrane bounded cell projection assembly	GO:0120031	1	0	20	11	1	2867	EMUJ_000586300
GO:BP	plasma membrane bounded cell projection organization	GO:0120036	1	0	26	11	1	2867	EMUJ_000586300
GO:BP	cell-cell signaling by wnt	GO:0198738	1	0	19	11	1	2867	EMUJ_000188500
GO:BP	organic cyclic compound metabolic process	GO:1901360	1	0	673	11	2	2867	EMUJ_000765400,EMUJ_001095100
GO:BP	organic cyclic compound biosynthetic process	GO:1901362	1	0	337	11	2	2867	EMUJ_000765400,EMUJ_001095100
GO:BP	organonitrogen compound metabolic process	GO:1901564	1	0	925	11	2	2867	EMUJ_000389600,EMUJ_001020600
GO:BP	organic substance biosynthetic process	GO:1901576	1	0	681	11	2	2867	EMUJ_000765400,EMUJ_001095100
GO:BP	regulation of nucleic acid-templated transcription	GO:1903506	1	0	203	11	1	2867	EMUJ_001095100
GO:BP	cell surface receptor signaling pathway involved in cell-cell signaling	GO:1905114	1	0	24	11	1	2867	EMUJ_000188500
GO:BP	oxidation-reduction process	GO:0055114	1	0	131	11	1	2867	EMUJ_000517300
GO:BP	transmembrane transport	GO:0055085	1	0	262	11	1	2867	EMUJ_000753900
GO:BP	cellular response to stimulus	GO:0051716	1	0	370	11	2	2867	EMUJ_000109300,EMUJ_000188500
GO:BP	chromosome organization	GO:0051276	1	0	85	11	1	2867	EMUJ_001020600
GO:BP	amide transport	GO:0042886	1	0	124	11	1	2867	EMUJ_000863500
GO:BP	macromolecule metabolic process	GO:0043170	1	0	1340	11	4	2867	EMUJ_000765400,EMUJ_000389600,EMUJ_001020600,EMUJ_001095100
GO:BP	macromolecule modification	GO:0043412	1	0	500	11	2	2867	EMUJ_000389600,EMUJ_001020600
GO:BP	protein acylation	GO:0043543	1	0	13	11	1	2867	EMUJ_001020600
GO:BP	cellular component biogenesis	GO:0044085	1	0	157	11	1	2867	EMUJ_000586300
GO:BP	cellular metabolic process	GO:0044237	1	0	1558	11	5	2867	EMUJ_000765400,EMUJ_000389600,EMUJ_000863500,EMUJ_001020600,EMUJ_001095100
GO:BP	primary metabolic process	GO:0044238	1	0	1544	11	4	2867	EMUJ_000765400,EMUJ_000389600,EMUJ_001020600,EMUJ_001095100
GO:BP	cellular catabolic process	GO:0044248	1	0	117	11	1	2867	EMUJ_000863500
GO:BP	cellular biosynthetic process	GO:0044249	1	0	671	11	2	2867	EMUJ_000765400,EMUJ_001095100
GO:BP	cellular macromolecule metabolic process	GO:0044260	1	0	1073	11	4	2867	EMUJ_000765400,EMUJ_000389600,EMUJ_001020600,EMUJ_001095100
GO:BP	cytoskeleton organization	GO:0007010	1	0	78	11	1	2867	EMUJ_000586300
GO:BP	cellular protein metabolic process	GO:0044267	1	0	716	11	2	2867	EMUJ_000389600,EMUJ_001020600
GO:BP	cilium organization	GO:0044782	1	0	22	11	1	2867	EMUJ_000586300
GO:BP	establishment of protein localization	GO:0045184	1	0	126	11	1	2867	EMUJ_000863500
GO:BP	heterocycle metabolic process	GO:0046483	1	0	668	11	2	2867	EMUJ_000765400,EMUJ_001095100
GO:BP	regulation of biological process	GO:0050789	1	0	654	11	3	2867	EMUJ_000109300,EMUJ_001095100,EMUJ_000188500
GO:BP	regulation of cellular process	GO:0050794	1	0	629	11	3	2867	EMUJ_000109300,EMUJ_001095100,EMUJ_000188500
GO:BP	response to stimulus	GO:0050896	1	0	382	11	2	2867	EMUJ_000109300,EMUJ_000188500
GO:BP	regulation of nitrogen compound metabolic process	GO:0051171	1	0	270	11	1	2867	EMUJ_001095100
GO:BP	localization	GO:0051179	1	0	530	11	3	2867	EMUJ_000468500,EMUJ_000863500,EMUJ_000753900
GO:BP	establishment of localization	GO:0051234	1	0	519	11	3	2867	EMUJ_000468500,EMUJ_000863500,EMUJ_000753900
GO:BP	regulation of RNA metabolic process	GO:0051252	1	0	208	11	1	2867	EMUJ_001095100
GO:BP	cellular nitrogen compound biosynthetic process	GO:0044271	1	0	524	11	2	2867	EMUJ_000765400,EMUJ_001095100
GO:BP	organelle organization	GO:0006996	1	0	219	11	2	2867	EMUJ_000586300,EMUJ_001020600
GO:BP	autophagy	GO:0006914	1	0	15	11	1	2867	EMUJ_000863500
GO:BP	anion transport	GO:0006820	1	0	198	11	1	2867	EMUJ_000863500
GO:BP	regulation of cellular macromolecule biosynthetic process	GO:2000112	1	0	215	11	1	2867	EMUJ_001095100
GO:BP	microtubule cytoskeleton organization	GO:0000226	1	0	24	11	1	2867	EMUJ_000586300
GO:BP	microtubule bundle formation	GO:0001578	1	0	6	11	1	2867	EMUJ_000586300
GO:BP	nucleobase-containing compound metabolic process	GO:0006139	1	0	649	11	2	2867	EMUJ_000765400,EMUJ_001095100
GO:BP	chromatin organization	GO:0006325	1	0	43	11	1	2867	EMUJ_001020600
GO:BP	transcription, DNA-templated	GO:0006351	1	0	246	11	2	2867	EMUJ_000765400,EMUJ_001095100
GO:BP	regulation of transcription, DNA-templated	GO:0006355	1	0	200	11	1	2867	EMUJ_001095100
GO:BP	cellular protein modification process	GO:0006464	1	0	459	11	2	2867	EMUJ_000389600,EMUJ_001020600
GO:BP	protein phosphorylation	GO:0006468	1	0	197	11	1	2867	EMUJ_000389600
GO:BP	protein acetylation	GO:0006473	1	0	12	11	1	2867	EMUJ_001020600
GO:BP	internal protein amino acid acetylation	GO:0006475	1	0	11	11	1	2867	EMUJ_001020600
GO:BP	cellular aromatic compound metabolic process	GO:0006725	1	0	667	11	2	2867	EMUJ_000765400,EMUJ_001095100
GO:BP	phosphorus metabolic process	GO:0006793	1	0	482	11	1	2867	EMUJ_000389600
GO:BP	phosphate-containing compound metabolic process	GO:0006796	1	0	479	11	1	2867	EMUJ_000389600
GO:BP	nitrogen compound metabolic process	GO:0006807	1	0	1438	11	4	2867	EMUJ_000765400,EMUJ_000389600,EMUJ_001020600,EMUJ_001095100
GO:BP	transport	GO:0006810	1	0	515	11	3	2867	EMUJ_000468500,EMUJ_000863500,EMUJ_000753900
GO:BP	ion transport	GO:0006811	1	0	364	11	1	2867	EMUJ_000863500
GO:BP	regulation of RNA biosynthetic process	GO:2001141	1	0	203	11	1	2867	EMUJ_001095100
GO:CC	histone acetyltransferase complex	GO:0000123	1	0	10	8	1	2446	EMUJ_001020600
GO:CC	chromatin	GO:0000785	1	0	21	8	1	2446	EMUJ_000448200
GO:CC	cellular_component	GO:0005575	1	0	2446	8	8	2446	EMUJ_000765400,EMUJ_000770900,EMUJ_000863500,EMUJ_000448200,EMUJ_001020600,EMUJ_001095100,EMUJ_000753900,EMUJ_000188500
GO:CC	intracellular anatomical structure	GO:0005622	1	0	1150	8	5	2446	EMUJ_000863500,EMUJ_000448200,EMUJ_001020600,EMUJ_001095100,EMUJ_000188500
GO:CC	nucleus	GO:0005634	1	0	466	8	4	2446	EMUJ_000448200,EMUJ_001020600,EMUJ_001095100,EMUJ_000188500
GO:CC	nucleoplasm	GO:0005654	1	0	45	8	1	2446	EMUJ_001020600
GO:CC	transcription regulator complex	GO:0005667	1	0	28	8	1	2446	EMUJ_000765400
GO:CC	chromosome	GO:0005694	1	0	52	8	1	2446	EMUJ_000448200
GO:CC	cytoplasm	GO:0005737	1	0	492	8	1	2446	EMUJ_000863500
GO:CC	endomembrane system	GO:0012505	1	0	145	8	1	2446	EMUJ_000863500
GO:CC	intracellular protein-containing complex	GO:0140535	1	0	103	8	1	2446	EMUJ_001020600
GO:CC	acetyltransferase complex	GO:1902493	1	0	11	8	1	2446	EMUJ_001020600
GO:CC	catalytic complex	GO:1902494	1	0	189	8	2	2446	EMUJ_000448200,EMUJ_001020600
GO:CC	ATPase complex	GO:1904949	1	0	16	8	1	2446	EMUJ_000448200
GO:CC	transferase complex	GO:1990234	1	0	61	8	1	2446	EMUJ_001020600
GO:CC	nuclear protein-containing complex	GO:0140513	1	0	137	8	2	2446	EMUJ_000448200,EMUJ_001020600
GO:CC	cellular anatomical entity	GO:0110165	1	0	2373	8	7	2446	EMUJ_000770900,EMUJ_000863500,EMUJ_000448200,EMUJ_001020600,EMUJ_001095100,EMUJ_000753900,EMUJ_000188500
GO:CC	intracellular vesicle	GO:0097708	1	0	36	8	1	2446	EMUJ_000863500
GO:CC	npBAF complex	GO:0071564	1	0	2	8	1	2446	EMUJ_000448200
GO:CC	vesicle membrane	GO:0012506	1	0	15	8	1	2446	EMUJ_000863500
GO:CC	membrane	GO:0016020	1	0	1369	8	3	2446	EMUJ_000770900,EMUJ_000863500,EMUJ_000753900
GO:CC	integral component of membrane	GO:0016021	1	0	1246	8	3	2446	EMUJ_000770900,EMUJ_000863500,EMUJ_000753900
GO:CC	transcription repressor complex	GO:0017053	1	0	4	8	1	2446	EMUJ_000765400
GO:CC	cytoplasmic vesicle membrane	GO:0030659	1	0	15	8	1	2446	EMUJ_000863500
GO:CC	organelle membrane	GO:0031090	1	0	145	8	1	2446	EMUJ_000863500
GO:CC	intrinsic component of membrane	GO:0031224	1	0	1247	8	3	2446	EMUJ_000770900,EMUJ_000863500,EMUJ_000753900
GO:CC	protein acetyltransferase complex	GO:0031248	1	0	11	8	1	2446	EMUJ_001020600
GO:CC	cytoplasmic vesicle	GO:0031410	1	0	36	8	1	2446	EMUJ_000863500
GO:CC	membrane-enclosed lumen	GO:0031974	1	0	107	8	1	2446	EMUJ_001020600
GO:CC	Golgi apparatus	GO:0005794	1	0	57	8	1	2446	EMUJ_000863500
GO:CC	nuclear lumen	GO:0031981	1	0	78	8	1	2446	EMUJ_001020600
GO:CC	protein-containing complex	GO:0032991	1	0	549	8	3	2446	EMUJ_000765400,EMUJ_000448200,EMUJ_001020600
GO:CC	organelle	GO:0043226	1	0	1007	8	5	2446	EMUJ_000863500,EMUJ_000448200,EMUJ_001020600,EMUJ_001095100,EMUJ_000188500
GO:CC	membrane-bounded organelle	GO:0043227	1	0	720	8	5	2446	EMUJ_000863500,EMUJ_000448200,EMUJ_001020600,EMUJ_001095100,EMUJ_000188500
GO:CC	non-membrane-bounded organelle	GO:0043228	1	0	348	8	1	2446	EMUJ_000448200
GO:CC	intracellular organelle	GO:0043229	1	0	968	8	5	2446	EMUJ_000863500,EMUJ_000448200,EMUJ_001020600,EMUJ_001095100,EMUJ_000188500
GO:CC	intracellular membrane-bounded organelle	GO:0043231	1	0	701	8	5	2446	EMUJ_000863500,EMUJ_000448200,EMUJ_001020600,EMUJ_001095100,EMUJ_000188500
GO:CC	intracellular non-membrane-bounded organelle	GO:0043232	1	0	348	8	1	2446	EMUJ_000448200
GO:CC	organelle lumen	GO:0043233	1	0	107	8	1	2446	EMUJ_001020600
GO:CC	intracellular organelle lumen	GO:0070013	1	0	107	8	1	2446	EMUJ_001020600
GO:CC	SWI/SNF superfamily-type complex	GO:0070603	1	0	16	8	1	2446	EMUJ_000448200
GO:CC	vesicle	GO:0031982	1	0	36	8	1	2446	EMUJ_000863500
emu-4989 targets
term_name	term_id	adjusted_p_value	negative_log10_of_adjusted_p_value	term_size	query_size	intersection_size	effective_domain_size	intersections
nucleotide binding	GO:0000166	1	0	655	7	1	3651	EMUJ_000522200
transmembrane transporter activity	GO:0022857	1	0	246	7	1	3651	EMUJ_000914100
ribonucleoside binding	GO:0032549	1	0	118	7	1	3651	EMUJ_000522200
purine ribonucleoside binding	GO:0032550	1	0	115	7	1	3651	EMUJ_000522200
ribonucleotide binding	GO:0032553	1	0	615	7	1	3651	EMUJ_000522200
purine ribonucleotide binding	GO:0032555	1	0	612	7	1	3651	EMUJ_000522200
guanyl ribonucleotide binding	GO:0032561	1	0	116	7	1	3651	EMUJ_000522200
purine ribonucleoside triphosphate binding	GO:0035639	1	0	608	7	1	3651	EMUJ_000522200
guanyl nucleotide binding	GO:0019001	1	0	117	7	1	3651	EMUJ_000522200
small molecule binding	GO:0036094	1	0	681	7	1	3651	EMUJ_000522200
anion binding	GO:0043168	1	0	649	7	1	3651	EMUJ_000522200
cation binding	GO:0043169	1	0	551	7	1	3651	EMUJ_000495100
metal ion binding	GO:0046872	1	0	548	7	1	3651	EMUJ_000495100
transition metal ion binding	GO:0046914	1	0	142	7	1	3651	EMUJ_000495100
iron-sulfur cluster binding	GO:0051536	1	0	25	7	1	3651	EMUJ_000221700
metal cluster binding	GO:0051540	1	0	25	7	1	3651	EMUJ_000221700
organic cyclic compound binding	GO:0097159	1	0	1311	7	4	3651	EMUJ_001177300,EMUJ_000522200,EMUJ_000495100,EMUJ_000943500
ion binding	GO:0043167	1	0	1135	7	2	3651	EMUJ_000522200,EMUJ_000495100
nucleoside-triphosphatase activity	GO:0017111	1	0	247	7	1	3651	EMUJ_000522200
purine nucleotide binding	GO:0017076	1	0	614	7	1	3651	EMUJ_000522200
hydrolase activity, acting on acid anhydrides, in phosphorus-containing anhydrides	GO:0016818	1	0	255	7	1	3651	EMUJ_000522200
nucleoside binding	GO:0001882	1	0	118	7	1	3651	EMUJ_000522200
purine nucleoside binding	GO:0001883	1	0	115	7	1	3651	EMUJ_000522200
molecular_function	GO:0003674	1	0	3651	7	7	3651	EMUJ_000221700,EMUJ_001177300,EMUJ_000522200,EMUJ_000495100,EMUJ_000631800,EMUJ_000943500,EMUJ_000914100
nucleic acid binding	GO:0003676	1	0	742	7	3	3651	EMUJ_001177300,EMUJ_000495100,EMUJ_000943500
DNA binding	GO:0003677	1	0	258	7	1	3651	EMUJ_001177300
chromatin binding	GO:0003682	1	0	8	7	1	3651	EMUJ_000631800
DNA-binding transcription factor activity	GO:0003700	1	0	74	7	1	3651	EMUJ_001177300
catalytic activity	GO:0003824	1	0	1584	7	1	3651	EMUJ_000522200
GTPase activity	GO:0003924	1	0	87	7	1	3651	EMUJ_000522200
structural molecule activity	GO:0005198	1	0	139	7	1	3651	EMUJ_000221700
transporter activity	GO:0005215	1	0	264	7	1	3651	EMUJ_000914100
binding	GO:0005488	1	0	2526	7	6	3651	EMUJ_000221700,EMUJ_001177300,EMUJ_000522200,EMUJ_000495100,EMUJ_000631800,EMUJ_000943500
GTP binding	GO:0005525	1	0	115	7	1	3651	EMUJ_000522200
zinc ion binding	GO:0008270	1	0	115	7	1	3651	EMUJ_000495100
pyrophosphatase activity	GO:0016462	1	0	253	7	1	3651	EMUJ_000522200
hydrolase activity	GO:0016787	1	0	628	7	1	3651	EMUJ_000522200
hydrolase activity, acting on acid anhydrides	GO:0016817	1	0	256	7	1	3651	EMUJ_000522200
carbohydrate derivative binding	GO:0097367	1	0	621	7	1	3651	EMUJ_000522200
transcription regulator activity	GO:0140110	1	0	95	7	1	3651	EMUJ_001177300
heterocyclic compound binding	GO:1901363	1	0	1310	7	4	3651	EMUJ_001177300,EMUJ_000522200,EMUJ_000495100,EMUJ_000943500
nucleoside phosphate binding	GO:1901265	1	0	655	7	1	3651	EMUJ_000522200
regulation of signal transduction	GO:0009966	1	0	29	7	1	2867	EMUJ_000189200
cellular process	GO:0009987	1	0	2542	7	5	2867	EMUJ_001177300,EMUJ_000522200,EMUJ_000495100,EMUJ_000189200,EMUJ_000914100
gene expression	GO:0010467	1	0	618	7	3	2867	EMUJ_000221700,EMUJ_001177300,EMUJ_000495100
regulation of gene expression	GO:0010468	1	0	237	7	1	2867	EMUJ_001177300
regulation of macromolecule biosynthetic process	GO:0010556	1	0	218	7	1	2867	EMUJ_001177300
regulation of cell communication	GO:0010646	1	0	32	7	1	2867	EMUJ_000189200
RNA metabolic process	GO:0016070	1	0	461	7	2	2867	EMUJ_001177300,EMUJ_000495100
regulation of biosynthetic process	GO:0009889	1	0	219	7	1	2867	EMUJ_001177300
heterocycle biosynthetic process	GO:0018130	1	0	333	7	2	2867	EMUJ_001177300,EMUJ_000495100
regulation of metabolic process	GO:0019222	1	0	296	7	1	2867	EMUJ_001177300
aromatic compound biosynthetic process	GO:0019438	1	0	330	7	2	2867	EMUJ_001177300,EMUJ_000495100
protein metabolic process	GO:0019538	1	0	827	7	1	2867	EMUJ_000221700
regulation of signaling	GO:0023051	1	0	33	7	1	2867	EMUJ_000189200
signaling	GO:0023052	1	0	300	7	2	2867	EMUJ_000522200,EMUJ_000189200
regulation of cellular metabolic process	GO:0031323	1	0	273	7	1	2867	EMUJ_001177300
regulation of cellular biosynthetic process	GO:0031326	1	0	219	7	1	2867	EMUJ_001177300
regulation of nucleobase-containing compound metabolic process	GO:0019219	1	0	209	7	1	2867	EMUJ_001177300
macromolecule biosynthetic process	GO:0009059	1	0	550	7	2	2867	EMUJ_001177300,EMUJ_000495100
biosynthetic process	GO:0009058	1	0	693	7	2	2867	EMUJ_001177300,EMUJ_000495100
metabolic process	GO:0008152	1	0	1823	7	3	2867	EMUJ_000221700,EMUJ_001177300,EMUJ_000495100
DNA repair	GO:0006281	1	0	60	7	1	2867	EMUJ_000495100
nucleotide-excision repair	GO:0006289	1	0	9	7	1	2867	EMUJ_000495100
transcription, DNA-templated	GO:0006351	1	0	246	7	2	2867	EMUJ_001177300,EMUJ_000495100
regulation of transcription, DNA-templated	GO:0006355	1	0	200	7	1	2867	EMUJ_001177300
regulation of transcription by RNA polymerase II	GO:0006357	1	0	39	7	1	2867	EMUJ_001177300
transcription by RNA polymerase II	GO:0006366	1	0	54	7	1	2867	EMUJ_001177300
cellular aromatic compound metabolic process	GO:0006725	1	0	667	7	2	2867	EMUJ_001177300,EMUJ_000495100
nitrogen compound metabolic process	GO:0006807	1	0	1438	7	3	2867	EMUJ_000221700,EMUJ_001177300,EMUJ_000495100
transport	GO:0006810	1	0	515	7	2	2867	EMUJ_000231100,EMUJ_000914100
ion transport	GO:0006811	1	0	364	7	1	2867	EMUJ_000231100
response to stress	GO:0006950	1	0	82	7	1	2867	EMUJ_000495100
cellular response to DNA damage stimulus	GO:0006974	1	0	65	7	1	2867	EMUJ_000495100
cell communication	GO:0007154	1	0	306	7	2	2867	EMUJ_000522200,EMUJ_000189200
signal transduction	GO:0007165	1	0	290	7	2	2867	EMUJ_000522200,EMUJ_000189200
small GTPase mediated signal transduction	GO:0007264	1	0	34	7	2	2867	EMUJ_000522200,EMUJ_000189200
Ras protein signal transduction	GO:0007265	1	0	8	7	1	2867	EMUJ_000189200
biological_process	GO:0008150	1	0	2867	7	7	2867	EMUJ_000221700,EMUJ_001177300,EMUJ_000522200,EMUJ_000495100,EMUJ_000231100,EMUJ_000189200,EMUJ_000914100
ARF protein signal transduction	GO:0032011	1	0	6	7	1	2867	EMUJ_000189200
DNA metabolic process	GO:0006259	1	0	95	7	1	2867	EMUJ_000495100
regulation of ARF protein signal transduction	GO:0032012	1	0	6	7	1	2867	EMUJ_000189200
cellular response to stress	GO:0033554	1	0	74	7	1	2867	EMUJ_000495100
protein maturation	GO:0051604	1	0	20	7	1	2867	EMUJ_000221700
cellular response to stimulus	GO:0051716	1	0	370	7	3	2867	EMUJ_000522200,EMUJ_000495100,EMUJ_000189200
transmembrane transport	GO:0055085	1	0	262	7	1	2867	EMUJ_000914100
regulation of macromolecule metabolic process	GO:0060255	1	0	292	7	1	2867	EMUJ_001177300
biological regulation	GO:0065007	1	0	707	7	3	2867	EMUJ_001177300,EMUJ_000522200,EMUJ_000189200
organic substance metabolic process	GO:0071704	1	0	1598	7	3	2867	EMUJ_000221700,EMUJ_001177300,EMUJ_000495100
regulation of primary metabolic process	GO:0080090	1	0	271	7	1	2867	EMUJ_001177300
regulation of RNA metabolic process	GO:0051252	1	0	208	7	1	2867	EMUJ_001177300
nucleic acid metabolic process	GO:0090304	1	0	559	7	2	2867	EMUJ_001177300,EMUJ_000495100
nucleic acid-templated transcription	GO:0097659	1	0	248	7	2	2867	EMUJ_001177300,EMUJ_000495100
organic cyclic compound metabolic process	GO:1901360	1	0	673	7	2	2867	EMUJ_001177300,EMUJ_000495100
organic cyclic compound biosynthetic process	GO:1901362	1	0	337	7	2	2867	EMUJ_001177300,EMUJ_000495100
organonitrogen compound metabolic process	GO:1901564	1	0	925	7	1	2867	EMUJ_000221700
organic substance biosynthetic process	GO:1901576	1	0	681	7	2	2867	EMUJ_001177300,EMUJ_000495100
regulation of intracellular signal transduction	GO:1902531	1	0	20	7	1	2867	EMUJ_000189200
regulation of nucleic acid-templated transcription	GO:1903506	1	0	203	7	1	2867	EMUJ_001177300
protein maturation by iron-sulfur cluster transfer	GO:0097428	1	0	4	7	1	2867	EMUJ_000221700
establishment of localization	GO:0051234	1	0	519	7	2	2867	EMUJ_000231100,EMUJ_000914100
localization	GO:0051179	1	0	530	7	2	2867	EMUJ_000231100,EMUJ_000914100
regulation of nitrogen compound metabolic process	GO:0051171	1	0	270	7	1	2867	EMUJ_001177300
cellular nitrogen compound metabolic process	GO:0034641	1	0	834	7	2	2867	EMUJ_001177300,EMUJ_000495100
cellular macromolecule biosynthetic process	GO:0034645	1	0	547	7	2	2867	EMUJ_001177300,EMUJ_000495100
nucleobase-containing compound biosynthetic process	GO:0034654	1	0	316	7	2	2867	EMUJ_001177300,EMUJ_000495100
intracellular signal transduction	GO:0035556	1	0	97	7	2	2867	EMUJ_000522200,EMUJ_000189200
macromolecule metabolic process	GO:0043170	1	0	1340	7	3	2867	EMUJ_000221700,EMUJ_001177300,EMUJ_000495100
cellular metabolic process	GO:0044237	1	0	1558	7	2	2867	EMUJ_001177300,EMUJ_000495100
primary metabolic process	GO:0044238	1	0	1544	7	3	2867	EMUJ_000221700,EMUJ_001177300,EMUJ_000495100
cellular biosynthetic process	GO:0044249	1	0	671	7	2	2867	EMUJ_001177300,EMUJ_000495100
cellular macromolecule metabolic process	GO:0044260	1	0	1073	7	2	2867	EMUJ_001177300,EMUJ_000495100
cellular nitrogen compound biosynthetic process	GO:0044271	1	0	524	7	2	2867	EMUJ_001177300,EMUJ_000495100
heterocycle metabolic process	GO:0046483	1	0	668	7	2	2867	EMUJ_001177300,EMUJ_000495100
regulation of Ras protein signal transduction	GO:0046578	1	0	6	7	1	2867	EMUJ_000189200
regulation of response to stimulus	GO:0048583	1	0	30	7	1	2867	EMUJ_000189200
regulation of biological process	GO:0050789	1	0	654	7	3	2867	EMUJ_001177300,EMUJ_000522200,EMUJ_000189200
regulation of cellular process	GO:0050794	1	0	629	7	3	2867	EMUJ_001177300,EMUJ_000522200,EMUJ_000189200
response to stimulus	GO:0050896	1	0	382	7	3	2867	EMUJ_000522200,EMUJ_000495100,EMUJ_000189200
regulation of small GTPase mediated signal transduction	GO:0051056	1	0	9	7	1	2867	EMUJ_000189200
RNA biosynthetic process	GO:0032774	1	0	250	7	2	2867	EMUJ_001177300,EMUJ_000495100
regulation of cellular macromolecule biosynthetic process	GO:2000112	1	0	215	7	1	2867	EMUJ_001177300
nucleobase-containing compound metabolic process	GO:0006139	1	0	649	7	2	2867	EMUJ_001177300,EMUJ_000495100
regulation of RNA biosynthetic process	GO:2001141	1	0	203	7	1	2867	EMUJ_001177300
protein kinase complex	GO:1902911	1	0	3	5	1	2446	EMUJ_000495100
transferase complex	GO:1990234	1	0	61	5	1	2446	EMUJ_000495100
organelle	GO:0043226	1	0	1007	5	1	2446	EMUJ_000495100
membrane-bounded organelle	GO:0043227	1	0	720	5	1	2446	EMUJ_000495100
intracellular organelle	GO:0043229	1	0	968	5	1	2446	EMUJ_000495100
intracellular membrane-bounded organelle	GO:0043231	1	0	701	5	1	2446	EMUJ_000495100
organelle lumen	GO:0043233	1	0	107	5	1	2446	EMUJ_000495100
nuclear DNA-directed RNA polymerase complex	GO:0055029	1	0	16	5	1	2446	EMUJ_000495100
transferase complex, transferring phosphorus-containing groups	GO:0061695	1	0	23	5	1	2446	EMUJ_000495100
protein-containing complex	GO:0032991	1	0	549	5	1	2446	EMUJ_000495100
intracellular organelle lumen	GO:0070013	1	0	107	5	1	2446	EMUJ_000495100
cell periphery	GO:0071944	1	0	120	5	1	2446	EMUJ_000231100
RNA polymerase II transcription regulator complex	GO:0090575	1	0	15	5	1	2446	EMUJ_000495100
cellular anatomical entity	GO:0110165	1	0	2373	5	5	2446	EMUJ_000185100,EMUJ_000728300,EMUJ_000495100,EMUJ_000231100,EMUJ_000914100
nuclear protein-containing complex	GO:0140513	1	0	137	5	1	2446	EMUJ_000495100
intracellular protein-containing complex	GO:0140535	1	0	103	5	1	2446	EMUJ_000495100
catalytic complex	GO:1902494	1	0	189	5	1	2446	EMUJ_000495100
serine/threonine protein kinase complex	GO:1902554	1	0	3	5	1	2446	EMUJ_000495100
anchoring junction	GO:0070161	1	0	18	5	1	2446	EMUJ_000231100
carboxy-terminal domain protein kinase complex	GO:0032806	1	0	2	5	1	2446	EMUJ_000495100
nuclear lumen	GO:0031981	1	0	78	5	1	2446	EMUJ_000495100
membrane-enclosed lumen	GO:0031974	1	0	107	5	1	2446	EMUJ_000495100
DNA-directed RNA polymerase complex	GO:0000428	1	0	16	5	1	2446	EMUJ_000495100
transcription factor TFIIH core complex	GO:0000439	1	0	3	5	1	2446	EMUJ_000495100
cellular_component	GO:0005575	1	0	2446	5	5	2446	EMUJ_000185100,EMUJ_000728300,EMUJ_000495100,EMUJ_000231100,EMUJ_000914100
intracellular anatomical structure	GO:0005622	1	0	1150	5	1	2446	EMUJ_000495100
nucleus	GO:0005634	1	0	466	5	1	2446	EMUJ_000495100
nucleoplasm	GO:0005654	1	0	45	5	1	2446	EMUJ_000495100
transcription regulator complex	GO:0005667	1	0	28	5	1	2446	EMUJ_000495100
transcription factor TFIIH holo complex	GO:0005675	1	0	2	5	1	2446	EMUJ_000495100
plasma membrane	GO:0005886	1	0	112	5	1	2446	EMUJ_000231100
cell-cell junction	GO:0005911	1	0	15	5	1	2446	EMUJ_000231100
gap junction	GO:0005921	1	0	13	5	1	2446	EMUJ_000231100
membrane	GO:0016020	1	0	1369	5	4	2446	EMUJ_000185100,EMUJ_000728300,EMUJ_000231100,EMUJ_000914100
integral component of membrane	GO:0016021	1	0	1246	5	4	2446	EMUJ_000185100,EMUJ_000728300,EMUJ_000231100,EMUJ_000914100
RNA polymerase II, holoenzyme	GO:0016591	1	0	15	5	1	2446	EMUJ_000495100
cell junction	GO:0030054	1	0	38	5	1	2446	EMUJ_000231100
RNA polymerase complex	GO:0030880	1	0	17	5	1	2446	EMUJ_000495100
intrinsic component of membrane	GO:0031224	1	0	1247	5	4	2446	EMUJ_000185100,EMUJ_000728300,EMUJ_000231100,EMUJ_000914100
emu-miR-1 targtes
source	term_name	term_id	adjusted_p_value	negative_log10_of_adjusted_p_value	term_size	query_size	intersection_size	effective_domain_size	intersections
GO:MF	nucleotide binding	GO:0000166	1	0	655	17	1	3651	EMUJ_000596700
GO:MF	disulfide oxidoreductase activity	GO:0015036	1	0	5	17	1	3651	EMUJ_000318500
GO:MF	ion transmembrane transporter activity	GO:0015075	1	0	174	17	1	3651	EMUJ_001145000
GO:MF	monovalent inorganic cation transmembrane transporter activity	GO:0015077	1	0	70	17	1	3651	EMUJ_001145000
GO:MF	proton transmembrane transporter activity	GO:0015078	1	0	27	17	1	3651	EMUJ_001145000
GO:MF	inorganic molecular entity transmembrane transporter activity	GO:0015318	1	0	144	17	1	3651	EMUJ_001145000
GO:MF	toxic substance binding	GO:0015643	1	0	1	17	1	3651	EMUJ_000923300
GO:MF	pyrophosphatase activity	GO:0016462	1	0	253	17	1	3651	EMUJ_000596700
GO:MF	oxidoreductase activity	GO:0016491	1	0	138	17	1	3651	EMUJ_000318500
GO:MF	oxidoreductase activity, acting on a sulfur group of donors	GO:0016667	1	0	11	17	1	3651	EMUJ_000318500
GO:MF	transferase activity	GO:0016740	1	0	669	17	1	3651	EMUJ_000798500
GO:MF	transferase activity, transferring glycosyl groups	GO:0016757	1	0	75	17	1	3651	EMUJ_000798500
GO:MF	transferase activity, transferring hexosyl groups	GO:0016758	1	0	40	17	1	3651	EMUJ_000798500
GO:MF	protein disulfide oxidoreductase activity	GO:0015035	1	0	5	17	1	3651	EMUJ_000318500
GO:MF	hydrolase activity	GO:0016787	1	0	628	17	1	3651	EMUJ_000596700
GO:MF	hydrolase activity, acting on acid anhydrides, in phosphorus-containing anhydrides	GO:0016818	1	0	255	17	1	3651	EMUJ_000596700
GO:MF	purine nucleotide binding	GO:0017076	1	0	614	17	1	3651	EMUJ_000596700
GO:MF	nucleoside-triphosphatase activity	GO:0017111	1	0	247	17	1	3651	EMUJ_000596700
GO:MF	rRNA binding	GO:0019843	1	0	10	17	1	3651	EMUJ_000978100
GO:MF	transmembrane transporter activity	GO:0022857	1	0	246	17	1	3651	EMUJ_001145000
GO:MF	inorganic cation transmembrane transporter activity	GO:0022890	1	0	106	17	1	3651	EMUJ_001145000
GO:MF	enzyme regulator activity	GO:0030234	1	0	97	17	1	3651	EMUJ_000493000
GO:MF	receptor regulator activity	GO:0030545	1	0	5	17	1	3651	EMUJ_000178100
GO:MF	signaling receptor activator activity	GO:0030546	1	0	5	17	1	3651	EMUJ_000178100
GO:MF	adenyl nucleotide binding	GO:0030554	1	0	499	17	1	3651	EMUJ_000596700
GO:MF	GTPase regulator activity	GO:0030695	1	0	49	17	1	3651	EMUJ_000493000
GO:MF	ribonucleotide binding	GO:0032553	1	0	615	17	1	3651	EMUJ_000596700
GO:MF	hydrolase activity, acting on acid anhydrides	GO:0016817	1	0	256	17	1	3651	EMUJ_000596700
GO:MF	purine ribonucleotide binding	GO:0032555	1	0	612	17	1	3651	EMUJ_000596700
GO:MF	electron transfer activity	GO:0009055	1	0	15	17	1	3651	EMUJ_000318500
GO:MF	acetylglucosaminyltransferase activity	GO:0008375	1	0	4	17	1	3651	EMUJ_000798500
GO:MF	molecular_function	GO:0003674	1	0	3651	17	17	3651	EMUJ_000007500,EMUJ_000798500,EMUJ_000485800,EMUJ_000978100,EMUJ_000901700,EMUJ_001145000,EMUJ_001049900,EMUJ_000493000,EMUJ_000768200,EMUJ_000193700,EMUJ_001088200,EMUJ_000333000,EMUJ_000318500,EMUJ_000923300,EMUJ_000596700,EMUJ_000321000,EMUJ_000178100
GO:MF	nucleic acid binding	GO:0003676	1	0	742	17	2	3651	EMUJ_000978100,EMUJ_000321000
GO:MF	transcription coregulator activity	GO:0003712	1	0	21	17	1	3651	EMUJ_001088200
GO:MF	transcription corepressor activity	GO:0003714	1	0	6	17	1	3651	EMUJ_001088200
GO:MF	RNA binding	GO:0003723	1	0	316	17	2	3651	EMUJ_000978100,EMUJ_000321000
GO:MF	mRNA binding	GO:0003729	1	0	27	17	1	3651	EMUJ_000321000
GO:MF	structural constituent of ribosome	GO:0003735	1	0	95	17	1	3651	EMUJ_000978100
GO:MF	motor activity	GO:0003774	1	0	56	17	1	3651	EMUJ_000596700
GO:MF	microtubule motor activity	GO:0003777	1	0	27	17	1	3651	EMUJ_000596700
GO:MF	actin binding	GO:0003779	1	0	47	17	1	3651	EMUJ_000485800
GO:MF	catalytic activity	GO:0003824	1	0	1584	17	3	3651	EMUJ_000798500,EMUJ_000318500,EMUJ_000596700
GO:MF	guanyl-nucleotide exchange factor activity	GO:0005085	1	0	26	17	1	3651	EMUJ_000493000
GO:MF	alpha-1,6-mannosylglycoprotein 2-beta-N-acetylglucosaminyltransferase activity	GO:0008455	1	0	1	17	1	3651	EMUJ_000798500
GO:MF	signaling receptor binding	GO:0005102	1	0	13	17	1	3651	EMUJ_000178100
GO:MF	transporter activity	GO:0005215	1	0	264	17	1	3651	EMUJ_001145000
GO:MF	binding	GO:0005488	1	0	2526	17	11	3651	EMUJ_000485800,EMUJ_000978100,EMUJ_000901700,EMUJ_001049900,EMUJ_000768200,EMUJ_000193700,EMUJ_000333000,EMUJ_000923300,EMUJ_000596700,EMUJ_000321000,EMUJ_000178100
GO:MF	calcium ion binding	GO:0005509	1	0	149	17	1	3651	EMUJ_000193700
GO:MF	protein binding	GO:0005515	1	0	970	17	6	3651	EMUJ_000485800,EMUJ_000901700,EMUJ_001049900,EMUJ_000768200,EMUJ_000333000,EMUJ_000178100
GO:MF	ATP binding	GO:0005524	1	0	494	17	1	3651	EMUJ_000596700
GO:MF	phospholipid binding	GO:0005543	1	0	31	17	1	3651	EMUJ_000193700
GO:MF	calcium-dependent phospholipid binding	GO:0005544	1	0	14	17	1	3651	EMUJ_000193700
GO:MF	growth factor activity	GO:0008083	1	0	3	17	1	3651	EMUJ_000178100
GO:MF	cytoskeletal protein binding	GO:0008092	1	0	88	17	1	3651	EMUJ_000485800
GO:MF	UDP-glycosyltransferase activity	GO:0008194	1	0	11	17	1	3651	EMUJ_000798500
GO:MF	lipid binding	GO:0008289	1	0	45	17	1	3651	EMUJ_000193700
GO:MF	cation transmembrane transporter activity	GO:0008324	1	0	112	17	1	3651	EMUJ_001145000
GO:MF	structural molecule activity	GO:0005198	1	0	139	17	1	3651	EMUJ_000978100
GO:MF	adenyl ribonucleotide binding	GO:0032559	1	0	498	17	1	3651	EMUJ_000596700
GO:MF	purine ribonucleoside triphosphate binding	GO:0035639	1	0	608	17	1	3651	EMUJ_000596700
GO:MF	small molecule binding	GO:0036094	1	0	681	17	1	3651	EMUJ_000596700
GO:MF	signaling receptor activity	GO:0038023	1	0	69	17	1	3651	EMUJ_000007500
GO:MF	ion binding	GO:0043167	1	0	1135	17	2	3651	EMUJ_000193700,EMUJ_000596700
GO:MF	anion binding	GO:0043168	1	0	649	17	1	3651	EMUJ_000596700
GO:MF	cation binding	GO:0043169	1	0	551	17	1	3651	EMUJ_000193700
GO:MF	metal ion binding	GO:0046872	1	0	548	17	1	3651	EMUJ_000193700
GO:MF	receptor ligand activity	GO:0048018	1	0	5	17	1	3651	EMUJ_000178100
GO:MF	molecular transducer activity	GO:0060089	1	0	69	17	1	3651	EMUJ_000007500
GO:MF	nucleoside-triphosphatase regulator activity	GO:0060589	1	0	53	17	1	3651	EMUJ_000493000
GO:MF	organic cyclic compound binding	GO:0097159	1	0	1311	17	3	3651	EMUJ_000978100,EMUJ_000596700,EMUJ_000321000
GO:MF	carbohydrate derivative binding	GO:0097367	1	0	621	17	1	3651	EMUJ_000596700
GO:MF	molecular function regulator	GO:0098772	1	0	124	17	3	3651	EMUJ_000493000,EMUJ_001088200,EMUJ_000178100
GO:MF	catalytic activity, acting on a protein	GO:0140096	1	0	477	17	1	3651	EMUJ_000798500
GO:MF	catalytic activity, acting on a glycoprotein	GO:0140103	1	0	4	17	1	3651	EMUJ_000798500
GO:MF	transcription regulator activity	GO:0140110	1	0	95	17	1	3651	EMUJ_001088200
GO:MF	nucleoside phosphate binding	GO:1901265	1	0	655	17	1	3651	EMUJ_000596700
GO:MF	heterocyclic compound binding	GO:1901363	1	0	1310	17	3	3651	EMUJ_000978100,EMUJ_000596700,EMUJ_000321000
GO:BP	heterocycle biosynthetic process	GO:0018130	1	0	333	10	1	2867	EMUJ_001088200
GO:BP	regulation of nucleobase-containing compound metabolic process	GO:0019219	1	0	209	10	1	2867	EMUJ_001088200
GO:BP	regulation of metabolic process	GO:0019222	1	0	296	10	1	2867	EMUJ_001088200
GO:BP	aromatic compound biosynthetic process	GO:0019438	1	0	330	10	1	2867	EMUJ_001088200
GO:BP	protein metabolic process	GO:0019538	1	0	827	10	1	2867	EMUJ_000978100
GO:BP	cellular homeostasis	GO:0019725	1	0	32	10	1	2867	EMUJ_000318500
GO:BP	membrane docking	GO:0022406	1	0	5	10	1	2867	EMUJ_000301200
GO:BP	cellular component assembly	GO:0022607	1	0	118	10	1	2867	EMUJ_001122800
GO:BP	electron transport chain	GO:0022900	1	0	24	10	1	2867	EMUJ_000318500
GO:BP	signaling	GO:0023052	1	0	300	10	1	2867	EMUJ_000178100
GO:BP	cell projection organization	GO:0030030	1	0	26	10	1	2867	EMUJ_001122800
GO:BP	cell projection assembly	GO:0030031	1	0	20	10	1	2867	EMUJ_001122800
GO:BP	vesicle-mediated transport	GO:0016192	1	0	101	10	1	2867	EMUJ_000301200
GO:BP	regulation of cellular metabolic process	GO:0031323	1	0	273	10	1	2867	EMUJ_001088200
GO:BP	regulation of cellular biosynthetic process	GO:0031326	1	0	219	10	1	2867	EMUJ_001088200
GO:BP	negative regulation of cellular biosynthetic process	GO:0031327	1	0	23	10	1	2867	EMUJ_001088200
GO:BP	RNA biosynthetic process	GO:0032774	1	0	250	10	1	2867	EMUJ_001088200
GO:BP	secretion by cell	GO:0032940	1	0	18	10	1	2867	EMUJ_000301200
GO:BP	ion transmembrane transport	GO:0034220	1	0	158	10	1	2867	EMUJ_001145000
GO:BP	cellular nitrogen compound metabolic process	GO:0034641	1	0	834	10	2	2867	EMUJ_000978100,EMUJ_001088200
GO:BP	cellular macromolecule biosynthetic process	GO:0034645	1	0	547	10	2	2867	EMUJ_000978100,EMUJ_001088200
GO:BP	nucleobase-containing compound biosynthetic process	GO:0034654	1	0	316	10	1	2867	EMUJ_001088200
GO:BP	locomotion	GO:0040011	1	0	14	10	1	2867	EMUJ_001122800
GO:BP	homeostatic process	GO:0042592	1	0	40	10	1	2867	EMUJ_000318500
GO:BP	peptide biosynthetic process	GO:0043043	1	0	209	10	1	2867	EMUJ_000978100
GO:BP	macromolecule metabolic process	GO:0043170	1	0	1340	10	2	2867	EMUJ_000978100,EMUJ_001088200
GO:BP	negative regulation of cellular metabolic process	GO:0031324	1	0	43	10	1	2867	EMUJ_001088200
GO:BP	cellular amide metabolic process	GO:0043603	1	0	219	10	1	2867	EMUJ_000978100
GO:BP	RNA metabolic process	GO:0016070	1	0	461	10	1	2867	EMUJ_001088200
GO:BP	cellular component organization	GO:0016043	1	0	303	10	1	2867	EMUJ_001122800
GO:BP	transport	GO:0006810	1	0	515	10	2	2867	EMUJ_001145000,EMUJ_000301200
GO:BP	ion transport	GO:0006811	1	0	364	10	1	2867	EMUJ_001145000
GO:BP	cation transport	GO:0006812	1	0	125	10	1	2867	EMUJ_001145000
GO:BP	exocytosis	GO:0006887	1	0	16	10	1	2867	EMUJ_000301200
GO:BP	vesicle docking involved in exocytosis	GO:0006904	1	0	4	10	1	2867	EMUJ_000301200
GO:BP	movement of cell or subcellular component	GO:0006928	1	0	49	10	2	2867	EMUJ_001122800,EMUJ_000596700
GO:BP	organelle organization	GO:0006996	1	0	219	10	1	2867	EMUJ_001122800
GO:BP	microtubule-based process	GO:0007017	1	0	115	10	3	2867	EMUJ_001049900,EMUJ_001122800,EMUJ_000596700
GO:BP	microtubule-based movement	GO:0007018	1	0	42	10	2	2867	EMUJ_001122800,EMUJ_000596700
GO:BP	cell communication	GO:0007154	1	0	306	10	1	2867	EMUJ_000178100
GO:BP	signal transduction	GO:0007165	1	0	290	10	1	2867	EMUJ_000178100
GO:BP	biological_process	GO:0008150	1	0	2867	10	10	2867	EMUJ_000798500,EMUJ_000978100,EMUJ_001145000,EMUJ_001049900,EMUJ_000301200,EMUJ_001122800,EMUJ_001088200,EMUJ_000318500,EMUJ_000596700,EMUJ_000178100
GO:BP	carbohydrate biosynthetic process	GO:0016051	1	0	10	10	1	2867	EMUJ_000798500
GO:BP	metabolic process	GO:0008152	1	0	1823	10	4	2867	EMUJ_000798500,EMUJ_000978100,EMUJ_001088200,EMUJ_000318500
GO:BP	macromolecule biosynthetic process	GO:0009059	1	0	550	10	2	2867	EMUJ_000978100,EMUJ_001088200
GO:BP	oligosaccharide metabolic process	GO:0009311	1	0	2	10	1	2867	EMUJ_000798500
GO:BP	oligosaccharide biosynthetic process	GO:0009312	1	0	1	10	1	2867	EMUJ_000798500
GO:BP	regulation of biosynthetic process	GO:0009889	1	0	219	10	1	2867	EMUJ_001088200
GO:BP	negative regulation of biosynthetic process	GO:0009890	1	0	23	10	1	2867	EMUJ_001088200
GO:BP	negative regulation of metabolic process	GO:0009892	1	0	60	10	1	2867	EMUJ_001088200
GO:BP	cellular process	GO:0009987	1	0	2542	10	9	2867	EMUJ_000978100,EMUJ_001145000,EMUJ_001049900,EMUJ_000301200,EMUJ_001122800,EMUJ_001088200,EMUJ_000318500,EMUJ_000596700,EMUJ_000178100
GO:BP	gene expression	GO:0010467	1	0	618	10	2	2867	EMUJ_000978100,EMUJ_001088200
GO:BP	regulation of macromolecule biosynthetic process	GO:0010556	1	0	218	10	1	2867	EMUJ_001088200
GO:BP	negative regulation of macromolecule biosynthetic process	GO:0010558	1	0	22	10	1	2867	EMUJ_001088200
GO:BP	negative regulation of macromolecule metabolic process	GO:0010605	1	0	59	10	1	2867	EMUJ_001088200
GO:BP	monovalent inorganic cation transport	GO:0015672	1	0	78	10	1	2867	EMUJ_001145000
GO:BP	biosynthetic process	GO:0009058	1	0	693	10	3	2867	EMUJ_000798500,EMUJ_000978100,EMUJ_001088200
GO:BP	amide biosynthetic process	GO:0043604	1	0	212	10	1	2867	EMUJ_000978100
GO:BP	cellular component biogenesis	GO:0044085	1	0	157	10	1	2867	EMUJ_001122800
GO:BP	cellular metabolic process	GO:0044237	1	0	1558	10	3	2867	EMUJ_000978100,EMUJ_001088200,EMUJ_000318500
GO:BP	cilium-dependent cell motility	GO:0060285	1	0	8	10	1	2867	EMUJ_001122800
GO:BP	cilium movement involved in cell motility	GO:0060294	1	0	7	10	1	2867	EMUJ_001122800
GO:BP	biological regulation	GO:0065007	1	0	707	10	3	2867	EMUJ_001088200,EMUJ_000318500,EMUJ_000178100
GO:BP	regulation of biological quality	GO:0065008	1	0	80	10	1	2867	EMUJ_000318500
GO:BP	organelle assembly	GO:0070925	1	0	34	10	1	2867	EMUJ_001122800
GO:BP	organic substance metabolic process	GO:0071704	1	0	1598	10	3	2867	EMUJ_000798500,EMUJ_000978100,EMUJ_001088200
GO:BP	cellular component organization or biogenesis	GO:0071840	1	0	341	10	1	2867	EMUJ_001122800
GO:BP	regulation of primary metabolic process	GO:0080090	1	0	271	10	1	2867	EMUJ_001088200
GO:BP	nucleic acid metabolic process	GO:0090304	1	0	559	10	1	2867	EMUJ_001088200
GO:BP	nucleic acid-templated transcription	GO:0097659	1	0	248	10	1	2867	EMUJ_001088200
GO:BP	cation transmembrane transport	GO:0098655	1	0	102	10	1	2867	EMUJ_001145000
GO:BP	inorganic ion transmembrane transport	GO:0098660	1	0	99	10	1	2867	EMUJ_001145000
GO:BP	cilium assembly	GO:0060271	1	0	20	10	1	2867	EMUJ_001122800
GO:BP	inorganic cation transmembrane transport	GO:0098662	1	0	91	10	1	2867	EMUJ_001145000
GO:BP	plasma membrane bounded cell projection organization	GO:0120036	1	0	26	10	1	2867	EMUJ_001122800
GO:BP	exocytic process	GO:0140029	1	0	4	10	1	2867	EMUJ_000301200
GO:BP	organelle localization by membrane tethering	GO:0140056	1	0	5	10	1	2867	EMUJ_000301200
GO:BP	export from cell	GO:0140352	1	0	18	10	1	2867	EMUJ_000301200
GO:BP	organic cyclic compound metabolic process	GO:1901360	1	0	673	10	1	2867	EMUJ_001088200
GO:BP	organic cyclic compound biosynthetic process	GO:1901362	1	0	337	10	1	2867	EMUJ_001088200
GO:BP	organonitrogen compound metabolic process	GO:1901564	1	0	925	10	1	2867	EMUJ_000978100
GO:BP	organonitrogen compound biosynthetic process	GO:1901566	1	0	330	10	1	2867	EMUJ_000978100
GO:BP	organic substance biosynthetic process	GO:1901576	1	0	681	10	3	2867	EMUJ_000798500,EMUJ_000978100,EMUJ_001088200
GO:BP	proton transmembrane transport	GO:1902600	1	0	30	10	1	2867	EMUJ_001145000
GO:BP	negative regulation of RNA biosynthetic process	GO:1902679	1	0	20	10	1	2867	EMUJ_001088200
GO:BP	regulation of nucleic acid-templated transcription	GO:1903506	1	0	203	10	1	2867	EMUJ_001088200
GO:BP	plasma membrane bounded cell projection assembly	GO:0120031	1	0	20	10	1	2867	EMUJ_001122800
GO:BP	regulation of macromolecule metabolic process	GO:0060255	1	0	292	10	1	2867	EMUJ_001088200
GO:BP	oxidation-reduction process	GO:0055114	1	0	131	10	1	2867	EMUJ_000318500
GO:BP	transmembrane transport	GO:0055085	1	0	262	10	1	2867	EMUJ_001145000
GO:BP	primary metabolic process	GO:0044238	1	0	1544	10	3	2867	EMUJ_000798500,EMUJ_000978100,EMUJ_001088200
GO:BP	cellular biosynthetic process	GO:0044249	1	0	671	10	2	2867	EMUJ_000978100,EMUJ_001088200
GO:BP	cellular macromolecule metabolic process	GO:0044260	1	0	1073	10	2	2867	EMUJ_000978100,EMUJ_001088200
GO:BP	cellular protein metabolic process	GO:0044267	1	0	716	10	1	2867	EMUJ_000978100
GO:BP	cellular nitrogen compound biosynthetic process	GO:0044271	1	0	524	10	2	2867	EMUJ_000978100,EMUJ_001088200
GO:BP	cilium organization	GO:0044782	1	0	22	10	1	2867	EMUJ_001122800
GO:BP	cell redox homeostasis	GO:0045454	1	0	21	10	1	2867	EMUJ_000318500
GO:BP	negative regulation of nucleobase-containing compound metabolic process	GO:0045934	1	0	20	10	1	2867	EMUJ_001088200
GO:BP	heterocycle metabolic process	GO:0046483	1	0	668	10	1	2867	EMUJ_001088200
GO:BP	secretion	GO:0046903	1	0	18	10	1	2867	EMUJ_000301200
GO:BP	vesicle docking	GO:0048278	1	0	4	10	1	2867	EMUJ_000301200
GO:BP	negative regulation of biological process	GO:0048519	1	0	84	10	1	2867	EMUJ_001088200
GO:BP	negative regulation of cellular process	GO:0048523	1	0	68	10	1	2867	EMUJ_001088200
GO:BP	cell motility	GO:0048870	1	0	10	10	1	2867	EMUJ_001122800
GO:BP	regulation of biological process	GO:0050789	1	0	654	10	3	2867	EMUJ_001088200,EMUJ_000318500,EMUJ_000178100
GO:BP	regulation of cellular process	GO:0050794	1	0	629	10	3	2867	EMUJ_001088200,EMUJ_000318500,EMUJ_000178100
GO:BP	response to stimulus	GO:0050896	1	0	382	10	1	2867	EMUJ_000178100
GO:BP	regulation of nitrogen compound metabolic process	GO:0051171	1	0	270	10	1	2867	EMUJ_001088200
GO:BP	negative regulation of nitrogen compound metabolic process	GO:0051172	1	0	41	10	1	2867	EMUJ_001088200
GO:BP	localization	GO:0051179	1	0	530	10	3	2867	EMUJ_001145000,EMUJ_000301200,EMUJ_001122800
GO:BP	establishment of localization	GO:0051234	1	0	519	10	2	2867	EMUJ_001145000,EMUJ_000301200
GO:BP	regulation of RNA metabolic process	GO:0051252	1	0	208	10	1	2867	EMUJ_001088200
GO:BP	negative regulation of RNA metabolic process	GO:0051253	1	0	20	10	1	2867	EMUJ_001088200
GO:BP	organelle localization	GO:0051640	1	0	9	10	1	2867	EMUJ_000301200
GO:BP	cellular localization	GO:0051641	1	0	132	10	1	2867	EMUJ_000301200
GO:BP	localization of cell	GO:0051674	1	0	10	10	1	2867	EMUJ_001122800
GO:BP	cellular response to stimulus	GO:0051716	1	0	370	10	1	2867	EMUJ_000178100
GO:BP	nitrogen compound metabolic process	GO:0006807	1	0	1438	10	2	2867	EMUJ_000978100,EMUJ_001088200
GO:BP	negative regulation of nucleic acid-templated transcription	GO:1903507	1	0	20	10	1	2867	EMUJ_001088200
GO:BP	cellular aromatic compound metabolic process	GO:0006725	1	0	667	10	1	2867	EMUJ_001088200
GO:BP	translation	GO:0006412	1	0	205	10	1	2867	EMUJ_000978100
GO:BP	cilium or flagellum-dependent cell motility	GO:0001539	1	0	8	10	1	2867	EMUJ_001122800
GO:BP	cilium movement	GO:0003341	1	0	10	10	1	2867	EMUJ_001122800
GO:BP	carbohydrate metabolic process	GO:0005975	1	0	74	10	1	2867	EMUJ_000798500
GO:BP	generation of precursor metabolites and energy	GO:0006091	1	0	57	10	1	2867	EMUJ_000318500
GO:BP	nucleobase-containing compound metabolic process	GO:0006139	1	0	649	10	1	2867	EMUJ_001088200
GO:BP	transcription, DNA-templated	GO:0006351	1	0	246	10	1	2867	EMUJ_001088200
GO:BP	peptide metabolic process	GO:0006518	1	0	214	10	1	2867	EMUJ_000978100
GO:BP	regulation of RNA biosynthetic process	GO:2001141	1	0	203	10	1	2867	EMUJ_001088200
GO:CC	proton-transporting two-sector ATPase complex	GO:0016469	1	0	21	13	1	2446	EMUJ_001145000
GO:CC	dynein complex	GO:0030286	1	0	51	13	2	2446	EMUJ_001049900,EMUJ_000596700
GO:CC	intrinsic component of membrane	GO:0031224	1	0	1247	13	7	2446	EMUJ_000007500,EMUJ_000798500,EMUJ_001145000,EMUJ_001049900,EMUJ_000316600,EMUJ_001159000,EMUJ_000923300
GO:CC	organelle subcompartment	GO:0031984	1	0	78	13	1	2446	EMUJ_000798500
GO:CC	protein-containing complex	GO:0032991	1	0	549	13	4	2446	EMUJ_001145000,EMUJ_001049900,EMUJ_000301200,EMUJ_000596700
GO:CC	proton-transporting V-type ATPase complex	GO:0033176	1	0	11	13	1	2446	EMUJ_001145000
GO:CC	proton-transporting two-sector ATPase complex, proton-transporting domain	GO:0033177	1	0	9	13	1	2446	EMUJ_001145000
GO:CC	proton-transporting V-type ATPase, V0 domain	GO:0033179	1	0	5	13	1	2446	EMUJ_001145000
GO:CC	organelle	GO:0043226	1	0	1007	13	6	2446	EMUJ_000798500,EMUJ_000485800,EMUJ_000978100,EMUJ_001049900,EMUJ_001122800,EMUJ_000596700
GO:CC	membrane-bounded organelle	GO:0043227	1	0	720	13	1	2446	EMUJ_000798500
GO:CC	non-membrane-bounded organelle	GO:0043228	1	0	348	13	5	2446	EMUJ_000485800,EMUJ_000978100,EMUJ_001049900,EMUJ_001122800,EMUJ_000596700
GO:CC	intracellular organelle	GO:0043229	1	0	968	13	6	2446	EMUJ_000798500,EMUJ_000485800,EMUJ_000978100,EMUJ_001049900,EMUJ_001122800,EMUJ_000596700
GO:CC	integral component of membrane	GO:0016021	1	0	1246	13	7	2446	EMUJ_000007500,EMUJ_000798500,EMUJ_001145000,EMUJ_001049900,EMUJ_000316600,EMUJ_001159000,EMUJ_000923300
GO:CC	intracellular membrane-bounded organelle	GO:0043231	1	0	701	13	1	2446	EMUJ_000798500
GO:CC	cell periphery	GO:0071944	1	0	120	13	1	2446	EMUJ_000301200
GO:CC	Golgi apparatus subcompartment	GO:0098791	1	0	33	13	1	2446	EMUJ_000798500
GO:CC	membrane protein complex	GO:0098796	1	0	111	13	1	2446	EMUJ_001145000
GO:CC	vesicle tethering complex	GO:0099023	1	0	15	13	1	2446	EMUJ_000301200
GO:CC	cellular anatomical entity	GO:0110165	1	0	2373	13	13	2446	EMUJ_000007500,EMUJ_000798500,EMUJ_000485800,EMUJ_000978100,EMUJ_001145000,EMUJ_001049900,EMUJ_000301200,EMUJ_001122800,EMUJ_000316600,EMUJ_001159000,EMUJ_000923300,EMUJ_000596700,EMUJ_000178100
GO:CC	catalytic complex	GO:1902494	1	0	189	13	2	2446	EMUJ_001049900,EMUJ_000596700
GO:CC	intracellular non-membrane-bounded organelle	GO:0043232	1	0	348	13	5	2446	EMUJ_000485800,EMUJ_000978100,EMUJ_001049900,EMUJ_001122800,EMUJ_000596700
GO:CC	membrane	GO:0016020	1	0	1369	13	7	2446	EMUJ_000007500,EMUJ_000798500,EMUJ_001145000,EMUJ_001049900,EMUJ_000316600,EMUJ_001159000,EMUJ_000923300
GO:CC	microtubule cytoskeleton	GO:0015630	1	0	100	13	3	2446	EMUJ_001049900,EMUJ_001122800,EMUJ_000596700
GO:CC	endomembrane system	GO:0012505	1	0	145	13	1	2446	EMUJ_000798500
GO:CC	exocyst	GO:0000145	1	0	7	13	1	2446	EMUJ_000301200
GO:CC	cellular_component	GO:0005575	1	0	2446	13	13	2446	EMUJ_000007500,EMUJ_000798500,EMUJ_000485800,EMUJ_000978100,EMUJ_001145000,EMUJ_001049900,EMUJ_000301200,EMUJ_001122800,EMUJ_000316600,EMUJ_001159000,EMUJ_000923300,EMUJ_000596700,EMUJ_000178100
GO:CC	extracellular region	GO:0005576	1	0	29	13	1	2446	EMUJ_000178100
GO:CC	intracellular anatomical structure	GO:0005622	1	0	1150	13	7	2446	EMUJ_000798500,EMUJ_000485800,EMUJ_000978100,EMUJ_001049900,EMUJ_000301200,EMUJ_001122800,EMUJ_000596700
GO:CC	cytoplasm	GO:0005737	1	0	492	13	2	2446	EMUJ_000798500,EMUJ_000301200
GO:CC	Golgi apparatus	GO:0005794	1	0	57	13	1	2446	EMUJ_000798500
GO:CC	Golgi stack	GO:0005795	1	0	4	13	1	2446	EMUJ_000798500
GO:CC	ribosome	GO:0005840	1	0	118	13	1	2446	EMUJ_000978100
GO:CC	cytoskeleton	GO:0005856	1	0	152	13	4	2446	EMUJ_000485800,EMUJ_001049900,EMUJ_001122800,EMUJ_000596700
GO:CC	microtubule associated complex	GO:0005875	1	0	56	13	2	2446	EMUJ_001049900,EMUJ_000596700
GO:CC	cell cortex	GO:0005938	1	0	8	13	1	2446	EMUJ_000301200
