# Supplementary material for: Expression profiling of Echinococcus multilocularis miRNAs throughout metacestode development in vitro
Source: PLoS Negl Trop Dis. 2021 Mar 22;15(3):e0009297. doi: 10.1371/journal.pntd.0009297 (PMC8016320; doi:10.1371/journal.pntd.0009297)
Supplement: S9 Table — (XLSX) [file pntd.0009297.s014.xlsx]

## Sheet: Hoja1
S9 Table. Predicted target genes of Echinococcus multilocularis most expressed microRNAs (miRNAs) mapping to KEGG pathways.
miRNA	Gene ID	Gene Descriptiona	KO	KEGG Definition	KEGG Pathway or KEGG Brite
emu-miR-10-5p	EmuJ_000839400	Malonyl coenzyme A acyl carrier protein transacylase	K00645	[acyl-carrier-protein] S-malonyltransferase [EC:2.3.1.39]	ko00061 Fatty acid biosynthesis
	EmuJ_000109300	Son of sevenless 1	K03099	son of sevenless	ko04010 MAPK signaling pathway
	EmuJ_000389600	Mitogen activated protein kinase kinase kinase	K04416	mitogen-activated protein kinase kinase kinase 1	ko04010 MAPK signaling pathway
	EmuJ_000421050	BTB:POZ domain containing protein 9	K10481	BTB/POZ domain-containing protein 9	Ubiquitin system [BR:ko04121]
	EmuJ_001020600	Histone H4 acetyltransferase NuA4 complex Eaf6	K11344	chromatin modification-related protein EAF6	Chromosome and associated proteins [BR:ko03036]
	EmuJ_000468500	Chmp1 chromatin modifying protein	K12197	charged multivesicular body protein 1	ko04144 Endocytosis
	EmuJ_000863500	Autophagy-related protein 9	K17907	autophagy-related protein 9	ko04136 Autophagy
	EmuJ_000188500	Protein pangolin J	K04492	lymphoid enhancer-binding factor 1	ko04310 Wnt signaling pathway
	EmuJ_000765400	Protein lin 9	K21773	protein lin-9	ko04218 Cellular senescence
emu-miR-1-3p	EmuJ_000798500	Alpha 16 mannosyl glycoprotein	K00736	alpha-1,6-mannosyl-glycoprotein beta-1,2-N-acetylglucosaminyltransferase [EC:2.4.1.143]	ko00510 N-Glycan biosynthesis
	EmuJ_000978100	39S ribosomal protein L16 mitochondrial	K02878	large subunit ribosomal protein L16	ko03010 Ribosome
	EmuJ_001145000	V type proton ATPase 21 kDa proteolipid subunit	K03661	V-type H+-transporting ATPase 21kDa proteolipid subunit	ko00190 Oxidative phosphorylation
	EmuJ_000485800	Antigen II/3; Ezrin-like protein; H17g protein tegumental antigen; Tegument protein	K05762	radixin	ko04810 Regulation of actin cytoskeleton
	EmuJ_000596700	Dynein heavy chain	K10408	dynein heavy chain, axonemal	Cytoskeleton proteins [BR:ko04812]
	EmuJ_001049900	Dynein light chain	K10418	dynein light chain LC8-type	Cytoskeleton proteins [BR:ko04812]
	EmuJ_000193700	Annexin	K17095	annexin A7/11	Exosome [BR:ko04147]
	EmuJ_001122800	Tektin 3	K18630	tektin-3	Cytoskeleton proteins [BR:ko04812]
	EmuJ_000301200	Exocyst complex component	K19985	exocyst complex component 6	Membrane trafficking [BR:ko04131]
	EmuJ_000484900	TATA element modulatory factor	K20286	TATA element modulatory factor	Membrane trafficking [BR:ko04131]
	EmuJ_000178100	Activin; Tgf beta family	K04667	inhibin beta A chain	ko04350 TGF-beta signaling pathway
	EmuJ_000901700	Wd40 repeat	K22868	WD repeat-containing protein 34	Chromosome and associated proteins [BR:ko03036]
emu-miR-9-5p	EmuJ_000114000	Adenylate kinase	K00939	adenylate kinase [EC:2.7.4.3]	ko00230 Purine metabolism
	EmuJ_001082900	Selenide, water dikinase	K01008	selenide, water dikinase [EC:2.7.9.3]	ko00450 Selenocompound metabolism
	EmuJ_000209900	Signal recognition particle subunit SRP72	K03108	signal recognition particle subunit SRP72	ko03060 Protein export
	EmuJ_000478200	Signal recognition particle 9 kDa protein	K03109	signal recognition particle subunit SRP9	ko03060 Protein export
	EmuJ_000961100	Slit 2 protein	K06839	slit 2	ko04360 Axon guidance
	EmuJ_000768900	Glycosyl transferase family 8	K09668	glycosyltransferase-like protein LARGE [EC:2.4.2.- 2.4.1.-]	ko00515 Mannose type O-glycan biosynthesis
	EmuJ_000689700	Spectrin alpha actinin	K10382	dystonin	Cytoskeleton proteins [BR:ko04812]
	EmuJ_000824300	Enhancer of polycomb-like protein	K11322	enhancer of polycomb-like protein	Chromosome and associated proteins [BR:ko03036]
	EmuJ_000955500	Peregrin	K11348	bromodomain and PHD finger-containing protein 1	Chromosome and associated proteins [BR:ko03036]
	EmuJ_000853100	ATP dependent RNA helicase DDX27	K13181	ATP-dependent RNA helicase DDX27 [EC:3.6.4.13]	Spliceosome [BR:ko03041] / Ribosome biogenesis [BR:ko03009]
	EmuJ_000843000	Centrin 2	K16465	centrin-1	Chromosome and associated proteins [BR:ko03036]
	EmuJ_001169900	Annexin	K17095	annexin A7/11	Exosome [BR:ko04147]
	EmuJ_000638900	Nucleoside diphosphate kinase 5	K20790	nucleoside diphosphate kinase homolog 5	Chromosome and associated proteins [BR:ko03036]
emu-miR-4989-3p	EmuJ_000221700	FeS cluster biolocus tagsis	K22063	iron-sulfur cluster assembly 1	Mitochondrial biogenesis [BR:ko03029]
	EmuJ_000522200	Ras C3 botulinum toxin substrate 1	K04392	Ras-related C3 botulinum toxin substrate 1	ko04010 MAPK signaling pathway
	EmuJ_000495100	General transcription factor IIH subunit	K03142	transcription initiation factor TFIIH subunit 2	ko03022 Basal transcription factors
	EmuJ_000231100	Innexin	K22037	innexin	Transporters [BR:ko02000]
	EmuJ_000189200	PH and SEC7 domain containing protein 3	K12494	PH and SEC7 domain-containing protein	ko04144 Endocytosis
	EmuJ_000914100	Cationic amino acid transporter	K13780	solute carrier family 7 (L-type amino acid transporter), member 5	ko04150 mTOR signaling pathway
emu-let-7-5p	EmuJ_000130400	GA repeat binding protein beta 2	GABPB	GA-binding protein transcription factor, beta	Transcription factors [BR:ko03000]
	EmuJ_000826900	Alpha 16 fucosyltransferase	K00717	glycoprotein 6-alpha-L-fucosyltransferase [EC:2.4.1.68]	ko00510 N-Glycan biosynthesis
	EmuJ_000492200	Uroporphyrinogen decarboxylase	K01599	uroporphyrinogen decarboxylase [EC:4.1.1.37]	ko00860 Porphyrin and chlorophyll metabolism
	EmuJ_000714500	Co chaperone HscB	K04082	molecular chaperone HscB	Chaperones and folding catalysts [BR:ko03110]
	EmuJ_000908800	Transient receptor potential gamma protein	K04967	transient receptor potential cation channel subfamily C member 4	ko04360 Axon guidance
	EmuJ_000769500	Discoidin domain containing receptor 2	K05125	discoidin domain receptor family member 2 [EC:2.7.10.1]	Protein kinases [BR:ko01001]
	EmuJ_000342000	Tyrosine-protein kinase	K05728	c-src tyrosine kinase [EC:2.7.10.2]	Protein kinases [BR:ko01001] / Exosome [BR:ko04147]
	EmuJ_000939100	Matrix metallopeptidase 7 M10 family	K08003	matrix metalloproteinase-25 (membrane-inserted) [EC:3.4.24.-]	Peptidases and inhibitors [BR:ko01002]
	EmuJ_000826400	Synaptobrevin YKT6	K08516	synaptobrevin homolog YKT6	ko04130 SNARE interactions in vesicular transport
	EmuJ_000482600	MutS protein 5	K08741	DNA mismatch repair protein MSH5	DNA repair and recombination proteins [BR:ko03400]
	EmuJ_000283800	ABC domain containing protein kinase	K08869	aarF domain-containing kinase	Protein kinases [BR:ko01001]
	EmuJ_001050600	Mitochondrial inner membrane protease subunit	K09647	mitochondrial inner membrane protease subunit 1 [EC:3.4.21.-]	ko03060 Protein export / Peptidases and inhibitors [BR:ko01002]
	EmuJ_000621000	Dynein heavy chain	K10408	dynein heavy chain, axonemal	Cytoskeleton proteins [BR:ko04812]
	EmuJ_000078200	Kelch repeat type 1	K10456	kelch-like protein 19	ko04120 Ubiquitin mediated proteolysis
	EmuJ_000421050	BTB:POZ domain containing protein 9	K10481	BTB/POZ domain-containing protein 9	Ubiquitin system [BR:ko04121]
	EmuJ_000393200	BRCA1 associated protein	K10632	BRCA1-associated protein [EC:2.3.2.27]	ko04014 Ras signaling pathway
	EmuJ_000755900	N acetyltransferase ESCO1	K11268	N-acetyltransferase [EC:2.3.1.-]	Chromosome and associated proteins [BR:ko03036]
	EmuJ_000739300	Protein vprbp	K11789	DDB1- and CUL4-associated factor 1 [EC:2.7.11.1]	Ubiquitin system [BR:ko04121]
	EmuJ_000441300	Vacuolar-sorting protein SNF8	K12188	ESCRT-II complex subunit VPS22	ko04144 Endocytosis
	EmuJ_000044900	Clathrin coat assembly protein ap 1	K12393	AP-1 complex subunit mu	ko04142 Lysosome // Membrane trafficking [BR:ko04131]
	EmuJ_000189200	PH and SEC7 domain containing protein 3	K12494	PH and SEC7 domain-containing protein	ko04144 Endocytosis / ko04361 Axon regeneration / Membrane trafficking [BR:ko04131]
	EmuJ_001117600	Integrator complex subunit 9	K13146	integrator complex subunit 9	Spliceosome [BR:ko03041]
	EmuJ_000345200	Zinc finger rna binding protein	K13203	zinc finger RNA-binding protein	Spliceosome [BR:ko03041]
	EmuJ_001048100	Zinc transporter foi	K14716	solute carrier family 39 (zinc transporter), member 10	Transporters [BR:ko02000]
	EmuJ_000099900	Histone RNA hairpin binding protein	K18710	histone RNA hairpin-binding protein	Messenger RNA biogenesis [BR:ko03019]
	EmuJ_000916100	Synaptotagmin	K19904	synaptotagmin-4	Membrane trafficking [BR:ko04131]
	EmuJ_000796900	Short coiled coil protein	K20316	short coiled-coil protein	Membrane trafficking [BR:ko04131]
emu-miR-71-5p	EmuJ_000193300	NAD kinase	K00858	NAD+ kinase [EC:2.7.1.23]	ko00760 Nicotinate and nicotinamide metabolism
	EmuJ_000905200	Methionine synthase reductasa	K00597	methionine synthase reductase [EC:1.16.1.8]	Enzymes [BR:ko01000]
	EmuJ_000065000	Glucosamine 6-phosphate N-acetyltransferase	K00621	glucosamine-phosphate N-acetyltransferase [EC:2.3.1.4]	ko00520 Amino sugar and nucleotide sugar metabolism
	EmuJ_001042400	Polypeptide N-acetylgalactosaminyltransferase	K00710	polypeptide N-acetylgalactosaminyltransferase [EC:2.4.1.41]	ko00512 Mucin type O-glycan biosynthesis
	EmuJ_000969800	Alpha 13 mannosyl glycoprotein	K00726	alpha-1,3-mannosyl-glycoprotein beta-1,2-N-acetylglucosaminyltransferase [EC:2.4.1.101]	ko00510 N-Glycan biosynthesis
	EmuJ_001094200	Phosphatidylinositol 4 phosphate 3 kinase C2	K00923	phosphatidylinositol-4-phosphate 3-kinase [EC:2.7.1.154]	ko00562 Inositol phosphate metabolism
	EmuJ_000163700	Rossmann alpha beta alpha sandwich fold	K00967	ethanolamine-phosphate cytidylyltransferase [EC:2.7.7.14]	ko00440 Phosphonate and phosphinate metabolism
	EmuJ_000972400	Leukotriene A 4 hydrolase	K01254	leukotriene-A4 hydrolase [EC:3.3.2.6]	ko00590 Arachidonic acid metabolism
	EmuJ_000491800	Mitochondrial intermediate peptidase	K01410	mitochondrial intermediate peptidase [EC:3.4.24.59]	Mitochondrial biogenesis [BR:ko03029]
	EmuJ_000531500	Phospholipid-transporting ATPase	K01530	phospholipid-translocating ATPase [EC:7.6.2.1]	Enzymes [BR:ko01000]
	EmuJ_000965700	Cytochrome c heme lyase	K01764	cytochrome c heme-lyase [EC:4.4.1.17]	ko00860 Porphyrin and chlorophyll metabolism
	EmuJ_000461800	Prolyl tRNA synthetase mitochondrial	K01881	prolyl-tRNA synthetase [EC:6.1.1.15]	ko00970 Aminoacyl-tRNA biosynthesis
	EmuJ_000646000	Mitotic checkpoint serine:threonine protein	K02178	mitotic checkpoint serine/threonine-protein kinase [EC:2.7.11.1]	ko04110 Cell cycle
	EmuJ_000085700	Frizzled 10	K02842	frizzled 9/10	ko04310 Wnt signaling pathway / ko04550 Signaling pathways regulating pluripotency of stem cells
	EmuJ_000109300	Son of sevenless 1	K03099	son of sevenless	ko04010 MAPK signaling pathway
	EmuJ_000601200	Serine/threonine-protein phosphatase	K04348	serine/threonine-protein phosphatase 2B catalytic subunit [EC:3.1.3.16]	ko04010 MAPK signaling pathway / ko04218 Cellular senescence
	EmuJ_000123600	Dual specificity mitogen activated protein	K04431	mitogen-activated protein kinase kinase 7 [EC:2.7.12.2]	ko04010 MAPK signaling pathway / ko04214 Apoptosis - fly / ko04361 Axon regeneration
	EmuJ_000850000	CREB binding protein	K04498	E1A/CREB-binding protein [EC:2.3.1.48]	ko04024 cAMP signaling pathway / 04110 Cell cycle
	EmuJ_000278400	Follistatin	K04661	follistatin	ko04350 TGF-beta signaling pathway
	EmuJ_000006800	Fatty acid desaturase type 1	K04712	sphingolipid 4-desaturase/C4-monooxygenase [EC:1.14.19.17 1.14.18.5]	ko04071 Sphingolipid signaling pathway
	EmuJ_001186800	Gpi ethanolamine phosphate transferase 3	K05288	GPI ethanolamine phosphate transferase 3 subunit O [EC:2.7.-.-]	ko00563 Glycosylphosphatidylinositol (GPI)-anchor biosynthesis
	EmuJ_000523700	ATP binding cassette sub family F	K06184	ATP-binding cassette, subfamily F, member 1	Translation factors [BR:ko03012]
	EmuJ_000966000	Proteasome inhibitor	K06700	proteasome inhibitor subunit 1 (PI31)	ko03050 Proteasome
	EmuJ_000962500	Protein phosphatase 1 regulatory subunit 3B	K07189	protein phosphatase 1 regulatory subunit 3A/B/C/D/E	ko04910 Insulin signaling pathway
	EmuJ_001141100	Regulatory associated protein of mTOR	K07204	regulatory associated protein of mTOR	ko04150 mTOR signaling pathway / ko04211 Longevity regulating pathway / ko04910 Insulin signaling pathway
	EmuJ_000339900	Tubulin alpha	K07374	tubulin alpha	ko04145 Phagosome
	EmuJ_000430800	Ras protein Rab 2A	K07877	Ras-related protein Rab-2A	ko04152 AMPK signaling pathway
	EmuJ_001144700	Ras protein Rab 39B	K07925	Ras-related protein Rab-39B	ko04140 Autophagy - animal
	EmuJ_000203600	Calcium binding protein 39 linea germinal	K08272	calcium binding protein 39	ko04150 mTOR signaling pathway
	EmuJ_000725500	Phosphoinositide 3 kinase regulatory subunit 4	K08333	phosphoinositide-3-kinase, regulatory subunit 4 [EC:2.7.11.1]	ko04136 Autophagy - other
	EmuJ_000086800	Syntaxin 5	K08490	syntaxin 5	ko04130 SNARE interactions in vesicular transport
	EmuJ_000951700	Golgi SNAP receptor complex	K08496	golgi SNAP receptor complex member 2	ko04130 SNARE interactions in vesicular transport
	EmuJ_000581400	Tau tubulin kinase 1	K08815	tau tubulin kinase [EC:2.7.11.26]	Protein kinases [BR:ko01001]
	EmuJ_001126800	Serine threonine protein kinase	K08815	tau tubulin kinase [EC:2.7.11.26]	Protein kinases [BR:ko01001]
	EmuJ_000294600	Dual specificity tyrosine-phosphorylation-regulated kinase 1a	K08825	dual specificity tyrosine-phosphorylation-regulated kinase 1 [EC:2.7.12.1]	Protein kinases [BR:ko01001]
	EmuJ_001102400	Mitogen-activated protein kinase kinase kinase kinase	K08833	mitogen-activated protein kinase kinase kinase kinase 5 [EC:2.7.11.1]	Protein kinases [BR:ko01001]
	EmuJ_000967400	Mxi neural development protein	K09114	MAX dimerization protein	Transcription factors [BR:ko03000]
	EmuJ_000904600	Cut homeobox 1b	K09313	homeobox protein cut-like	Transcription factors [BR:ko03000]
	EmuJ_000121600	DnaJ Hsp40 subfamily C member	K09523	DnaJ homolog subfamily C member 3	ko04141 Protein processing in endoplasmic reticulum
	EmuJ_000807400	alpha-1,2-Mannosidase	K10086	ER degradation enhancer, mannosidase alpha-like 3	ko04141 Protein processing in endoplasmic reticulum
	EmuJ_000974400	Cyclin G2	K10146	cyclin G2	ko04068 FoxO signaling pathway
	EmuJ_000456500	G1:S specific cyclin D1	K10151	G1/S-specific cyclin-D2	ko04110 Cell cycle
	EmuJ_000568300	F box only protein	K10294	F-box protein 8	Ubiquitin system [BR:ko04121]
	EmuJ_001038000	Myosin XV	K10361	myosin XV	Cytoskeleton proteins [BR:ko04812]
	EmuJ_000589400	SAGA-associated factor 11	K11363	SAGA-associated factor 11	Transcription machinery [BR:ko03021]
	EmuJ_000866400	Polycomb group RING finger protein 2	K11460	polycomb group RING finger protein 2	ko04550 Signaling pathways regulating pluripotency of stem cells
	EmuJ_001059700	Aurora kinase A	K11481	aurora kinase A [EC:2.7.11.1]	ko04114 Oocyte meiosis
	EmuJ_000915600	Ubiquitin carboxyl terminal hydrolase 12	K11842	ubiquitin carboxyl-terminal hydrolase 12/46 [EC:3.4.19.12]	Ubiquitin system [BR:ko04121]
	EmuJ_001174700	Charged multivesicular body protein 2b	K12192	charged multivesicular body protein 2B	ko04144 Endocytosis
	EmuJ_000602300	Rab GTPase binding effector protein 1	K12480	Rab GTPase-binding effector protein 1	ko04144 Endocytosis
	EmuJ_000135300	Rabenosyn 5	K12481	rabenosyn-5	ko04144 Endocytosis
	EmuJ_000610700	PAB dependent polyA specific ribonuclease	K12571	PAB-dependent poly(A)-specific ribonuclease subunit 2 [EC:3.1.13.4]	ko03018 RNA degradation
	EmuJ_001187400	CCR4 NOT transcription complex subunit 7 linea germinal	K12581	CCR4-NOT transcription complex subunit 7/8	ko03018 RNA degradation
	EmuJ_001130200	Pre mRNA splicing factor syf2	K12868	pre-mRNA-splicing factor SYF2	ko03040 Spliceosome
	EmuJ_000825650	Zinc finger C2H2 type	K13719	ubiquitin thioesterase OTU1 [EC:3.1.2.-]	ko04141 Protein processing in endoplasmic reticulum
	EmuJ_000104800	Protein sel 1 1	K14026	SEL1 protein	ko04141 Protein processing in endoplasmic reticulum
	EmuJ_001127500	Sodium bile acid cotransporter	K14343	solute carrier family 10 (sodium/bile acid cotransporter), member 3/5	Transporters [BR:ko02000]
	EmuJ_000640100	Eukaryotic release factor 3 erfs	K14416	elongation factor 1 alpha-like protein	ko03015 mRNA surveillance pathway
	EmuJ_000124300	CTR1 high affinity copper uptake protein 1	K14686	solute carrier family 31 (copper transporter), member 1	Transporters [BR:ko02000]
	EmuJ_000903700	Programmed cell death protein 2	K14801	pre-rRNA-processing protein TSR4	Ribosome biogenesis [BR:ko03009]
	EmuJ_001087800	Protein CHMP7	K15053	charged multivesicular body protein 7	ko04144 Endocytosis
	EmuJ_000981100	Transcription elongation factor b polypeptide 3	K15076	elongin-A	DNA repair and recombination proteins [BR:ko03400]
	EmuJ_000848100	RNA polymerase II elongation factor ELL	K15183	RNA polymerase II elongation factor ELL	Transcription machinery [BR:ko03021]
	EmuJ_001015050	CTD small phosphatase protein like	K15731	carboxy-terminal domain RNA polymerase II polypeptide A small phosphatase [EC:3.1.3.16]	Transcription machinery [BR:ko03021]
	EmuJ_001046000	Carboxy terminal domain RNA polymerase II	K15731	carboxy-terminal domain RNA polymerase II polypeptide A small phosphatase [EC:3.1.3.16]	Transcription machinery [BR:ko03021]
	EmuJ_000440000	T-cell immunomodulatory protein	K17257	integrin alpha FG-GAP repeat containing protein 1	Exosome [BR:ko04147]
	EmuJ_000242000	ATPase family AAA domain containing protein	K17681	ATPase family AAA domain-containing protein 3A/B	Mitochondrial biogenesis [BR:ko03029]
	EmuJ_000445850	Mitochondrial import inner membrane translocase subunit Tim23 putative	K17794	mitochondrial import inner membrane translocase subunit TIM23	ko04212 Longevity regulating pathway - worm
	EmuJ_000778300	Protein kinase C	K18050	novel protein kinase C epsilon type [EC:2.7.11.13]	ko04022 cGMP-PKG signaling pathway
	EmuJ_000778300	Protein kinase C	K18050	novel protein kinase C epsilon type [EC:2.7.11.13]	ko04022 cGMP-PKG signaling pathway
	EmuJ_000716900	Dual specificity	K18669	dual specificity tyrosine-phosphorylation-regulated kinase 2/3/4 [EC:2.7.12.1]	ko04111 Cell cycle - yeast
	EmuJ_000099900	Histone RNA hairpin binding protein	K18710	histone RNA hairpin-binding protein	Messenger RNA biogenesis [BR:ko03019]
	EmuJ_000912200	Phosphoglycerate mutase	K18993	ubiquitin-associated and SH3 domain-containing protein [EC:3.1.3.48]	Protein phosphatases and associated proteins [BR:ko01009]
	EmuJ_001119000	HEAT repeat containing protein 2	K19759	dynein assembly factor 5, axonemal	Cytoskeleton proteins [BR:ko04812]
	EmuJ_000813100	Calcium dependent secretion activator 1	K19933	calcium-dependent secretion activator	Membrane trafficking [BR:ko04131]
	EmuJ_000094900	Low density lipoprotein receptor protein	K20050	low-density lipoprotein receptor-related protein 3/10/12	Membrane trafficking [BR:ko04131]
	EmuJ_001200800	Vam6:Vps39 protein	K20183	Vam6/Vps39-like protein vacuolar protein sorting-associated protein 39	ko04138 Autophagy - yeast
	EmuJ_000761600	WD repeat protein	K20241	WD repeat-containing protein 44	Membrane trafficking [BR:ko04131]
	EmuJ_000484900	TATA element modulatory factor	K20286	TATA element modulatory factor	Membrane trafficking [BR:ko04131]
	EmuJ_000711900	Rho GTPase activating protein 21	K20315	Rho GTPase-activating protein 21/23	Membrane trafficking [BR:ko04131]
	EmuJ_000517600	Golgin subfamily A	K20358	golgin subfamily A member 2	Membrane trafficking [BR:ko04131]
	EmuJ_001054300	TBC1 domain family 2B	K20360	TBC1 domain family member 2	Membrane trafficking [BR:ko04131]
	EmuJ_000468300	Target of rapamycin complex 2 subunit MAPKAP1	K20410	target of rapamycin complex 2 subunit MAPKAP1	ko04150 mTOR signaling pathway
	EmuJ_000325100	Tubulin specific chaperone E	K21768	tubulin-specific chaperone E	Cytoskeleton proteins [BR:ko04812]
	EmuJ_000628300	Innexin	K22037	innexin	Transporters [BR:ko02000]
	EmuJ_001049400	Protein serac1	K23504	protein SERAC1	Mitochondrial biogenesis [BR:ko03029]
	EmuJ_001094800	MACRO domain containing protein 2	K23518	O-acetyl-ADP-ribose deacetylase [EC:3.1.1.106]	Enzymes [BR:ko01000]
	EmuJ_000479600	Importin subunit alpha	K23583	importin subunit alpha-4/3	ko05132 Salmonella infection
	EmuJ_000947300	Phosphatidylinositol 4 kinase type 2 beta	K13711	phosphatidylinositol 4-kinase type 2 [EC:2.7.1.67]	ko00562 Inositol phosphate metabolism / ko04070 Phosphatidylinositol signaling system
	EmuJ_001182800	Rho associated protein kinase	K17388	Rho-associated protein kinase 2 [EC:2.7.11.1]	ko04360 Axon guidance / ko04310 Wnt signaling pathway
a Gene Description according to WBPS14 (WS271). n/a: no annotation
