# Supplementary material for: Expression profiling of Echinococcus multilocularis miRNAs throughout metacestode development in vitro
Source: PLoS Negl Trop Dis. 2021 Mar 22;15(3):e0009297. doi: 10.1371/journal.pntd.0009297 (PMC8016320; doi:10.1371/journal.pntd.0009297)
Supplement: S2 File — All mapped reads were BLAST searched (e-value 0.01, short sequences optimization) against this in-house database for classification into categories. (FA) [file pntd.0009297.s016.fa]

>miRNA_emu-bantam
CGGCUUUUCUCGCGUUCUGAGAGCGUUAAUUCUCUAGUUAAACUACCGCCUUCUGAGAUCGCGAUUACAGCUGAU
>miRNA_emu-let-7
UGAGGUAGUGUUUCGAAUGUCUCUGGCACUAGCGACAUCCGUUUCACUAUCUGCAUA
>miRNA_emu-mir-1
CGUGCUUCCCAAUAGGCCAUAGAGUAAGUCCCUACACCUAUGGGGAUCUAUGGAAUGUUGUGAAGUAUGU
>miRNA_emu-mir-2a
CGUUCCAGGGGGAUGUGAGUUUAUACAGCCUAUGAAUCACAGCCCUGCUUGGAACCA
>miRNA_emu-mir-2b
UGUCCCAAGGGUGGUGAUCUACUCAGUUGGAGUAUCACAGCCCUGCUUGGGACACA
>miRNA_emu-mir-2c
UCGUCAACAUUGCCUGUAGACACGGGUUGCGAUGUCACAGCCAAUAUUGAUGAAC
>miRNA_emu-mir-7a
UGGAAGACUGGUGAUAUGUUGUAAAGCUCCCCUACCAUACAGCGUAUCGCAGUUUUUCCCU
>miRNA_emu-mir-7b
UGGAAGACUUGUGAUUAGAUUGUUACGCAUAUUCCCUUUUGUGAUCAUGUAAAUGAGCAGCAAAUGAACAUCUUAACAACUGUCACGGUCUUCCAAG
>miRNA_emu-mir-8
GUAGUCUUCCGAGCAGUAUAUGGACGUUUUGAUUGGUCCACCGUUCCAAUAGCUCCUAAUACUGUUCGGUUAGGACGCCA
>miRNA_emu-mir-9
UCUUUGGUUAUCUAGCUGUGUGAGGUUUAGCUUCAGUCAGCUCUUAUUUUCACAAGGCUAGAUUUCCAAACAAA
>miRNA_emu-mir-10
CACCCUGUAGACCCGAGUUUGAGUGCCUAGCGUACGUUCCACCGUACAGACUCCCAAGCUCGUGUCUUCAAGGAAUCA
>miRNA_emu-mir-31
UGGCAAGAUACUGGCGAAGCUGAGGGGUCAAGUAAUCGUCAGCUUCGUCUGGUCUUGCUGCA
>miRNA_emu-mir-36a
ACGGAUUGUCCAUCCGGUAACCGCGAUAAGGUGAAGGCCUUUUUAACUGCUGGUCACCGGGUAGACAUUCCUUGC
>miRNA_emu-mir-36b
GAGUAAUUUCUAUCCGGUUGGUGUUUUCCGGGGAACACUAGUGUGUCCUCUAUGUCCAAGGCAUCACCGGGUAGUUAUUACGCCU
>miRNA_emu-mir-61
CGUGAGGCCCUUUCUUGUGCAUGGAUAAUGAAGGGUCUUUAAACCUCGACCAUGACUAGAAAGAGCACUCACAUCC
>miRNA_emu-mir-71
UGAAAGACGAUGGUAGUGAGAUACAGAGGAAUCGAGCAUCUUGCUACUCCGUCUUUUCCU
>miRNA_emu-mir-87
CCACCUGUCAUUUUGCUCGAACCAGAGUUAUUCUUGGCGUCAUCCAUCUCUCGAAGGAUGUUUGCUAGGUUGGUGAGCAAAGUUUCAGGUGUGC
>miRNA_emu-mir-96
AUUGGCACUUUUGGAAUUGUCACCAGUGUUCCCCUCGACUCGACGCUGGCGGUGGUGCCUUUGAGGGUUUGCGGUGACGGUCUAAAAGUGCCGAACA
>miRNA_emu-mir-124a
GCGUUCAACCUCGGAGCCUUUGUCAGCGAUUGAAUUAAGGCACGCGGUGAAUGCC
>miRNA_emu-mir-124b
GUAUUCUACGCGAUGUCUUGGUACGAGCUGACACUAAGGCACGCGGUGAAUACC
>miRNA_emu-mir-125
UCCCUGAGACCCUAGAGUUGUCCGGAAUUUGCGAAUCCACAUUUCUCGCGUGGCAACUCUAAUGUCCCGGGUUAU
>miRNA_emu-mir-133
GGCUGAUUUGUGGGGCUCAGAAAAGCUGUAAAUGAAAACUUUUGGUCCCCAUUAACCAGCCGCC
>miRNA_emu-mir-153
AUGCUUACGAGACGUGCACUCCAGUUGGAAUGGUUGUCAACCACCUUGUGGAUUGCAUAGUCUCAUAAGUGCC
>miRNA_emu-mir-184
ACCUAUCACACUUCAGUCCAGUACGAAUUGUGUAUGGGACGGAAGUCUGAAAGGUUU
>miRNA_emu-mir-190
AGAUAUGUUUGGGUUACUUGGUGCUGUGCUCUAUCCUCUUACACCAGUGACCAAACAUAUUCA
>miRNA_emu-mir-219
UGAUUGUCCAUUCGCAUUUCUUGCUGCUCUCGUGUACAAUUCACUGUUCUUCAAGAUGUGUGUAUGGGCAUCGCA
>miRNA_emu-mir-277a
GUGGGUAGAAAGUGCCUUUUACAACAUGCUGCCUCUAUGAGAUCCACUUAUGUUUGUAAAUGCAUUUUCUGGCCCGUA
>miRNA_emu-mir-281
AAGGAGGGCCCUUUAUGACCCUUGAGAAAUAAGUCAAUGUCAUGGAGUUGCUCUCUAU
>miRNA_emu-mir-307
CCUCAUCCCGUGGGUUGAGCGAUGCCUUUGUGUUCCGCACCUCUAUGCGCAUCACAACCUACUUGAUUGAGGGG
>miRNA_emu-mir-745
CCAGUUCUUAUCGGGUAUAUCAUGCCGCCAUUUCAUGCUGCCUGGUAAGAGCUGUGA
>miRNA_emu-mir-1992
UUUCAUUGGUCAAUUGCUAAUAUUUCUUGCGUUAAUUUACAAAUAUCAGCAGUUGUACCAUUGAAAUG
>miRNA_emu-mir-2162
AGUGGAUUUGUUGCAUAUUAUACAUCGUGGGGUUUGUAUUAUGCAACUUUUCACUCC
>miRNA_emu-mir-3479a
CGGUGAAAGUUUAUGCAUUUACAUCGGUUGAUGUAUUGCACGUUCUUUCGCCAUC
>miRNA_emu-mir-4989
UGGGUAGUCGUUGCAUUUCCACACUGCUGCAAGGUAGCAGCUGAAAGAGGGUGAAAAUGCACCAACUAUCUGAGA
>miRNA_emu-mir-277b
AGACCAGAUUUUGCAGUUUAUAACGCUACCCACUAAAAGAGUAUAAAUGCAAAAUAUCUGGUUAUG
>miRNA_emu-mir-3479b
UGGCGGUGCGCGGUGCAAUUUCUGUUAACCCGCUUUCUUGAGUGCAGAUUGCACUACCCAUCGCCCACA
>miRNA_emu-mir-10293
GGACUCGUUUACUCGAAUUGGUCUGCGUGGGGCACUAAUUCGAGUCAACAGGGUCGUU
>tRNA_URS0000C2BC10_6211_Echinococcus_multilocularis_tRNA
CTGGCGATGGCTCGGATGGAAGAGCGGAGGGCTGTAGAAGTTGGCAGCGATCCTTAAGTC
GGTGGTTCAAATCCGCCTTCCCTGG
>tRNA_URS0000C3632A_6211_Echinococcus_multilocularis_tRNA
GCCGCAGTGGCGCAACGGATAGCGCGTCTGGNTTTCTACCCAGAAGGTTGTGGGTTCGAA
TCCCACTTGCGGTA
>tRNA_URS0000C745A0_6211_Echinococcus_multilocularis_tRNA
GAGTCCCTGGCGCACCGGTAGCGCGTCTGACTTCAGATCAGAGGGTTGCGTGCTCGAATA
ACGTCGGGGTCA
>tRNA_URS0000C31D28_6211_Echinococcus_multilocularis_tRNA
GGGGGTATAGCTCAGTGGTAGAGCATTCGACTGCAGATCGAGAGGTCCCCGGTTCAANGC
CCGGGTGCCCCCT
>tRNA_URS0000C7F476_6211_Echinococcus_multilocularis_tRNA
GCCGCAGTGGCGCAACGGATAGCGCGTCTGGTTTCCATCCAGAAGGTTGGCTGTTCGAAT
CCAACTTGCGGTA
>tRNA_URS0000C23340_6211_Echinococcus_multilocularis_tRNA
GNGTGCGTGGCGCAATGGATAACGCGTCTGACTACGGATCAGAAGATTCCAGGTTCGAAT
CCTGGTGCGCTCG
>tRNA_URS0000104C4F_6211_Echinococcus_multilocularis_tRNA
GAGTCCGTGGCGCAACGGTAGCGCGTCTGACTCCAGGTCAGAGGGTTGCGTGTTCGAATA
ACGTCGGGGTAA
>tRNA_URS0000C17428_6211_Echinococcus_multilocularis_tRNA
GAAGTGAATGAGCGTGTCGCGATGGACTTGAAATCCATTGGGAACGTCCCGCGCAGGTTC
GAATCCTGCTCGCGACG
>tRNA_URS0000153E0F_6211_Echinococcus_multilocularis_tRNA
GCGTCAGTAGTGTAGGGGTATCATGCATGCCTCCCACGCATGCGACCCGGGTTCGAATCC
CGGCTGGCGCA
>tRNA_URS00001263E1_6211_Echinococcus_multilocularis_tRNA-Leu
GTAAAGATGCCAGAAAAAAATTTATAATATGGGGTTAATTTAGGATTAATTTATGATTAG
TTGTCTCTTTACT
>tRNA_URS0000124444_6211_Echinococcus_multilocularis_tRNA
GGGTGCGTGGCGCAATGGATAACGCGTCTGACTACGGATCAGAAGATTCCAGGTTCGAAT
CCTGGCGCGCTCG
>tRNA_URS0000116DF8_6211_Echinococcus_multilocularis_tRNA
GACTTCGTGGCGCAACAGTAGCGCCTCCTACTCCAGATCAGAAGGTTGCGTGTTCAAATC
ACGTCGGGGTCA
>tRNA_URS0000C506C5_6211_Echinococcus_multilocularis_tRNA
GCCGCAGTGGCGCNAACGGATAGCGCGTCTCGTTTCTACCCAGAAGGTTGTGGGTTCGAA
TCCCACNTTGCGGTA
>tRNA_URS0000C8114E_6211_Echinococcus_multilocularis_tRNA
GCCGCAGTGGCGCAACGGATAGCGCGTCTGGTTTCTACCCAGAAGGTTGTGG
>tRNA_URS000011B96A_6211_Echinococcus_multilocularis_tRNA
GGTTCCATGGTGTAGTGGTTAGCACTCAGGACTCTGAATCCTGCCACCCGAGTTCAAATC
TCGGTGGAACCT
>tRNA_URS0000C1A0F4_6211_Echinococcus_multilocularis_tRNA
GTCGCGATGGCCGAGTGGTCAAGGCGATGGACTAGAAATCCATTGGGAATTTCCCGCGCA
GGTTCGAATCCTGCTCGCGACG
>tRNA_URS0000C1E237_6211_Echinococcus_multilocularis_tRNA
GACTCCGTGGCGCAACGGTAGCGCGTCTGACTCCAGATCAGAGGGTTGGGTGTTCAAATC
ANGTCGGGGTCA
>tRNA_URS0000C22F6D_6211_Echinococcus_multilocularis_tRNA
GGGGNTATAGCTCAGTGGTAGAGCATTCGACTGCAGATCGAGAGGTCCCCGGTTCAAGCC
CGGGTGCCCCCT
>tRNA_URS000015E4D2_6211_Echinococcus_multilocularis_tRNA
GGCTCAGTGGTCTAGGGGTGTGATTCGCGCTTCGGGTGCGCGAGGTCCCGGGTTCAAATC
CCGGCTGAGCCC
>tRNA_URS0000C285A2_6211_Echinococcus_multilocularis_tRNA
GGCACAACGGTAGTGCGTCTGACTCCAGATCAGAAGTTTAAGTGTTCAAATCACGT
>tRNA_URS00005E61B6_6211_Echinococcus_multilocularis_tRNA
GACGCGGTGGCCGAGTGTTTAAGGCGATGGACTGCTAATCCATTGGGGATTCCCCGCGTG
AGTTCGAATCTCACCTGCGTCG
>tRNA_URS0000094AF2_6211_Echinococcus_multilocularis_tRNA
GTCCTGGTGACCCAGTGGTGGATAAGGTGTCGGTTTCCGGAGCTGAAGAGCGTGGGTTCG
AGTCCCTCCCAGGACG
>tRNA_URS00003E65B3_6211_Echinococcus_multilocularis_tRNA
GGCTCAGTGGTCTAGGGGTATGATTCGCGCTTCGGGTGCGCGAGGTCCCGGGTTCGAATC
CCGGCTGAGCCC
>tRNA_URS00000EA770_6211_Echinococcus_multilocularis_tRNA
TAGTCCGTGGCGCAACGGTAGCGCGTCTGACTCCAGATCGGAGGGATGCGTGTTCGAATC
ACGTCGGGGTCA
>tRNA_URS000055D05C_6211_Echinococcus_multilocularis_tRNA
GGCAGCGTGGCCGAGTGGTCTAAGGCGCTGGTTTTAGGCACCAGTCTGAAAGGGCGCGGG
TTCGAATCCCGCCGCTGTCA
>tRNA_URS0000560C75_6211_Echinococcus_multilocularis_tRNA
GGTCCCATGGTGTAGTGGTTAGCACTCAGGACTTTGAATCCTGCGACCCGAGTTCGAATC
TCGGTGGGACCT
>tRNA_URS00003A9392_6211_Echinococcus_multilocularis_tRNA-Leu
GTAGCTATGTCAGAAGTTATATGAGTTAGTTTTAAGCATTAATTATGGATGTTTCCTAGC
TATT
>tRNA_URS000013873D_6211_Echinococcus_multilocularis_tRNA
GGGGATGTAGCTCAGTGGTAGAGCGCTCGCTTTGCATGCGGGAGGCCCCGGGTTCGATCC
CCGGCATCTCCA
>tRNA_URS0000C38A8C_6211_Echinococcus_multilocularis_tRNA
GGNTANCTAGCTCAAATGGTAGAGCGCTCGCTTAGCATGCGAGAGGTACTGGGATCGATG
CCCAGGTACTCCA
>tRNA_URS0000132B0D_6211_Echinococcus_multilocularis_tRNA
GCCCGGTTAGCTCAGTCGGTAGAGCACGAGACTCTTAATCTCGGGGTCGTGGGTTCGAGC
CCCACATCGGGCG
>tRNA_URS00000F6AB8_6211_Echinococcus_multilocularis_tRNA-Trp
GTAAGATTAAGTTATTTTTGACTGTATGTTTTCAAAACATTTAGGGGCTGGTTGGTCATC
TTATG
>tRNA_URS0000C69EBC_6211_Echinococcus_multilocularis_tRNA
GTCGCGATGGCCGAGTGGTCAAGGCGATGGACTAGAAATCCATTGGGAATTTCCCGCGCA
CGTTCGAATCCTGCTCGCGACG
>tRNA_URS00000F8675_6211_Echinococcus_multilocularis_tRNA
GCCTTCGTAGCTCAGGGGTTAGAGCACTGGTCTCGTAAACCAGGGGTCGAGAGTTCGATT
CTCTCCGAGGGCA
>tRNA_URS000013733D_6211_Echinococcus_multilocularis_tRNA
ACCTGAATAGCTCAGTCGGTAGAGCATCAGGCTTTTGACCTGAGGGTCCAGGCTTCAAGT
CCCTGTTCGGTA
>tRNA_URS00000FB6A0_6211_Echinococcus_multilocularis_tRNA
GCCGTGATAGCTCAGTTGGGAGAGCGTTAGACTGAAGATCTAAATGTCCCCGGTTCGATC
CCGGGTCGCGGCA
>tRNA_URS00004C1728_6211_Echinococcus_multilocularis_tRNA
GCGCCGGTGGTTCAGTGGTAGAATGCTCGCCTGCCACGCGGGCGGCCCGGCTTCGATTCC
CGGCCGGCGCA
>tRNA_URS000024D159_6211_Echinococcus_multilocularis_tRNA-Cys
GAATGCGAGTAATGGTTGGTTTTGCAAAAGCTGATTAGGGTTGTTGTGATTGACCCCGTG
TTTT
>tRNA_URS000036F3DD_6211_Echinococcus_multilocularis_tRNA
GCCCGGATAGCTCAGTCGGTAGAGCATCAGACTTTTAATCTGAGGGTCCAGGGTTCGAGT
CCCTGTTCGGGCG
>tRNA_URS00000F1C2E_6211_Echinococcus_multilocularis_tRNA
GGGGTACTAGCTCAAATGGTAGAGCGCTCGCTTAGCATGCGAGAGGTACTAGGATCGATG
CCCAGGTACTCCA
>tRNA_URS00000F3CC8_6211_Echinococcus_multilocularis_tRNA
TCCCTGATGGTCTAGCGGTTAGGATTCCTGGCTCTCACCCAGGCGGCCCGGGTTCAACTC
CCGGTCAGGGAG
>tRNA_URS000023F403_6211_Echinococcus_multilocularis_tRNA
GGTTCGGTGGTGTAGTGGTTATCACGTCCGCCTCACACGCGGAAGGACCCCGGTTCGAGC
CTGGGTCGAACCA
>tRNA_URS000037EAC1_6211_Echinococcus_multilocularis_tRNA-Thr
GGTTAGTTAGTTAAAGTTTATGATGTGGATTTTGTAAGTCTAAGTTGATTAGTAATCATT
AACCT
>tRNA_URS000029C10B_6211_Echinococcus_multilocularis_tRNA
GCCGTAATAGTCTAGTGGTTAGGACATCGCGTTGTGGCCGCGAGAACCCAGGTTCGAATC
CTGGTTACGGCA
>tRNA_URS00002FF85E_6211_Echinococcus_multilocularis_tRNA-Ile
TTAATAGGGCTGCATGGCAGGTTACTTTGATATAGTAAATTGTGAATTTATTTTCCGTTA
AT
>tRNA_URS0000347F44_6211_Echinococcus_multilocularis_tRNA
GGGAATGTAGCTCAGTGGTAGAGCGCTCGTTCTGCATGCAAGAGACCCTGCATTTGATCC
GCAGCAACTCCA
>tRNA_URS0000026B36_6211_Echinococcus_multilocularis_tRNA
GTCCTGGTGGCCTAATGGATAAGGCGTCGGTTTCCGGAGCCGAAGAGTGTGGGTTCGAGT
CCCACCCAGGATG
>tRNA_URS00002D6FD1_6211_Echinococcus_multilocularis_Selenocysteine_transfer_RNA
GCCGGGATGATCCTCGGTGGTCCGGGGTGCAGGCTTCAAACCTGTAGCCGATTAGCGTCG
GAGCGGTTCAATTCCGCCTTCCTGGC
>tRNA_URS00001D869F_6211_Echinococcus_multilocularis_tRNA
GGCTCGGTGGTGTAGCGGTCATCACGTCTGCTTTACACGCAGAAGGTCCCCGGTTCGAAC
CCGGGTCGAGTCA
>tRNA_URS000029EA8B_6211_Echinococcus_multilocularis_tRNA
GACTCCGTGGCGCAACGGTAGCGCGTCTGACTCCAGATCAGAGGGTTGCGTGTTCAAATC
ACGTCGGGGTCA
>tRNA_URS0000230BF9_6211_Echinococcus_multilocularis_tRNA
GGGGTACTAGCTCAAATGGTAGAGCGCTCGCTTAGCATGCGAGAGGTACTGGGATCGATG
CCCAGGTACTCCA
>tRNA_URS00003293E5_6211_Echinococcus_multilocularis_tRNA
GGTTCCATGGTGTAGTGGTTAGCACTCAGGACTCTGAATCCTGCGACCCGAGTTCAAATC
TCGGTGGAACCT
>tRNA_URS00002019A1_6211_Echinococcus_multilocularis_tRNA
GCCCGGATAGCTCAGTCGGTAGAGCACCAGACTTTTAATCTGAGGGTCCAGGGTTCGAGT
CCCTGTTCGGGCG
>tRNA_URS000001CA42_6211_Echinococcus_multilocularis_tRNA-Tyr
ACTGATTTAGCATATATTTAATGTGGTGGGTTGTAAACCCTTTGAAATCTCTGTAGTTAA
TCAGGA
>tRNA_URS00001B1945_6211_Echinococcus_multilocularis_tRNA
GCCCCTGTAGCTTAGTCGGATAGGGCGCCGTACTTATAATGCGGAGGTCGAGAGTTCGAG
CCTCTCCAGGGGCA
>tRNA_URS000000D868_6211_Echinococcus_multilocularis_tRNA
GGCTCAGTGGTCTAGGGGTATGATTCGCGCTTCGGGTGCGCGAGGTCCCGGGTTCAAATC
CCGGCTGAGCCC
>tRNA_URS0000469FD2_6211_Echinococcus_multilocularis_tRNA-Ser
ACCCGTGTTTATATTTGATTTGAAATCATTTCGGTTGTTTTAGTTAACAAGATGGGTT
>tRNA_URS00001C37A5_6211_Echinococcus_multilocularis_tRNA
GGGGGTATAGCTCAGTGGTAGAGCATTCGACTGCAGATCGAGAGGTCCCCCGTTCAAGCC
CGGGTGCCCCCT
>tRNA_URS00002C5B6A_6211_Echinococcus_multilocularis_tRNA
TCCCTGATGGTCTAGCGGTTAGGATTCCTGGTTTTCACCCAGGCGGCCCGGGTTCAACTC
CCGGTCAGGGAG
>tRNA_URS00005F4987_6211_Echinococcus_multilocularis_tRNA
GGGGATGTAGCTCAGTGGTAGAGCGCTAGCTTTGCATGCGAGAGGCCCCGGGTTCGATCC
CCGGCATCTCCA
>tRNA_URS000006A48A_6211_Echinococcus_multilocularis_tRNA
GGTTCCGTGGCGCAACGGTGGCGCGTCTGACTCCGGATCAGAAAATTGCATATTCAAATC
ATGTCGGGCTCA
>tRNA_URS00003CC4B8_6211_Echinococcus_multilocularis_tRNA-Pro
CTTACTTTAGTTTAATTGTAGAATGTGGGTTTTGGGGATCCTTGGTCTCGTTGAGAGGTT
TGA
>tRNA_URS00000A8A0D_6211_Echinococcus_multilocularis_tRNA-Glu
TCTGTTTTAGTATAATTGATATTATGTTAGCTTTTCGTGCTTTAGATGGTTGTTTTAACT
GAACAGAT
>tRNA_URS00003C0C69_6211_Echinococcus_multilocularis_tRNA
GAGTCCGTGGCGCAACGGTAGCGCGTCTGACTTCAGATCAGAGGGTTGCGTGCTCGAATA
ACGTCGGGGTAA
>tRNA_URS00002D0E9A_6211_Echinococcus_multilocularis_tRNA
GAGTGCGTGGCGCAACGGTAGCGCGTCTGACTCCAGATCGGAGGGTTGCGTGTTCGAATC
ACGTCGGGGTCA
>tRNA_URS00002511EF_6211_Echinococcus_multilocularis_tRNA
GTCGCGATGGCCGAGTGGTTAAGGCGATGGACTCGAAATCCATTGGGGACTCCCCGCGCA
GGTTCGAATCCTGCTCGCGACG
>tRNA_URS00002FA317_6211_Echinococcus_multilocularis_tRNA
GCCTTCGTAGCTCAGGGGTTAGAGCACTGGTCTTGTAAACCAGGGGTCGAGAGTTCGAAT
CTCTCCGAGGGCA
>tRNA_URS000044109C_6211_Echinococcus_multilocularis_tRNA
GGGGTACTAGCTCAAATGGTAGAGCGCTCGCTTAGCATGCGAGATGTACTGGGATCGATG
CCCAGGTACTCCA
>tRNA_URS00001DE773_6211_Echinococcus_multilocularis_tRNA-Lys
ACTCATATATCTAATGTTGCGAAGAGCTGAGTTCTTACCTCAGTAATGTGGTTATCACTG
TGGGTT
>tRNA_URS00001D3231_6211_Echinococcus_multilocularis_tRNA
GCGTCAGTAGTGTAGCGGTATCATGCATGCCTCCCACGCATGCGACCCGGGTTCGAGTCC
CGGCTGGCGCA
>tRNA_URS00001E21A6_6211_Echinococcus_multilocularis_tRNA
GACGCGGTGGCCGAGTGGTTAAGGCGATGGACTGCTAATCCATTGGGGATTCCCCGCGTG
AGTTCGAATCTCACCTGCGTCG
>tRNA_URS00001E6178_6211_Echinococcus_multilocularis_tRNA
GACGCGGTGGCCGAGTGGTTAAGGCGATGGACTGCTAATCCATTGGGGATTCCCCGCGTG
AGTTCGAATCGCACCTGCGTCG
>tRNA_URS0000579E34_6211_Echinococcus_multilocularis_tRNA
GCCTTCGTGGCACAACCGGTTAGCGCGTTCGGCTGTTGATCGAAAGGTTGGTGGATCGAG
TTCACCCGAGGGCT
>tRNA_URS0000436583_6211_Echinococcus_multilocularis_tRNA
GGTAGCGTGGCCGAGCGGTCTAAGGCGCCGGTTTAAGGCACCGGTCCGAAAGGGCGTGGG
TTCGAATCCCACCGCTGCCA
>tRNA_URS0000378EEF_6211_Echinococcus_multilocularis_tRNA
GAGTCCGTGGCGCACCGGTAGCGCGTCTGACTCCAGGTCAGAGGGTTGCGTGTTCGAATA
ACGTCGGGGTAA
>tRNA_URS0000021ED7_6211_Echinococcus_multilocularis_tRNA
GCTTTCGTAGCTCAGGGGTTAAAGCACTGGTCTCGTCAACCAGGGCTCGACAATTCGATT
CTCTCCGAGGGCA
>tRNA_URS00002CF86B_6211_Echinococcus_multilocularis_tRNA
GCCAGGATGGCCGAGTGGTTAAGGCGGTGGACTTAAGATCCACTGGAGAGATCTCCGCGT
GGGTTCGAACCCCACTCCTGGCA
>tRNA_URS000027A4A2_6211_Echinococcus_multilocularis_tRNA
GGGGATGTAGCTCATTGGTAGGGCGCTCGCTTTGCATGTGAGAGGCCCTGAGTTCGGTCC
CCACAATCTCTA
>tRNA_URS0000194DDF_6211_Echinococcus_multilocularis_tRNA
GCCGATTTAGCTCAGTGGTAGAGCGCTCGCTTTGCATGCGAGAGGCCCCGGGTTCGATCC
CCGGCATCTCCA
>tRNA_URS000057E929_6211_Echinococcus_multilocularis_tRNA
GCCGCAATAGTCTAGTGGTTAGGATATCGTGTTATGGCCTCGAGAATTCAGGTTTGAATC
GTGGTTGTGGCA
>tRNA_URS0000C58DB2_6211_Echinococcus_multilocularis_tRNA
CAACGGTAGCGCGTCTGACTCCAGATCAGAAGGTTGCGTGTTCAAATCACGTCGGGGTCA
>tRNA_URS0000C6388E_6211_Echinococcus_multilocularis_tRNA
GGTTCCATGGTATAGTGGTTAGCACTCAGGACTCTGAATCCTGCGACCCGAGTTCAAATC
TCGGTGGAACCT
>tRNA_URS0000C54F3F_6211_Echinococcus_multilocularis_tRNA
GGTAGCGTGGTCGAGTGGTCTAAGAAGGTGGTTTTAGGCACCAGTGTGTAAGGGAGCGGC
TTAGAATCCCGCCACTGTCA
>tRNA_URS0000125624_6211_Echinococcus_multilocularis_tRNA-Gln
TTTAATGAGGTGTTTTGCATTTTATGTTTTGGTCATAAAGGTGATTAGTTGTCCGTTAAA
T
>tRNA_URS00000BFD67_6211_Echinococcus_multilocularis_tRNA-Met
TTAATTAAACTGTGGGGTTCATGTCTCCATTTTACACTTTTTGTGTCTGGTTGAG
>tRNA_URS0000162C2B_6211_Echinococcus_multilocularis_tRNA
GGGGATGTAGCTCAGTGGTAGAGCGCTCGCTTTGCATGCGAGAGGCCCCGGGTTCGATCC
CCGGCATCTCCA
>tRNA_URS00000C697B_6211_Echinococcus_multilocularis_tRNA
GGGGATGTAGCTCAGTGGTAGAGCGCTCGCTTCGCATGCGAGAGGCCCCGGGTTCGATCC
CCGGCATCTCCA
>tRNA_URS000016DFFC_6211_Echinococcus_multilocularis_tRNA
GGGGTACTAGCTCAAATGGTAGAGCGCTCGCTTAGCATGCGAGAGGTACTGGGATCGAGG
CCCAGTACTCCA
>tRNA_URS00000CE42C_6211_Echinococcus_multilocularis_tRNA
GTCTTTGTAGCTCAGGGGTTAGAGCACTGGTCTCGTAAACCAGGGGCTAAGAGTTCGATT
CTCGCCGAGGGCA
>tRNA_URS000014BE37_6211_Echinococcus_multilocularis_tRNA-Val
TGTAATGTAGTTTATGAAAAATTTTCGTTTTACACGCGAGAGAACTCGGTTTGAGCTTTA
CTA
>tRNA_URS0000141F21_6211_Echinococcus_multilocularis_tRNA
GCCCCTGTAGCTTAGTCGGATAGAGCGCCGTACTTATAATGCGGAGGTCGAGAGTTCGAG
CCTCTCCAGGGGCA
>tRNA_URS000010DE3B_6211_Echinococcus_multilocularis_tRNA-Ser
AGAGAAAATTGTGGAGTTACTGCTAATAATTTTGTGTCATTTAGGTTTGACTTTCTCTT
>tRNA_URS0000149A7B_6211_Echinococcus_multilocularis_tRNA
GTCAGGATGGCCGAGCGGTCTAAGGCGCTGCGTTCAGGTCGCAGTCCACTCTCGTGGGCG
TGGGTTCGAATCCCACTTCTGACA
>tRNA_URS0000C4B151_6211_Echinococcus_multilocularis_tRNA
GTCGCGATGGCCGAGTGGTTAAGGCGATGGACTTGAAATCCATTGGGGACTCCCCGCGCA
GGTTCGAATCCTGCTCGCGACG
>tRNA_URS0000C0B9DA_6211_Echinococcus_multilocularis_tRNA
TAGTCCGTGGCGCAACGGTAGCGCGTCTGACTCCAGATCAGAGGGATGCGTGTTCGAATA
ACGTCGGGGTAA
>tRNA_URS0000C74A10_6211_Echinococcus_multilocularis_tRNA
GCGTGTGTGGTACAGCAGTTAGCATGGCTGCCTTCCAAGCAGTCGATCCGGGTTTGACTC
CCGGCACACGCA
>tRNA_URS000017F12B_6211_Echinococcus_multilocularis_tRNA
GCGCCGGTGGTTCAGTGGTAGAATGCTCGCCTGCCACGCGGGCGGCCCGGCTTTGATTCC
CGGCCGGCGCA
>tRNA_URS00000CF44E_6211_Echinococcus_multilocularis_tRNA
GAGTCCGTGGCGCAACGGTAGCGCGTCTGACTCCAGATCAGAGGGTTGCGTGTTCGAATA
ACGTCGGGGTAA
>tRNA_URS00001A52C7_6211_Echinococcus_multilocularis_tRNA
GGCCTGGTGGTCTAGGGGTATGATACTCGCTTAGGGTGCGAGTGGTCCCGGGTTCAAATC
CCGGCCAGGCCC
>tRNA_URS000012440D_6211_Echinococcus_multilocularis_tRNA
GTCAGTGTGGCCGAGCGGTCTAAGGCGCCAGACTCAAGTGAATGCACTTTCTGGGAATTC
TGGTCCTCCGATGAGGGCGTGGGTTCGAATCCCACCGCTGACA
>tRNA_URS000050E3DA_6211_Echinococcus_multilocularis_tRNA
GCCCCTGTAGCTTAGTCGGATAGAGCGCCGTGCTTATAATGCGGAGGTCGAGAGTTCGAG
CCTCTCCAGGGGCA
>tRNA_URS00000CE8A4_6211_Echinococcus_multilocularis_tRNA
CCGACGATAGCTCAGTTGGCAGAGCGGAGGACTGTAGTTGTGAGCTGCAGCAGCAGTTAT
CCTTAGGTCGGTGGTTCAAATCCGCCTCGTCGGA
>tRNA_URS0000499C0D_6211_Echinococcus_multilocularis_tRNA-Tyr
CTGATTTAGCATATATTTAATGTGGTGGGTTGTAAACCCTTTGAAATCTCTGTAGTTAAT
CAGG
>tRNA_URS00004D9DC5_6211_Echinococcus_multilocularis_tRNA
GTCATGATGGCCGAGCGGTCTAAAGCGCTGCGATCAGGTCGCAGTCCACTCTCGTGGGCG
TGGGTTCGAATCCCACTTCTGACA
>tRNA_URS00005BE73B_6211_Echinococcus_multilocularis_tRNA-Met
TTAATTAAACTGTGGGGTTCATGTCTCCACTTTACACTTTTTGTGTCTGGTTGAG
>tRNA_URS00005CA644_6211_Echinococcus_multilocularis_tRNA
GCCTTCGTGGCGCAATCGGTTAGCGCGTTCGGCTGTTAACCGAAAGGTTGGTGGTTCGAG
CCCACCCGAGGGCG
>tRNA_URS000056CC08_6211_Echinococcus_multilocularis_tRNA
GGGGGTATAGCTCAGTGGTAGAGCATTCGACTGCAGATCGAGAGGTCCCCGGTTCAAGCC
CGGGTGCCCCCT
>tRNA_URS00005AB6F3_6211_Echinococcus_multilocularis_tRNA
GTCAGTGTGGCCGAGCGGTCTAAGGCGCCAGACTCAAGCGGGGGTGCTTTCTGAGATTTC
TGGTCCTCTGATGGGGGCGTGGGTTCGAATCCCACCGCTGACA
>tRNA_URS0000617891_6211_Echinococcus_multilocularis_tRNA-Met
AGACTGGTAAGTTAATTAAACTGTGGGGTTCATGTCTCCATTTTACACTTTTTGTGTCTG
GTTGA
>tRNA_URS00005D8F94_6211_Echinococcus_multilocularis_tRNA
GCCGCAGTGGCGCAACGGATAGCGCGTCTCGTTTCTACCCAGAAGGTTGTGGGTTCGAAT
CCCACTTGCGGTA
>tRNA_URS000061C9F9_6211_Echinococcus_multilocularis_tRNA
GACTCCGTGGCGCAACGGTAGCGCGTCTGACTCCAGATCAGAAGGTTGCGTGTTCAAATC
ACGTCGGGGTCA
>tRNA_URS00003AFB39_6211_Echinococcus_multilocularis_tRNA
GGTTCGGTGGTGTAGTGGTTATCACGTCCGCCTCACACGCGGAAGGACCCCAGTTCGAGC
CTGGGTCGAACCA
>tRNA_URS000053B972_6211_Echinococcus_multilocularis_tRNA-Phe
TTTCTTTTAGCTTAATTTAAAGCATCAATTTGAAGAGTTGGGGATAACTTATGTTAGGGA
GAC
>tRNA_URS00001AC96F_6211_Echinococcus_multilocularis_tRNA-Asn
GTCTGTATAGATTATTTAAATCGTGATGCTGTTAACTTCAAGAAATGGTTATTTCCATTA
TGGTCG
>tRNA_URS0000424722_6211_Echinococcus_multilocularis_tRNA
GGTTCCATGTGTAGTGGTTAGCACTCAGGACTCTGAATCCTGCGACCCGAGTTCAAATCT
CGGTGGAACCT
>tRNA_URS00005626EA_6211_Echinococcus_multilocularis_tRNA-Ala
AACATGGTAGTTTATTAAAAATATTGAGTTTGCGTCTCGATGATAGGTATATACCTCTGT
GTTG
>tRNA_URS00003B4584_6211_Echinococcus_multilocularis_tRNA
TCCGCGATAGTATAGTGGTGAGTATCTCCGCCTGTCACGTGGAAGACCCGCGTTCAATTC
CCGGTCGCGGAG
>tRNA_URS00000AE6C8_6211_Echinococcus_multilocularis_tRNA
GGCCGGGTAGTTTAGTCGGTGAGTGCGTCGTGCTAACAATGAGAATATGGAGGGTTCGAT
CCCCTCTCTGGTCT
>tRNA_URS00004E3ECC_6211_Echinococcus_multilocularis_tRNA
GCCCTCGTAGCTCAGGGGTTAGAGCACTGGTCTAGTAAACCAGGGGTCGGGAGTTCAAGT
CTCCCCGAGGGCA
>tRNA_URS00004A9DDC_6211_Echinococcus_multilocularis_tRNA
GGCTCAGTGGTCTAGGGGTATGATTCTCGCTTTGGGTGCGAGAGGTCCCGGGTTCAAATC
CCGGCTGAGCCC
>tRNA_URS000056F9AC_6211_Echinococcus_multilocularis_tRNA
GGCCTTGTGGCCTAATGGATAAGGCGTCTGACTTCGGATCAGAAGATTGCAGGTTCGAGT
CCTGCCAGGGTCG
>tRNA_URS00002F1A7A_6211_Echinococcus_multilocularis_tRNA
GGTCCCATGGTGCGGCGGTTGGCACTCAGGACTTTGAATCCTGCCACCCGAGTTCAAATC
TCGGTGGGACCT
>tRNA_URS000056118D_6211_Echinococcus_multilocularis_tRNA
GCGGCAGAAGTGTAGCGGTATCATGCATGCCTCCCACGCATGCGACCCGGGTTCGAGTCC
CGGCTGGCGCA
>tRNA_URS0000566545_6211_Echinococcus_multilocularis_tRNA
GACTCCGTGGCGCAATGGTAGTGTATCTGACACCAGACCAGAATGCTGCGTGTTCAAATC
ATATCGGGGTCA
>tRNA_URS000051804B_6211_Echinococcus_multilocularis_tRNA
GCCCGGGTAGCGCAGTCGGTTAGCGCGTCAGTCTCATAATCTGAAGGTCGCGAGTTCGAG
TCTCGCTCTGGGCA
>tRNA_URS0000417CF8_6211_Echinococcus_multilocularis_tRNA
GGCGATGTTGCTCAGTGGCAGAGCGCTGGCTTCGGATGCGAGACGTCCCCGGTTCGATCC
CCGGTGTCTCCA
>tRNA_URS00003271BD_6211_Echinococcus_multilocularis_tRNA
GGCTAGGTTGTCGTGCTAATAACGCGAATGTCGAGGGTTCGAGCCCCTCTCTGGCCA
>tRNA_URS0000611D37_6211_Echinococcus_multilocularis_tRNA
GGCTGGATAGCTCAGTCGGTTAGAGCGTCGTGCTAATAACGCGAATGTCGAGGGTTCGAG
CCCCTCTCTGGCCA
>tRNA_URS000052B0C8_6211_Echinococcus_multilocularis_tRNA-Asp
GTGATCTTAGTTTAATTAGAATGTCGGTTTGTCTTGTTGATGGTGATTTTTTATCAGGTT
ACT
>tRNA_URS00004DD1D9_6211_Echinococcus_multilocularis_tRNA
GCGTGTGTGGTGTAGCGGTTAGCATGGCTGCCTTCCAAGCAGTCGATCCGGGTTCGACTC
CCGGCACACGCA
>tRNA_URS000061DE49_6211_Echinococcus_multilocularis_tRNA
GACTCTTTTGCTCGACTGTAGAGCGTCTGACTCCAGATTAGAAGGCTGCGTGTTCAAATC
ACGTCGGGGTCA
>tRNA_URS000061EE95_6211_Echinococcus_multilocularis_tRNA
GCCCGCGTGGCCTAATGGATAAGGCGTCTGCCTCCTAAGTAGAAGATTGTGGGTTCGAGT
CCCACCGTGGGTG
>tRNA_URS000045205D_6211_Echinococcus_multilocularis_tRNA
GACTTTGTAGCTCAGGGGTTAGAGCACCGGTCTCGTAAACCAGGGGTCGAGAGTTTGATT
CTCTCCGAGAGCA
>tRNA_URS00003D459A_6211_Echinococcus_multilocularis_tRNA
GGGGATGTAGCGCAGTGTAGAGCGCTCGCTTTGCATGCGAGAGGCCCCGGATTCGATCCC
CGGCATCTCCA
>tRNA_URS0000558612_6211_Echinococcus_multilocularis_tRNA
GGGTGCGTGGCGCAATGGATAACGCGTCTGACTACGGATCAGAAGATTCCAGGTTCGACT
CCTGGCGCGCTCG
>tRNA_URS000059C3F1_6211_Echinococcus_multilocularis_tRNA
GCCGCAGTGGCGCAACGGATAGCGCGTCTGGTTTCTACCCAGAAGGTTGTGGGTTCGAAT
CCCACTTGCGGTA
>tRNA_URS000058E81A_6211_Echinococcus_multilocularis_tRNA
AGCAGAGTGGCGCAGTGGAAGCGTGCTGGGCCCATAACCCAGAGGACCGTGGATCGAAAC
CACGCTCTGCTA
>tRNA_URS0000619175_6211_Echinococcus_multilocularis_tRNA-Gly
ATGTTGCTAGTATAAATGTTTGTATTATGTTTTTTTTCCAAAAAAATGATCTAGAGTTAG
GCGATATA
>tRNA_URS00002685C5_6211_Echinococcus_multilocularis_tRNA
GGCCGGATAGCTCAGTCGGTTAGAGCGTCGTGCTAATAACGCGAATGTCGAGGGTTCGAG
CCCCTCTCTGGCCA
>tRNA_URS000025299B_6211_Echinococcus_multilocularis_tRNA
GCCCCTGTAGCTTAGTCGGATATAGCGCCGTACTTATAATGCTGAGGTCGAGAGTTCGAG
CCTCTCCAGGGGCT
>tRNA_URS0000213B38_6211_Echinococcus_multilocularis_tRNA-His
TTACTAATAGGTTAGTTTAAACTGGTAGATTGTGGTTCTATTGAGTACTGTTTAGTTGTA
TTAGTAAT
>tRNA_URS00003541D8_6211_Echinococcus_multilocularis_tRNA-Arg
GACATATACGTTGACTTATGTTACGGCCATAAGATGGATACTAATGTATCGTATGTTT
>tRNA_URS0000078842_6211_Echinococcus_multilocularis_tRNA
GCGCCGGTGGTTCAGTGGTAGAATGCTCGCCTGCCACGCGGGCGGCCCGGGTTCGATTCC
CGGCCGGCGCA
>tRNA_URS0000032D7B_6211_Echinococcus_multilocularis_partial_tRNA-Phe
TTATGTTAGGGAGAC
>tRNA_URS0000C74DBA_6211_Echinococcus_multilocularis_tRNA
GACTCCGTGGCGCAACGGTAGCGCGTCTGACTCCAGATCAGAAGGTCGAATAAAACTAAT
TGGACAGTACATGTGGTCA
>tRNA_URS0000C19055_6211_Echinococcus_multilocularis_tRNA
GGCCTTGTGGCTTAATGGATAAGGCGTCTGACTTCGGATCAGAAGATTGGAGTGTCTAAG
GTGTCCGCTTCACATTTCCT
>tRNA_URS00004AAEC5_6211_Echinococcus_multilocularis_tRNA
TCCGCGATAGTATAGTGGTGAGTATCTCCGCCTGTCACGTGGAAGACCCGGGTTCAATTC
CCGGTCGCGGAG
>tRNA_URS0000204756_6211_Echinococcus_multilocularis_tRNA
GGGGGTATAGCTCAGTGGTAGAGCATTCGACTGCAGATCGGATGCTTACTTGCCTTCT
>tRNA_URS00005D862B_6211_Echinococcus_multilocularis_tRNA
GTCAGTGTGGCCGAGCGGTCTAAGGCGCCAGACTCAAGCGAGGGTGCTTTCTGAGATTTC
TGGTCCTCTGATGGGGGCGTGGGTTCGAATCCCACCGCTGACA
>snoRNA_URS0000BF347B_6211_Echinococcus_multilocularis_Small_nucleolar_RNA_SNORD113/SNORD114_family
ACGACCGATGATGAGACCTGGTGGCGTTAGAGTGATACTCCATGAACGCCGGATATCCAG
AGATCTGAGGTCATT
>snoRNA_URS0000BF63AD_6211_Echinococcus_multilocularis_Small_nucleolar_RNA_SNORD109A
GGATCTATGATGACAACAGGTATCTGAGGACGTTGACTGACTTGAACAGATGCGATATGA
GGTCC
>snoRNA_URS0000BE6DE8_6211_Echinococcus_multilocularis_Small_nucleolar_RNA_SNORD109A
GGATCTATGAAGACAACAGGTCTCTGAGGACGTTGACTGACTTGAACAGATGCGATCTGA
GGTCC
>snoRNA_URS0000BE6EB5_6211_Echinococcus_multilocularis_Small_nucleolar_RNA_SNORD109A
GGATCTATGATGACAACAGGTATCTGAGGACGTTGACTGACTTGAGCAGATGTAATCTGA
GGTCC
>snoRNA_URS0000BF94C1_6211_Echinococcus_multilocularis_Small_nucleolar_RNA_SNORD109A
GGATCTATGATGACAACAGGTCTCTGAGGACGTTGACTGACTTGAACAGATGCGATCTGA
GGTCC
>snoRNA_URS0000BE9D39_6211_Echinococcus_multilocularis_Small_nucleolar_RNA_SNORD113/SNORD114_family
GGGACCGATGATGAGATCTGGTGGCGTCTGAGTATTTCTCGATGACAGCCATGTAAACAG
AAATCTGAGGTCAGG
>snoRNA_URS0000C7A51F_6211_Echinococcus_multilocularis_Small_nucleolar_RNA_U3
AAGATCGTACTTCTAGGGATCACTCCTATAGTACGCATCACCAGGACGCCAATCAATTCT
GCTCCTGGCTACCCAACCGTGATGACGACACGTGTCGTCCGTTGGACCGTCAGCGTGATT
AGGCTTCGGGCTGTCAGCGGT
>snRNA_URS0000BE2B0C_6211_Echinococcus_multilocularis_U6_spliceosomal_RNA
GTATCTCCCCGGAGGCACATATACTAACATCGGAACGATACGGAGGAAATTAGCATGGCC
CCTGCGCAAGGATGACACGCAAAATCGTGAAGCCTTCCATATTTGT
>snRNA_URS0000BEFD23_6211_Echinococcus_multilocularis_U1_spliceosomal_RNA
AAACTTACCTGGCGCCGGGTTCAGGGTGATCAGCAAGGCTCTGACCCCAGGTGGAGGCTC
AGCATTGCACTCCGCTGTGTTGAAGCCTGCCACGTACTCTATCGGGTTTGCTCGGGAGCA
TAGTTTTTAGCAGTGAGGATTCTTGGGTCGTTCTTTT
>snRNA_URS0000C43E56_6211_Echinococcus_multilocularis_U5_spliceosomal_RNA
CCACTCGGGCATCTCCTCACTGCCGGATAAATCTTTCGCCTTTTACTAACGATTTCCGTG
TGGAGGTGCAGCGCAATGAGTCTCTAGAGTCATTTTTGCACTGGCCCGACGCGTCT
>snRNA_URS0000BE1B5B_6211_Echinococcus_multilocularis_U6_spliceosomal_RNA
GTATCTCCCCGGAGGCACATATACTAACATCGGAACGATACGGAGGAAATTAGCATGGCC
CCTGCGCAAGGATGACACGCGAAATCGTGAAGCCTTCCATATTTGT
>snRNA_URS0000C032BA_6211_Echinococcus_multilocularis_U2_spliceosomal_RNA
ATCGCTTCTCGGTTCGCTGAGATCAGATCATGTGTAGTATCTGTTCTTTGCAAGGTAATT
TCTGCAACGGTCCCTAATTTGGGACCAATGAAATTCCCTATATTTTTCCAACCATGACGG
GTGTTGTGACCTTCCTCAACCTCTAATTGCATTTTCTCAAAGATCAGTCCAC
>snRNA_URS0000C51424_6211_Echinococcus_multilocularis_U5_spliceosomal_RNA
CCACTCTGGCATCTCCTCACTTGCGGATAAATCGTTCGCCTTTTACTAAAGATTTCCGTG
TGGAGGTGCAGCACAATGAGTCTATAGAGTCATTTTTGCACTGCCCCGACGCGT
>snRNA_URS0000C1ED0D_6211_Echinococcus_multilocularis_U5_spliceosomal_RNA
CCACTCGGGCATCTCCTTACTTGCGGATAAATCTTTCGCCTTTTACTAAAGATTTCCGTG
TGGAGGTGCAGCGCAATGAGTCTCTAGAGTCATTTTTGCACTGGCCCGACGCGTCT
>snRNA_URS0000BE1A79_6211_Echinococcus_multilocularis_U2_spliceosomal_RNA
AGCTTTCCGGGGCAGTGGCCTTGGTAGTATCTGTTCTTTGCAGTGTAATTTCTGCATCGG
TCCCTAATTTGGAACCAATGAAAGTACCTGTATTTTTCCGGCCAGGACGGGTGCTGTGAG
CTGGCTCAACCCCGTCCACGAGTTGGCCGCGTATTGCATTGCTTTAAGGGTTGGCGCACT
AATG
>snRNA_URS0000BE3E4A_6211_Echinococcus_multilocularis_U1_spliceosomal_RNA
AAACTTACTTGGCGCTGAGACCAGGGTGATCAAGAAGGCCCTGGCTCCAGGCGGAGGCTC
ACCATTGCACTGCGGTGTGTTGAAGCCTGCGACGGACCTTCATTGGGTTCGCTCGGGTGC
GTAGTTTTTGTGAGTGGGGAGGCTCTCGGGCTGTCCCTT
>snRNA_URS0000C593C0_6211_Echinococcus_multilocularis_U5_spliceosomal_RNA
CCACTATGGCATCTCCGCACTTGCGGATAAATCGTTCGCCTTTTACTAAAGATTTCCGTG
TGGAGGTGCAGCACAATGAGTCTATAGAGTCATTTTTGCACTGCCCCGACGCGT
>snRNA_URS0000BEA10C_6211_Echinococcus_multilocularis_U6_spliceosomal_RNA
GTATCTCCTCGGAGGTACATATACTAAAATTGGAACGATACAGAGAAGATTAGCATGGCC
CCTGCGCAAGGATGACACGCAAAATCGTGAAGCGTTCCATATTTGT
>snRNA_URS0000C3D31F_6211_Echinococcus_multilocularis_U5_spliceosomal_RNA
CCACTCTGGCATCTCCTCACTTGCGGATAAATCTTTCGCCTTTTACTAAAGATTTCCGTG
TGGAGGTGCAGCACAATGAGTCTATAGAGTCATTTTTGCACTGCCCCGACGCGT
>snRNA_URS0000C0393A_6211_Echinococcus_multilocularis_U6_spliceosomal_RNA
TGTGGTATGAGACTACGGCGGCGAGGCCGTAACATCGGAACGATACGGAGGAAATTAGCA
TGGCCCCTGCGCAAGGATGACACGCAAAATCGTGAAGCCTTCCATATTTGT
>snRNA_URS0000C595AB_6211_Echinococcus_multilocularis_U5_spliceosomal_RNA
CCACTCTGGCATCTCCTCACTTGCGGATAAATCTTTCGCCTTTTACTAAAGATTTCCGTG
TGGAGGTGCAGCACAATGAGTCTATGGAGTCATTTTTGCACTGCCCCGACGCGT
>snRNA_URS0000C19D1E_6211_Echinococcus_multilocularis_U5_spliceosomal_RNA
CCACTCTGGCATCTCCGCACTTGCGGATAAATCGTTCGCCTTTTACTAAAGATTTCCGTG
TGGAGGTGCAGCACAATGAGTCTATAGAGTCATTTTTGCACTGCCCCGACGCGT
>snRNA_URS0000C85F77_6211_Echinococcus_multilocularis_U5_spliceosomal_RNA
CCACTCGGGCATCTCCTCACTTGCGGATAAATCTTTCGCCTTTTACTAACGATTTCCGTG
TGGAGGTGCAGCGCAATGAGTCTCTAGAGTCATTTTTGCACTGGCCCGACGCGTCT
>snRNA_URS0000BE263A_6211_Echinococcus_multilocularis_U6_spliceosomal_RNA
GTATCTCCTCGGAGGTACATATACTAAAATTGGAACGATACAGAGAAGATTAGCATGGCC
CCTGCGCAAGGATGACACGCAAAATCGTGAAATGATAGAACACTGC
>snRNA_URS0000BE5161_6211_Echinococcus_multilocularis_U2_spliceosomal_RNA
ACTGCATTTCGGCTCTCTGAGCTAAGATCGTATGTAATATTTGCTCTTTGTAGTCTAACT
TATGCAGCAATATATAATTTATGATTAATGAAATTACCCTTATTTTTTCATCTGAGACGG
ATGCTGTGAACTTGCCTAACCTTACCGTCAAGTCAACGCCGCTTTGCATTATCTCGAGGA
GTAGCCCATTATTT
>snRNA_URS0000BE9886_6211_Echinococcus_multilocularis_U2_spliceosomal_RNA
GTCGCCTCTTGGCTCTATGAGCTAAGATCATGTGTAGTATCTGTTCTTTGCAGTGTAATT
TCTGCAACGGCCCCCAATTTGGGACCAATGAAACCACCTGTATTTTTCCAACCAGGACGG
GTGCTGTGAGCATGCTCAACCCCGTCCACGGGTTGGCCTCGTATTGCGTCACCTCGAGGA
TTGGCCCACTGATG
>snRNA_URS0000C565B9_6211_Echinococcus_multilocularis_U5_spliceosomal_RNA
CCACTCGGGCATCTCCTCACTTGCGGATAAATCTTTCGCCTTTTACTAACGATTTCCGTG
TGGAGGGGCAGCGCAATGAGTCTCTAGAGTCATTTTTGCACTGGCCCGACGCGTCT
>snRNA_URS0000BE77D8_6211_Echinococcus_multilocularis_U2_spliceosomal_RNA
ATCGCTTCTCGGCTCTCTGAGCTAAGATCATGTGTAGTATCTGTTCTGTGCAGTGTAATT
TCTGCAACGGTCCCTAATTTGGGACCAATGAAATTACCTGTATTT
>snRNA_URS0000C3411E_6211_Echinococcus_multilocularis_U5_spliceosomal_RNA
CCACTCGGGCATCTCCTCACTTGCGGATAAATCTTTCGCCTTTTACTAACGATTTCCGTG
TGGAGGTGCAGCGCAATGAGTCTCTAGAGTCATTTTTGCACTGGCCCGACGCGGCTCT
>snRNA_URS0000BEBFCA_6211_Echinococcus_multilocularis_U12_minor_spliceosomal_RNA
ACGCCTTAAACTAATGAGTAAGGAAAATAACGCTCCGGTGGAATAACCGGTGTGCTGGAC
TTGCTCCAGGCCTATCTTTGCAGGGTGCAGGCCTTCTCTTCGTGTCCTCCTACTCCGCGA
GGATGCGTCGATGATAGTGGCCTACCC
>snRNA_URS0000BEE0F0_6211_Echinococcus_multilocularis_U1_spliceosomal_RNA
AAACTTACCTGGCGCCGGGTTCAGGGTGATCAGCAAGGCTCCCCGCTAGCATTGCACTCC
GCTGTGTTGAAGCCTGCGACGGACTCTAATCGGGTTCGCTCGGGTGCATAGTTTTTGCCA
GTGGGGAGCCTTCGGGCGTCCCTT
>snRNA_URS0000BF0B2C_6211_Echinococcus_multilocularis_U2_spliceosomal_RNA
ATCGCTTCTCGGCTCTCTGAGCTAAGATCATGTGTAGTATCTGTTCTTTGCAGTGTAGTT
TCTGCAACGGTCCCTAATTTGGGACCAATGAAATTACCTGTATTTTTCCAAGCAGGACGG
GTGCTGTGAGCTTGCTCAACCCCGTCCACGGGTCGGCCTCGTATTGCATTACCTCGAGGA
TTGGCCCACTAATG
>snRNA_URS0000C01D90_6211_Echinococcus_multilocularis_U1_spliceosomal_RNA
AAACTTACCTGGCGCCGGGTTCAGGGTGATCAGCAAGGCTCTGACCCCAGGTGGAGGCTC
AGCATTGCACTCCGCTGTGTTGAAGCCTGCCACGTACTCTATCGGGTTCGCTCGGGAGCA
TAGTTTTTAGCAGTGAGGATTCTTGGGTCGTTCTTTT
>snRNA_URS0000BFA4B7_6211_Echinococcus_multilocularis_U1_spliceosomal_RNA
AAGCTTGTGTAAGGTTATAATGCTGGTCATTTCTGTGGAGGCTCAGCATTGCACTCCGCT
GTGTTGAAGCCTGCGACGGACTCTAATCGGGTTCGCTCGGGTGCATAGTTTTTGCCAGTG
GGGAGCCTTCGGGCGTCCCTT
>snRNA_URS0000BF8D02_6211_Echinococcus_multilocularis_U11_spliceosomal_RNA
TAAAAGGGCTCCGCGCGTTGTGCGCAGGCCGGGTGCAACGCGTTCGGCCCGGAATGGTCA
TCAAGACATTTCGGGGGCGTATTCTTTGGCTGTGGTCTGTCCGCCATTCACGGACGGCCG
T
>snRNA_URS0000BEE03A_6211_Echinococcus_multilocularis_U6_spliceosomal_RNA
ACGACTAGAACGATACAGAGAAGATTAGCATGGCCCCTGCGCAAGGATGACACGCAAAAT
CGTGAAGCGTTCCATATTTGG
>snRNA_URS0000C17763_6211_Echinococcus_multilocularis_U5_spliceosomal_RNA
CCACTCGGGCATCTCCTCACTTGTGGATAAATCTTTCGCCTTTTACTAAAGATTTCCGTG
TGGAGGTGCAGCGCAATGAGTCTCTAGAGTCATTTTTGCACTGGCCCGACGCGTCT
>snRNA_URS00006F45BD_6211_Echinococcus_multilocularis_U6_spliceosomal_RNA
GTATCTCCTCGGAGGTACATATACTAAAATTGGAACGATACAGAGAAGATTAGCATGGCC
CCTGCGCAAGGATGACACGCAAAATCGTGAAGCGTTCCATATTTGG
>snRNA_URS0000BE927A_6211_Echinococcus_multilocularis_U6_spliceosomal_RNA
GTATCTCCTCGGAGGTACATATACTAAAATTGGAACGATACAGAGAAGATTAGCATGGCC
CCTGCGCAAGGATGACACACAAAATCGTGAAGCGTTCCATATTTGT
>snRNA_URS0000BE674F_6211_Echinococcus_multilocularis_U2_spliceosomal_RNA
ATCGCTTCTCGGCTCTCTGAGCTAAGATCATGTGTAGTATCTGTTCTTTGCAGTGTAATT
TCTGCAACGGTCCCTAATTTGGGACCAATGAAATTACCTGTATTTTTCCAAGCAGGACGG
GTGCTGTGAGCTTGCTCAACCCCGTCCACGGGTCGGCCTCGTATTGCATTACCTCGAGGA
TTGGCCCACTAATG
>snRNA_URS0000C34E66_6211_Echinococcus_multilocularis_U4_spliceosomal_RNA
AGCTTTGCGCAGTGGCGGTACCGTAGCCAGTGAGGTCTAACTGAGGCGCGGTTATTGCTA
GTTGAAAACTACTCCCAATTGCCCGCACAGACGACGTGAAACATCGTCGGCTGGTGCAAT
TTTTGGTGGGTCGCACAGCGGC
>snRNA_URS0000BFF217_6211_Echinococcus_multilocularis_U1_spliceosomal_RNA
AAACTTACCTGGCGCCGGGTTCAGGGTGATCAGCAAGGCTCAGCATTGCACTCCGCTGTG
TTGAAGCCTGCGACGGACTCTAATCGGGTTCGCTCGGGTGCATAGTTTTTGCCAGTGGGG
AGCCTTCGGGCGTCCCTT
>snRNA_URS0000BF7D3D_6211_Echinococcus_multilocularis_U1_spliceosomal_RNA
AAACTTACCTGGCGCCGGGTTCAGGGTGATCAGCAAGGCTCTGACCCCAGGTGGAGGCTC
AGCATTGCACTCCGCTGTGTTGAAGCTGCGACGGACTCTAATCGGGTTCGCTCGGGTGCA
TAGTTTTTGCCAGTGGGGAGCCTTCGGGCGTCCCTT
>snRNA_URS0000BF1C61_6211_Echinococcus_multilocularis_U6_spliceosomal_RNA
GTATCTCCCCGGAGGTACATATACTAAAATTGGAACGATACAGAGAAGATTAGCATGGCC
CCTGCGCAAGGATGACACGCAAAATCGTGAAGCGTTCCATATTTGG
>snRNA_URS0000BFBDDA_6211_Echinococcus_multilocularis_U6_spliceosomal_RNA
GTATCTCCTCGGAGGTACATATACTAAAATTGGAACGATACAGAGAAGATTAGCATGGCC
CCTGCGCAAGGATGACACGCAATATCGTGAAGCGTTCCATATTTGG
>snRNA_URS0000C31E51_6211_Echinococcus_multilocularis_U5_spliceosomal_RNA
CCACTCTGGCATCTCCTCACTTGCGGATAAATCTTTCGCCTTTTGACTAAAGATTTCCGT
GTGGAGGTGCAGCACAATGAGTCTATAGAGTCATTTTTGCACTGCCCCGACGCGT
>snRNA_URS00007087E7_6211_Echinococcus_multilocularis_U1_spliceosomal_RNA
AAACTTACCTGGCGCCGGGTTCAGGGTGATCAGCAAGGCTCCGACCCCAGGTGGAGGCTC
AGCATTGCACTCCGCTGTGTTGAAGCCTGCGACGGACTCTAATCGGGTTCGCTCGGGTGC
ATAGTTTTTGCCAGTGGGGAGCCTTCGGGCGTCCCTT
>snRNA_URS0000729449_6211_Echinococcus_multilocularis_U1_spliceosomal_RNA
AAACTTACCTGGCGCCGGGTTCAGGGTGATCAGCAAGGCTCTGACCCCAGGTGGAGGCTC
AGCATTGCACTCCGCTGTGTTGAAGCCTGCGACGGACTCTAATCGGGTTCGCTCGGGTGC
ATAGTTTTTGCCAGTGGGGAGCCTTCGGGCGTCCCTT
>snRNA_URS00006941FE_6211_Echinococcus_multilocularis_U5_spliceosomal_RNA
CCACTCGGGCATCTCCTCACTTGCGGATAAATCTTTCGCCTTTTACTAAAGATTTCCGTG
TGGAGGTGCAGCGCAATGAGTCTCTAGAGTCATTTTTGCACTGGCCCGACGCGTCT
>mRNA_CDKD1.1 gene=CDKD1.14
ATGCCTAACTATGCTCTATCGGATTTTTTCCGCCTCGAGAAAATTGGCGAAGGCACATAT
GGAATAGTGTACAAATGTCGCAACCGAAAGTCGGGCCAACTTAAAGCCATGAAACGAATT
AAGCTTGAGAACTTTGATGAGGGTGTCCCTTCGACGGCTATCAGAGAAATTGCACTTCTC
AAAGAGCTGGAACACCCAAATGTTGTAACTTTGGAGCAGGTTATCCTAGATCGCGGTCGG
CTGTATCTAATCTTTGAATATTTAACTCTGGATCTCAGACGGTATCTGGATAACAATTGT
AAGGACGCTGGATTGCCTCCAGACACTGTTAAATTGTTCATGTATCAAATGCTTCAAGCT
CTTCTCTATTGCCACGCAAGGCGCATTATCCACCGTGATCTAAAACCCCAAAACATTCTG
GTCGACGTTGACAGAAATGTTGTTAAGTTAGCCGACTTCGGCTTGGCTAGATCATTCGGT
TACCCACTTCGAAAGCTGACCCACGAGGTCGTGACTCTGTGGTATCGCTCTCCTGAGATT
CTACTAGGTGAAACTCTCTATTGCTGTGGTGTCGATATGTGGTCTATGGGTTGTATGCTC
GCAGAAATAGCAACAGGAGATCCCCTCTTTCGCGGTGACTCCGAGATTGATCAACTTTTC
CACATATTCCGAATAATGGGGATGCCGACAGAAGAAAATTGGCCGGGCGTTACAAAGTTG
CGCGATTATAATTCCAAATCTTTCCCATCTTGGCACACCAATAAACTTCGCTCTCAAGGG
AAGATAGTGCGTGCGCTTGGCGCAAAGGGTCTTGATTTGTTAACTGCGCTTCTTCTCTAC
GATCCCACATCGCGCATAAATGCGCAGCAGGCTCTTTTGCATCCCTACTTTGCTGACCTT
GATGCAGAACTGCTACCTGCAGTTGGTGAGGAGTTTGTTGGTCTACCGGTAGACAAAATC
CCGTCCGCTATCGCTGAAATATTCAATGCCGCGCTCACCGTTGCCGACAGCGAATTAGAC
GTAGAAGAGGACGAAGAGTCGATGAAAGAGGCGACAACCTCGGATAAAAGGCCAAGGTTG
GCGCCCTCCACGGTGTTACTGGGTGCGTCGGCATATCAGATCTCAGTGGCTCGTGCGAAG
CTTGCAAAAGAGAGGGTAGAGACGTCAAAAATGGAGAAGCAGGAGGAGGCCCCAGAGGCC
AAAAAGTGGATTACGCAGCCTCTGGCCGAAAATTATCATGCCAACATGTCTATCGACTAA
>mRNA_CLK2.1 gene=CLK2.7
ATGCCTCGCCAATACCGAAGTGGACGGTTTCGCCAAAGTCAACCTATGGTATCAGCGATG
ACTGTTGCAGGGGATTACGAAGAGAATGGTAGCGAGTCCTTTCCGACGCTACGTAGCAAA
GTTGTGGTGCCTACGGTTGTCCACCGCTTCCTTCCACCATCACCGTCACACTTCCTGCCG
TTGCCAGCGTCTGCACTCTTGCGTCGAGGCCAGCAACAGGAACGGCAAAAACGTCGGCGC
GTAACAGAGGAGTTGGCTCTTGCGCAAAATCACCTGGCGCTCTACACAGGCTTCTTTAGC
CAATTTCTTCATAACGGCGGCAATGGCGACCTCACCAACACTAATCAGATTGGCCGGAAA
CGCTCAGCTGCGAGCTTAAAAAATTGCGATGGAGCAGACGAAAACATCGATTCCAAATTG
CTTCGAAGGTCGCTCAAAGCGTCGTCGGTCACTGAAAGGCGACGCGTTGTCCAGAATTCG
TCGCCGGAGGAGGGCGAAGCTTTTGACGATGACGAGGACTATGATGACCAAAATGAAAAC
AAAGAGGCCGAGGGAAAAGCGAGGTATTCCGATGTGAACAATCGAATGCTTCGGCAGTCA
GCGCTCCTGCCTACGCCAAGTCGAATATTACCATTATTTCCACCGCCGGCGGCGACGCAG
TTGATCCTCCAACGGTTGCAGGATTACTTTACCGGCCTAAGTCCTCCCTCTCCACCGCGA
CACCGCGGTCTTCGTTGTTCACAGATCGTCTCTAAACCTCCTCACCGATGGTCTCAAATT
CGGTGTCAAGGGGAGGGAGAAAATACGACGAGAAAGCCCCGTAAAACTCCCGCCTCTTCG
CACCTTTTAACACGCTACGAGGCTATCAGCAGTGGTGGCGACGACAGTGGTGGTGGTGGT
GGAAGGCGAGAAAATCCTCCTGGTGCTACAAGATCGCACCACCGCAACCGGCACTATCAC
TCTCATTGCCAACAGCATCGATACGGAGTGATTCCGTCTAACTTGAAGCGTAGGCAGCCG
TCTTCCGTTTCACCGTCACCTTCAGTATCGGTCTACAAGGCTAGTCGACGACGAAAAGGC
ACCTCCTCATCCTCCTCCCCCTCCTCCTCTTCCTCCACCACTTCCTCTTTCAGAGCTGTT
GCCACGACCACCTTACTTGACAATCCACAAAGGCGAAGACTTCCTGCAGCCTACGCATCG
CCTACATATCGGTTGGATGTATCAACTTCCTCCTCGCTATCATCATCGTCGTCATTGACG
GTAGAATCTCTTGTTTCATGCCATCGACGGCATCAGCGCTATCAGAGAAGGTCACCACCA
ACGCGAGGAATTGCTGCACATTCGATACGAAGGTCTTTACACGGCACTTCCCCATCCTCT
ACATTCTTTTCCTCATCTCCGTCGTTGTCGGTATCATCGGCCTCACAGATGGCTGCCAGT
GCATTAACGCCTTATCAACGAGGCTCATGGAGCCTGAGACGACTACGTGGAAATCAGCGC
AACGGAGACATTTACAGATCTTACAGACGTCGGGACTCCTCACATGACAATAGTGATGTC
GGTGGGGTTCGGAGCCAACTTCCCCACTCCACCGTCGATAGACCTCGAGTCAGGCTTCGT
AGAACCTCCTCAGCCTCTACCTCATCTCCTGACAACATTGGTCGCCACAATCGCAACTCC
TCCTCTCTCCATCGTCATCATTTTCCTCGTCGTCACCGGAATCGCTCTGGTCGTTCCCGT
TTCCAAAACCCTTCTTCTCCCATGGAGGCAGATCGACACGTTGTCTCCACTTTAACCTAT
CGACTTAGAGGTTCACTGCAAGATGGCCGATTGAAAGTTTGTGATCATGTCAACCGACGT
CGCTGTCGTCGTCTTTGCAATCAGCCTTCCGCTTCCTCCTCCACCAACTCCTCCTCCTCT
TCCTTCGCCTCCTCTTCATCCTCCTCTTCCATATCCCACCACAGTCGTCGTTATCATCGT
GGCTATCGTCGAAAACCCCAAAACAAATTGCCTTCAGTCGTCTTCGTACACAACTCGGCC
ACCTCTCCTAGCACACGAACCACACCCTCTTTCTCCAGCTCCCGCTCATCCACTCCAAGA
CGACGCTACAAGGCACCTCCTTTGGCCACGTCACGGATCTGTGCTGCACACACAACAAAA
CGGCGTCTCTTCTGCTGCCTCTGCTGCTGCCTCGCATCCACACAACTGGGTCAAAAAGCC
AGTTCCCCTAGCCCAAACGGGCTCCGTTCTCGGGCCTCCGCGTCAAATATCAACCTCATC
GCTAATCATCACCGCCAACACCACCAGCACAACTCCCTCACCACCTCGTGGTCACCTGCT
GCTGCTGCTGCTCCCACCGCTACTGCTGCCACTGGTGTCCCAGCCTACCGATCGATTCCG
ACACCTCGGAGGGCCTTCACTACCGCCACTGCGAAGCGTCAGTCTTCCGGCAATTGGGAA
TCCGCCTCCTCCTCCTCCCCCCCTGCTCCACCTCATTGCATTTCGACACCGCGGCTCCCG
GCGGCAATCGCTGTCTGCGTGGAAGCTCCGCTTTCACGCTTCGCGCTCACGACCTGGTCC
TCCAAACGGCCGCACTTTTGTGCTCACTCTCTCACTCCGTCCCTTCACACAGCTCCCACC
TTTGCACACTCCACCCTCGCGCATTCCGTGGAAGCTTTTTCTGCTTCCCAGGAAGAGGAG
CCTCTCTACACCGTCTCAGCCTCTTCCTCCTCCGAAAGTAGTTCTCCCATCTCCTCCGAA
ATCGTCTCTGACTCCGAGGCAAACAACGCGGAAGCGGAAGTCTTTTCAGTATCAGAACCT
AGCAAGAGAAGGCGCCAGGAGGAATTCTCAGTGATTTTGCCTTTTCCACCGCCATCAAGA
TTCGAATGCTTAGAAATGAGTGCCTCTAGACCACCACCCAGACCGCAGCCGAGCCTTATT
GGACCGCGTAGAGGCTCGGTGGCATCACGCGAGTCCTCCTTCTCACCTCCTGCCGATCGA
AATGGCACTCGTGCACCCCAGCCAGCTCAAAACAACGGCACCTCGATTGCCGATATAGAG
AATTCTGTGCTCTTTCGAAAACTGGAGGCCGCCGTTGCTAAAGTGGCCGCAGAGCAGCAG
GAGCACGACCGCAGCCTTCTTCTTCTTGCCGCTGGCAACCCTACTGCCTCCTCCCCCAGT
GCCACCTCGCCCTCGCTTAACAACCTCTTAAATATGCTTGCCAACGTAGGGTCAGACTAC
CAGCTATTGCGACTGCAATTGGTAGGCGAGAAGGAGAAGAGAGCGTTGGTTGAGGCAGCA
CGAAAACGCATCGCAACACGCGAGGCGGCCATTCAGACTGAGGCATTGCAACTGGGCCTC
AGGGACACCTGTCCCTTGTGCCAACGAACTCTTGCCACTGACAAGAAGAACGGTGGCATG
CGAATAGCCGTTCAACAATTTCTCCCCGCATTTGTGCCCCTCTCCCGTGGTGTTCCGCTG
CGTCGCATGCGCTTAGGTCCACCGTTGCAGCAACAACAATCGCTCCCAGGCGGGGGCAGC
CCACAGCAGCGTTTCCTGTGGCCAGCCAGTGGACAGATTGTGGATGTTGTTGAAACCCTT
GCAGAGCCGCCCTACCCAGTTCATACATCCCTTCTCTTGCAAACCGCTCCAATGGAGGTC
ACCTTTGAGGACTACTGCGAACGTGCCTGCATCTCCACCATCTCTGTTCACGGGCCACTG
CCTCCTGACACGAAAACGACTTTCGCACCAAAGGTAGCAGTGAGAGTACCGAAAAAGTTG
TTTGGGCTTCCAAAACTGCCTTCAATGAAGATGGCAGAGCTACCGAAGAAGATGGAGGAG
GCACTGAAGCTTTCGCCTCCAATGCAAGTTGAACGGCGTGATGATGATGCTGAGGAGGAA
GAGGATGAAGACGAGGAAGAGGAATCAGAAGAGTCAGACGTGGAGATATCGCGAAAGCTG
CGCCGCCAGTTGAGACGCACGCAGAAAACACAGGAGATAAATGCAGCTATAGTGCAAATG
GCATTGAATCAACAGAAGAAAGAGGAGGCGGCTGCGGCTGTAGGGGCGGAGGTGCAGCCT
CAAATGGGTGGGGCTGCTGCTGTAACAACAGCTGATGGCTCCTCGCGTGTGGCTGAGGCA
CGCCAGCGAGCGAAGAAGTTCATAGAGCAGCGTAAGCTCAGCATGCAGCAGCAACAGGAA
GTGGAGAGTTATGACGGATCGAGTCAGCCCCCAGAGGAGGACGTGTCATCGAGAATTCCT
CCCCTGGATGATGTCGACGGACATCTTATCTACAGTCCCCATGAATTCATTCTTGATAGA
TATGAGATAATCAAGACGCTAGGAGAGGGCACCTTCGGCAAGGTCGTCGAATGCCTCGAT
CATCACACGGACACGCGAATCGCTCTCAAGATAATCAAGAACGTGGATAAGTATAGAGAG
GCCGCGATGCTGGAAATAAACGTTCTGAACTTCTTGCGCGAGCGCGATCCCAACGATGAG
TACCTCTGTGTTCGACTACTCGATTGGTTTGACTACTTTGGACATATCTGTCTGGCTTTC
GATATCCTCGGTCTTTCAGTATTCGACTTTTTGAGGGAGAACAACTACGTGGGCTACCCG
ATAGAGCACGTGCGGCATATTAGCTACCAACTATGCCATGCTGTGCGCTTCATGCACGAC
AACCAGCTGACCCACACGGATCTCAAGCCGGAGAATATTCTCTTCAATCGCTCCGACTAT
ATATCGGTTCATAATCGGAAGAAGCGACGCTACGACCGTATTGTAAAGTGCTCTGATGTG
CGCCTTATCGACTTCGGTTCGGCAACATTTGACTACGACCACCACTCCACCATCGTCTCC
ACTCGCCATTACCGCGCCCCCGAGGTCATTCTCGAGCTCGGCTGGTCCCAACCCTGCGAC
GTGTGGTCGATTGGCTGTATCATATTCGAGCTCTACACCGGTTACACCCTCTTTCAGACT
CACGATAATCGCGAGCACTTGGCGATGATGGAGCGAACTCTCGGCCATATCCCCTATCGG
ATGACTCGGAAATCACGCACGGGTTTCTTCTATCACGGCCGATTGGATTGGGACTTCTAC
AGCCCCGAGGGGCGCTACGTACGCGAGAACTGCCGACCCCTTCTTGCGCTCGAACTACTT
TTGTCCACGCACTGGCGTTGTGCAGCATCTCTCCGCGCATTCGCAAAAACGTCTTCTCTC
CTGCAGACCTCTCAAGCGGTACTGCAAAGAAGAGAATCAGGACACCCTTGA
>mRNA_EmuJ_000000300.1 gene=EmuJ_000000300
ATGTGGTTTCAGTTAAGTAACCCACAACTCCTGCCTCATCGTCGAGTGTGCGTTGTGCAA
TTCGCGGATGTGGTTTCAGTTAGTAACCACAACTCCTGCCTCATCGTCGAGTGTGCGTAT
GTATTTTGCGTTACTGTCCACCACTCCTCACTCGACGTGGAGTTGGTGAATGTATTTTGC
GTTATTGACCATAAATCCTGCCAGGTTGTGCAATTCGCGGATGTGGTTTCAGTTAGTAAC
CACAACTCCTGCCTCATCGTCGAGTTTAGTAACCACAACTCCTGCCTCATCGTCGAGTGT
GCGTATGTATTTTGCGTTACTGTCCACCACTCCTCACTCGACGTGGAGTTGGTGAATGTA
TTTTGCGTTATTGACCATAATTCCTGCCAGGTTGTGCAATTCGCGGATGTGGTTTCAGTT
AGTAACCACAACTCCTGCCTCATCGTCGAGTGTGCGTATGTTGTGCAATTCGCGGATGTG
GTTTCAGTTAGTAACCACAACTCCTGCCTCATCGTCGAGTGTGCGTATGTATTTTGCGTT
ACTGTCCACCACTCCTCACTCGACGTGGAGTTGGTGAATGTATTTTGCGTTATTGACCAT
AATTCCTGCCAGGTTGTGCAATTCGCGGATGTGGTTTCAGTTAGTAACCACAACTCCTGC
CTCATCGTCGAGTGTGCGTATGTATTTTGCGTTACTGTCCACCACTCCTCACTCGACGTG
GAGTTGGTGAATGTATTTTGCGTTATTGACCATAATTCCTGCCAGGTTGTGCAATTCGCG
GATGTGGTTTCAGTTAGTAACCACAACTCCTGCCTCATCGTCGAGTGTGCGTATGTATTT
TGCGTTACTGTCCACCACTCCTCACTCGACGTGGAGTTGGTGAATGTATTTTGCGTTATT
GACCATAAATCCTGCCAGGTTGTGCAATTCGCGGATGTGGTTTCAGTTAGTAACCACAAC
TCCTGCCTCATCGTCGAGTGTGCGTATGTATTTTGCGTTACTGTCCACCACTCCTCACTC
GACGTGGAGTTGGTGAATGTATTTTGCGTTATTGACCATAAATCCTGCCAGGTTGTGCAA
TTCGCGGATGTGGTTTCAGTTAGTAACCACAACTCCTGCCTCATCGTCGAGTGTGCGTAT
GTATTTTGCGTTACTGTCCACCACTCCTCACTCGACGTGGAGTTGGTGAATGTATTTTGC
GTTATTGACCATAATTCCTGCCAGGTTGTGCAATTCGCGGATGTGGTTTCAGTTAGTAAC
CACAACTCCTGCCTCATCGTCGAGTGTGCGTATGTATTTTGCGTTACTGTCCACCACTCC
TCACTCGACGTGGAGTTGGTGAATGTATTTTGCGTTATTGACCATAATTCCTGCCAGGTT
GTGCAATTCGCGGATGTGGTTTCAGTTAGTAACCACAACTCCTGCCTCATCGTCGAGTGT
GCGTATGTATTTTGCGTTACTGTCCACCACTCCTCACTCGACGTGGAGTTGGTGAATGTA
TTTTGCGTTATTGACCATAATTCCTGCCAGGTTGTGCAATTCGCGGATGTGGTTTCAGTT
AGTAACCACATCTACTGCCTCATCGTCGAGTGTGCGTATGTATTTTGCGTTACTGTCCAC
CACTCCTCACTCGACGTGGAGTTGGTGAATGTATTTTGCGTTATTGACCATAATTCCTGC
CAGGTTGTGCAATTCGCGGATGTGGTTTCAGTTAGTAACCACAACTCCTGCCTCATCGTC
GAGTGTGCGTTGTGCAATTCGCGGATGTGGTTTCAGTTAGTAACCACAACTCCTGCCTCA
TCGTCGAGTGTGCGTATGTATTTTGCGTTACTGTCCACCACTCCTCACTCGACGTGGAGT
TGGTGA
>mRNA_EmuJ_000000800.1 gene=EmuJ_000000800
ATGAATTGCGAAGATGAGAAAATCAACACGCTTGTGTTGTATGGCCCGACGAATACGGGC
AAGTCGCTTATTTGTAAGCTGATGACGTCCTTCCTCGAGCACGGCAGTGTCATGCGCAGG
CAGGAGGCGTCAGCCTTCGCGTATGAGAACCTTCTCAATAGGAAGGTTGCTTTAATGGAG
GAGCCGAAGATCTGCGCTGCCAACCAGCAGGATCTCAAACAGATCCTCGGTGGCGAGCCC
TTCGAGGTACACATTAAATACCAAAATCCGGATCTTCTTGAGCGCTTGCCGGTCGTTGTG
ACCACAAACGAGCCTCTGGGCGTTCGCCTCTCCGACGTCGATGCAGCCGCCACAGAGGGT
AGATGCAAAATCTACACTCTGGATAAGCAAATTTGTAACGCTAACATCGACGAAACGGTT
CCAGCACCTCCCTACAAGCTGTGCTCCTGTGACATGGCCCATCTACTGCTGCCTATTTAT
GAATTACTGGCCTTGTAA
>mRNA_EmuJ_000001200.1 gene=EmuJ_000001200
ATGATGTCGCCTTTACCACCGGATTCGTCTACCATGGTGACCAGTGTTCCTGTCATTGCT
GCGGTCAATGAGAATCTGATCCACGGGGCGAAAGCACCAAAGCGAGGGCACCCGGAAGCT
TGGCTGGAAGTGCACGCAGATGACACGTTGTATTGCGTGGAGTCGGAGGACAAAGCCTAC
GTCGGTCGGGCTGTAAAGGCTTGTGAAGGGAGGCGCTTACATATCGTGCCAACATGCTTA
ATGCATTGGGCTAGAGTGCTGATGGAGCATCAGCAGGAGCAGCTGTTCCATGTCGTCTCC
ACTTTGGATCATTATGGCAATCCACGCCATTCTCAAGCAGCTGCAGCCCCTTGCGCTCTT
TTTTCCACCCAGCAGTAA
>mRNA_EmuJ_000001400.1 gene=EmuJ_000001400
ATGACGAAGCCTAACGCCACCACCACGGGGTCTACTCCTACCACTCGAACCACTCCTGAA
ATTACCATGCCTACCGCCACCACCACGAGTTCTACTCCTACCACTCGAACTACTCCTCAA
TTGACGAAGCCTACCGCCACCACCACGGGGTCTACTCCTACCACTAGAACTACTCCTGAA
GTAATCATGCCTACCGCCACCACCACGTGTTCGACTCCTACCACTCGAACTACTCGTCAA
ATGACGAAGCCTACCGCCACCACCACGAGTTCTACTCCTACCACTCGAACTACTCCTAAA
GTGACGAAGCCCAACCTCGCCACCACTGGGTCTACTCCTACCACTCGAAATACTCCTCAA
ATGACGAAGCCTACCGCCACCACCACGAAGGCTCCTCCTACCACTCGAACTACTCCTAAA
TTGACGAAGCCCACCCTAGCCACCACGGGGTCTACTCCTACCACTCGAACTACTCGTCAA
ATGACGAAGCCTAACGCCACCACCACGGGGTCTACTCCTACCACTCGAACCACTCCTGAA
GTGACGAAGCCCACCCTCGCCACCACTGTGTCTACTCCTACCACTCGAACTACTCCTCAA
ATGACGAAGCCTACCGCCACCACCACGAGTTCTACTCCTACCACTCGAACTACTCCTAAA
GTGACGAAGCCCACCCTCGCCACCACGGGGTCTACTCCTACCACTCGAACCACTCCTGAA
GTTACCATGCCTACCGCCACCACCACGAGTTCTACTCCTACCACTCGAACTACTCCTATA
GTGACGAAGCCCACCCTCGCCACCACAGGGTCTACTCCTACCACTCGAACTACTCCTCAA
ATGACGAAGCCTACCGCCACCACCACGGGGTCTACTCCTACCACTCGAACTACTCCTAAA
CCTACCGCCAACACCACGAGTTCTACTCCTACCACACAAACTACTCCCAAAGTGACGAAG
CCCACCATCACCACCACTGGGTCTACTCCTACGACTCGAACCACTCCTGAATTGACGAAG
CCCAACCTCACCACCACGGGGTCTACTCCTACCACCCGAACTACTCGTCAAATTACGAAG
CCTACCGCCACCACCACGGTGTCTTCTCCTACCACTCGAACCACTCCTGAAGTAACCATG
CCTACCGCCACCACCACGATCGTGCCTACCGCCCACACCACGGGGGCTACTCCCTCCACT
CGAACAAATCCTCAATTGACGAAGCCCACCGCCCACACCACGAGGTCTACTCCTACCACA
CCAAATACTCCCAAAGTGACGAAGCCCACCCTCACCACCACTGGGTCTACTCCTACCACT
CGAACCACTCCCGAATTGACGAAGCCCAACCTCACCACCACGGGGTCTACTCCTACCACC
CGAACTACTCCTCAAATTACGAAGCCCACCGCCACCACCACGGGGTCTTCTCCTACCACT
CGAACCACTCCTGAAGTGACCAAGCCCACCGCCACCACCACGAGTTCTACTCCTACCACT
CGAACTACTCCTCAAATGACGAAGCCTACCGCCACCACCACGGGGTCTACTCCTAACACT
AGAACCACTCCTGAAGTAATCATGCCCACCCTCACCACCACGGGGTCCACTCCTACCACT
CGAACTACTCGTCAAATGACGAAGCCTACCGCAACAACCACGGGGTCTACTACTACAACT
CGTACCTCTCCTGAAGTTACCATGCCTACCGCCACCACCACGAGTTCTACTCCTACCACT
CGAACTTCTCCTAAATTGACGAAGCCCACCCTCGCCACCACTGGGTCTACTCCTACCAAT
CGAAATACTCCTCAATTGACGAAGCCTACCGCAACAACCACGGGGTCTACTTCTACGACT
GGAACCACACCTGAAGTTACCATGCCTACCGCCACCACCACGAGTTCTACTCCTACCACT
GGAACTACTCCTAAAGTGACGAAGCCCACCCTAGCCACCACGGGGTCTACTCCTACCACT
TGA
>mRNA_EmuJ_000002000.1 gene=EmuJ_000002000
ATGGCTGGGGTGCTGATCGATAGTGAGACGCAGGTCACACATCTGGTGACACACTGTCAG
TGCCAAACGGTAACACCACTGACCACGGAGACTGTCATGCCAGTGGTCGCCGACTCCTCG
AGACTGGAGGTCACACCGGTGGTGGTAGCGGAGGAGGAGGGCATTATTGAACCTCTCAGT
TACGCGCACATCCACAGCGCTGCACCAGTCGCAGTGCAACTCAGGTCGACTGCTGTCATG
ACATCACTGCCCATTGATAAGTCCAGGGAGGAGGAATGGATGTCCAAATCGTGTATTGTT
TGTGGAGGAGTCGCAAGGCCAGTCGACTCGAGATCCACCACGACTGAATTGGAGGCACCT
GAGAAGGTGGCCACCGTGAAAGTGAAGGGCATGATGGTTGACACACTTAGAGAGAATGTG
GGCCCGTGTATGACCTGCACGGCTACGCAAACGCAAGCGTGGCTGTCAGTGGCAGAGACG
ACTGGCAATTTGGCCATCCCTGCACGAGCATCTTGCAGAGTAAAAGAAATCGGTGTCTTG
GCCACAAGCGTGGTGAGGTTATTTGACTTGGAAACCCAGGTGACACCCATGTCTGTGCAC
GCGCAGTGTCAGACACTATCTCCGCTGTCATTGCTCTCATCGCCGATTCTGCCCACATCG
CATGCACCAGCAGCCGCGATGGTGAAGTCGAAGTCATTGCAAACATGCCTTGATGAAGCA
TCCGCGCTGAAGTCAGTTGAAATGCACGCCACCGCAGCCATGGTCTACACTCAGGTGGAA
TGCGCCTCGTCATCGTGGTTGGCTGACGCCGAAATGCCGAGGCAATTCGAGGGTGCTGAC
TATGCGGCATTGCTGCGACCTCGAAATGAGGCGGAGGGGTATGAGTGTGTGCATGCTTCA
CCACGCCTCGTCGAGATGCAGCACGCCTACCGCATCACCTCACAGCCTTCTTGCATTGAC
ACTGGTATGAACACAGGTGTCGCCACGGTGCAGCACTCCTTCCTCCCTCCTCTCCATGGC
AACACAGCTGATGTGTACGCCGACGTCGTGACGACGACGCAGTCAATTGCCACCGTGACT
ACTCAGACAATGGCTGGGGTGCTGATCGATAGTGAGACGCAGGTCACACATCTGGTGACA
CACTGTCAGTGCCAAACGGTAACACCACTGACCACGGAGACTGTCATGCCAGTGGTCGCC
GACTCCTCGAGACTGGAGGTCACACCGGTGGTGGTAGCGGAGGAGGAGGGCATTATTGAA
CCTCTCAGTTACGCGCACATCCACAGCGCTGCACCAGTCGCAGTGCAACTCAGGTCGACT
GCTGTCATGACATCACTGCCCATTGATAAGTCCAGGGAGGAGGAATGGATGTCCAAATCG
TGTATTGTTTGTGGAGGAGTCGCAAGGCCAGTCGACTCGAGATCCACCACGACTGAATTG
GAGGCACCTGAGAAGGTGGCCACCGTGAAAGTGAAGGGCATGATGGTTGACACACTTAGA
GAGAATGTGGGCCCGTGTATGACCTGCACGGCTACGCAAACGCAAGCGTGGCTGTCAGTG
GCAGAGACGACTGGCAATTTGGCCATCCCTGCACGAGCATCTTGCAGAGTAAAAGAAATC
GGTGTCTTGTCCACAAGCGTGGTGAGGTTATTTGACTTGGAAACCCAGGTGACACCCATG
TCTGTGCACGCGCAGTGTCAGACACTATCTCCGCTGTCATTGCTCTCATCGCCGATTCTG
CCCACATCGCATGCACCAGCAGCCGCGATGGTGAAGTCGAAGTCATTGCAAACATGCCTT
GATGAAGCATCCGCGCTGAAGTCAGTTGAAATGCACGCCACCGCAGCCATGGTCTACACT
CAGGTGGAATGCGCCTCGTCATCGTGGTTGGCTGACGCCGAAATGCCGAGGCAATTCGAG
GGTGCTGACTATGCGGCATTGCTGCGACCTCGAAATGAGGCGGAGGGGTATGAGTGTGTG
CATGCTTCACCACGCCTCGTCGAGATGCAGCACGCCTACCGCATCACCTCACAGCCTTCT
TGCATTGACACTGGTATGAACACAGGTGTCGCCACGGTGCAGCACTCCTTCCTCCCTCCT
CTCCATGGCAACTCCGATGTTGTAAAACGGACGGCCCAGTTAGACACAGCACGATCCTGT
ATATGA
>mRNA_EmuJ_000002800.1 gene=EmuJ_000002800
ATGTGGATAGTGCCTGGCCTCTTCAGCATGCTTGGTGCTCTAGTATATGCCGAATTGGGT
GTACGAATCCAGAAGTCGGGCGGCGAGTATGCATATGTCCTCGAAGCATTTGGTGGCCTG
CCAGCATTCATTGTGATGTGGATCACCTTTGTGGTCGTTGGTGGTGTCAGCTGTGCTGGA
AATTCGATCATTTTCGCGCAGTACATGCTACAGCTGGTCTACTCCGACTGCGCGATTCCT
GGGCCTGTTGTGAGTATGATTGCCCTTTGTGGTCTGAGTAAGTGTAACTCTGTCATCATG
CAGCCTTTTAGTGTTAATTTGCGCGATCAACTGCTATAA
>mRNA_EmuJ_000003100.1 gene=EmuJ_000003100
ATGACAACGTTGATAGAGCGTAACACGCCAATTCCAACAAAGCTGAAAAAGACCTTAATT
CCCACCTATAACCAGTCTGGAATGACGGTTAACATTCAAGCGTTTGACCAATCCAGGCAA
CAAATAAAAGAGGATGGAATACCTGTTGGATGGAGGATGTATAATCAGCCTTGTTTTTAC
GGCAATGTGTCGGGAGTGTCGATCCGGGTGCATGAGGATAAGGGCGCAGAGAGGGACGAT
GACCACTTATTGGGCCAGTATACGCTCCCAACGTCACTGCATGGAGTGACTGAGCTTGAT
GCCACATTCGATATTGACGACACTGGCATTCTCACTGTTTCGGTGGCATACATGGGGTCA
GGAACTCCAAATAAAATTACCCTTACATGTGGCAGGAGCCGTCAATCAGAGGATGAGGTG
GGTCGTATGGTGCACGATGCAGAGAAGCTCAAGCAGGAGGATCGGGAGGAGAGAAGCAGA
ATGGCGGCAAAGTGCATGCTGGAGGACTACATCTGCAGCATAACATCAAATTTGGGAAAG
GAAGGCACAAAACAGAAGATGTCGGAGAAGTTTCGACAATATTTGCTCATGATGTGTGAC
ACGACTATCAAGTGGATGGACTCCGAGGAGCACGCCTCGAAGGCGGACTACGAGCTCATG
TGCAAGATTTGCAAAACGTGTACAGCTCCATTATGGAGACATATAAGAAAGGAGAAATAA
>mRNA_EmuJ_000003600.1 gene=EmuJ_000003600
ATGAACTATCGGTACGGGGACCAATTCGCTGCACTGGTTCTTAATGCGACTACAGAGATG
CAGCTCACCATTGTGAATGGCAACTGCATGGTCAATGGCGCAATTTGGGGCACTCCATGT
CAAGACCACAATGGTATGTCGAATCCTCCTTATCCACGTGCATTTGAAGCACTGCTTTGA
>mRNA_EmuJ_000004000.1 gene=EmuJ_000004000
ATGTGTTTTGAGTTAATCCCGCGTCATCATAACATCGCGCGATTTCGCATGGGACGCCCC
TTTCCCCTGGAACCATTGGTGAAGGACTCTCTCGGCGAATCGGAGTATATGCTGCGGGTT
TATAAGGAGGCATGTCATTGGAGCAGTTTCACGCTGAATTATATCGAATGGACCTACGAG
TATTTCGTCCTTGATCCACCCGTCCCTATTAACTGTCCCATCCAAGGAAAGTACAAGTTC
ATCCAGACAGGTCAGGAGGCGGAGAAGTATGTCTTTAAGATGCCCAATGGAATGACTCCA
AGACCGTGGCTTCAGGTCTTATGTTACCATTACTGGCAAACCAATATCGAGGCCTGTTTG
AACGACCCGAAAATCCTCAAGCTGGATGTACAAAAGTGCTGGCGTCTTGATTTTGCTGGA
AGACCCATCTCAGAATACGACGTCACCGATAACTATATTGCATGCGTAGGATTCTGGATG
GAGGATACCAAATCCTATCTCATTACCTATGATCCTTCGTTAAAGGTTTCAAACAGATTC
CGTTGTTGGGTCTACCAGCGTCTCTCGATGCGCTCTTTCGCGATGTCACGCAGTCTCGGC
AACCGATGCGGAAAGATGCAGACAGCTGAATCGTCCCTGCCGAAGAAGGCGCCTCCCTAC
GCCTGGAGTTGA
>mRNA_EmuJ_000004300.1 gene=EmuJ_000004300
ATGCAAGCAGCCGGCGAAAATGCCACCGAAATGGACGAGTTGGAGGCTTACATGGAGGCT
ATCAAAAGAGGTGCACCGAAGCGGGCAGAACGGCAGGCGCTGAAACGTCGTCTGGTAGCG
TTGCGGCAAGAAGAGACGCGCCTCCTTCGAAAAGTCGGCATTCGCGGCGGTGGCAGCAGT
GCGGCTCGTTTCTCCTCCTCCGCCTCCTCCGCTGCAGCTACTGCTGTTCGTGCTGTTGCC
TCCCAGCAGTCTGGTACTGACGGAAGGACGAATGAAGCCTCTCACACCGAAATCTTTGTT
CCAGAAGTTGAAGAAGATGATGACTCACAAATTGGTGTGGATACCAAGCCGGAGCATCCA
GTGTGTGATTCAACACCCATGGAAGAGGTGGACATAGGGGGCACCTTGAAACGTCCCCCA
TCTTCACCTTCTCAATTGGAATCTCCAAAGCCTAAAGTGGCAAGGAATGAAGAGGCGTAC
TCACATACTGTTTCAACAGATAAGGTCACTCTGCTACATCATCACTATCGAAGGTCTGCC
TGTCGAGATGCGCTTTTTGACCCAAATATGAACTTAATATACTGA
>mRNA_EmuJ_000004500.1 gene=EmuJ_000004500
ATGGGAAAATTCGGAGTCCTAGTGGTCCTATTTTTGGCTATTCTGGTGTCACGGTTGTGG
CCAGACCACAAGGCCCACTTTGACCGCGCATGGAAGACCGTTCGACTGCTCGTTCTCGAT
GGGATGAGTGCTCTTATCGACGCCAATTCGCGGCTCTTGGCGCCTCTGTTTCGCCTTTTC
CGTCTCAAGTCGGTCGACTCCGCGTCAACTGACGAGAACGATGGTCCGTTCAAGCCGCCT
CGGTGTCTTAGAAACCCCACTGCTCCTGAACGCCTAGAGAAGCACAAGCATCTTGCAATT
CTGGGACACGTCTTTGACGTCAGTTCAAACCAGCAGACCTATGGTCCGGATGGAATCTAT
GCTCTTCTTACTGGTCGTGACGCGACTCGAATGCTTGTCTCGGAGGGCATGAGGGACCCT
GGGTCAGAGGCCTACGCTCTAGACGGTCTCACATCTGCCCAGCTCTATGAATTGGGTGAT
TGGCTCAAACTCTACACCCGAAAGTATCCCTGTGTGGGCTACATTCCCAGCGTCTTCCGC
TCACCCATGGGAGACGCCTCGGATCTCCTTATTGAACTCTTTAAGGCATGGAATAAACAA
CCTCCTGAGATTTTGGAATTTTCCAAACTCCTTCCGCCTTGTAATTCGTTTTTCGATGGG
AAAATGCTTCGGCTAACTTGTAATTTCTACAGCAGCGACACCTCCGAGGAGTCGTATCCA
CGTCAACTATTAGAGCCAGAGAAAGCGAATATGCGATGCGCCTGCGTTCCCAGGTTACAC
TAA
>mRNA_EmuJ_000004600.1 gene=EmuJ_000004600
ATGACTAACACCCTGCCACTTGCAACTGCTCTGCAAACATGGTGGATGGGCAAGAAAACA
GGCGCGCGCACCGATCTCCCTCCCTTCATCAGTGTCCTCTACTAA
>mRNA_EmuJ_000005000.1 gene=EmuJ_000005000
ATGACTACTGCATGGACCATTCGGGCTAGGCGAAATCTCGTGACAGTTCGTCGGCCGGCT
TCTCTTAACTCGCTTCCCGATCTCTCTGATAACCTCGAAATCGGAAGCCGCCCATGCAGT
GGCCCCAGAGCACCTTTCATGTCACCCGGCAACTTTGAGCTCTGGGATCAGAATTCCACT
GATTGCCTTGCTGATAGTCGTACCTGTCGGCGTTACTCCAATATTTCTGTGTCCTTCCTT
GGCAGCTGCATTAGGCGTCAATATCGATCTTCATTTTTACTCTCAGATGACCGGATGATT
GGAGTTACTCGATGCGAAACATTTCAACCAGAGGATGCTAAAGCCGATGTCCGAGTAAGT
CTTTCTCTTCAGGGGCCATCAAATGGACTTACCAATTCTGGTCAGCCTACTTCGCAGTCC
GCACCTAGCCTTATTCCTGACAGCCTTGAAGATAACCGTGATTGGGCGTGTTTGATGCTC
ACAACGGATCGACCTAGGGACTCTGAACTCATCGGTCGTATCGGGAGTCGCAATTATTTC
ACTAACAGTGAATCTGGTGCCCCCTACTTCCATAGGAGAATCACACCACTGCAGAAGGAA
GAGGAGTACATATTTTTACGCACCCCATCCGTCGATGCAAATACATCTCTCGATGAGGAT
TTTGAAAGTCGGGCAATGGGTGGTGCAAAAGAAGGTCTCATAAGATCTGGGAGCTTCAAC
GTCTTGATGATGGGCGCGGCCTCAGACGTAGAGCCCAGTACAGAGCGGGTGGAGAAAGAT
ACCTGCCGGCTGCTCTCCCGACACAAAGAAAGTCGTTCCTCTGTTTTCTCTCCACCTGGT
CGCATTTCACTCAGTGATAAAGGTAAAGTTGGCGCAACTTCCTTTTTGCAATAG
>mRNA_EmuJ_000005300.1 gene=EmuJ_000005300
ATGGAGCCAGCCGGGCCTCCCTTATTGTACCTGGAGGTATCTCCTCCACAGGATGGTGAG
AGGCCTGCACAGACCCACACTACCGGTGCTTCCACAACATCTTCGGTTGACTTATTTCCT
CCTTCCCTTTGA
>mRNA_EmuJ_000005400.1 gene=EmuJ_000005400
ATGCTTCCTGCCCTGGGTTATTGGAAAATCAGGGGACTTGCAGAGCAATGTCGTCTTCTG
TTGAAGTACCTGGGAGTGAAGTACGTTGAAAGGCAATACAAGTTTGCCCCGGCCTTTGAT
CATCTTGAATGGCTGTCGGAGAAGTTCTCGCTGGGTGTCGACTTTCCCAACGTGCCCTAC
TACATCGACGGCGACGTGAAGTTGACCCAATCAGGGGCCATTTTGGAGTACATTGCTGAT
GAGCACGGCATGATTCCCGAATGCAAAAAGCGACGTGCGGTGCCACACATGCTTCAGTGC
GAGGCTATGGATTTGCGCATGTCCTTTGTAATGACTTGCTATAATCCTGATTTAGAGAAG
TTGAAGCCCGGCTTCTTGGAGACGCTGTCACAGAAACTACCGAAGTTTGAGGCGTACTTG
GGTGAGAAGGACTGGCTTACTGGTGACGAGGTCAACTATCCGGACTTCAATCTGTGTGAA
TTGTTGAACCAGCTGAGGAAGTTCGAGCCAAGTTGTCTGGAGATGTATCCCAAACTGCAG
TCGTACTTGACGCGTTTCGAGAACTTGCCTGCATTGAGGGAGTACATGGCTTCGAAGGAG
TTCAAGACGCGTCCTTGCAATGCGCCGATTGCACAATGGGTCAGTGACTGTTAA
>mRNA_EmuJ_000005500.1 gene=EmuJ_000005500
ATGAGAAAGCTCCACGCTTCCCGAAGGGAGAAAGGCGGACAGGTATCCGTCCTGTCGGGT
TTCGCCACCTCTGACTTGAGCGTCGATTTTTGTGATGCTCGTCAGGGGGGCGGAGCCTAT
GGAAAAACGCCAGCAACGCGGCCTTTTTACGGTTCCTGGCCTTTTGCTGGCCTTTTGCTC
ACATGTTCTTTCCTGCGTTATCCCCTGATTCTGTGGATAACCGTATTACCGCCTTTGAGT
GAGCTGATACCGCTCGCCGCAGCCGAACGACCGAGCGCAGCGAGTCACTGGCACGACAGG
TTTCCCGACTGGAAAGCGGGCAGTGAGCGCAACGCAATTAATGTGGCGCAATACGAGCGC
CGGAAGCCGTACTTTCCTGCAGTCCTTGCTGGCAAGAAATATATGAAATTCGCAGCCATA
GGTCGCCACGAGGCTTTGCTGCACACCATCGACATGCTGGTCGAGGCAGGCCATCAGCTG
AGCTATATCCTGACTGCCAAGGAGGCACCCGAATACTCGGCGGGGGTGGTGGACTTCGAA
CGGAAGGGAGGCCAGTTCGGCGTGCCGGTATATGTGACCTCACAGGTTGACCCCGGAATG
GGTCGATAA
>mRNA_EmuJ_000005600.1 gene=EmuJ_000005600
ATGCTGTCTGCAACGGGCCTGGCTGCTCGCGCGTGGTTTCACGGTCATTTGCCACGTGCG
GAGGCTGAGTCGCTACTTCGTTCAGCTCCTCCAGGCAGCTTCCTTGTGCGCACTAGTGAG
ACCAGCAAGGCTGCATTCTCTCTGTCCATAAGGCGCGACCGGGACTTCTTGCACATGAAG
ATTTCCTACGATCCCAAATCCGAGGCCTTCATTCTCGGCGAGTACAGTCAACCGTACCCC
ACTGTACCCATTATGGTTCATCACTACACGCGAAATCTCTTGCCCGTGCGAGGCACCAAA
CCGGTGTTATTGAGATATCCTCTTTGTCGTGCGATTAGTCCTTTCGCTCTACAGACTCCC
TGA
>mRNA_EmuJ_000005800.1 gene=EmuJ_000005800
ATGTACGCCGCTGGTGCATCCCCGCTACAAGTGCTCTCTTCACCGGCCATGTTCTCCCCA
CCGGACGGCTGTCTGGCCGGCCTTCCGTCGCCAGGTAGGTGTGCTCACGCTACTCCTTCC
ACTTTATCCACTCTGGAATTTTTTGTAGTAAAAGCTGTGATCATTTTATTCGACACGTTA
AAGTAA
>mRNA_EmuJ_000005900.1 gene=EmuJ_000005900
ATGCGCACAGTCAATGCATGTTATGGAAAGGCATTGTGCAAAACACGGAAGGCCCTCCTG
TTGGCACGTCAAAAGCGCCACTGGTTCGACCCAGGCTCGAACTGGGGTCCTTCCGCGTGT
GAGGCGGACGTGATAACCACTACACCACCGAACCGCGTCCCCGCTCCTCCCTCTGCCTTG
CCACTTGCACTGTAG
>mRNA_EmuJ_000006000.1 gene=EmuJ_000006000
ATGCTGGTTTCGCTTGCACTCGCACTGGTTCTCGTGGCCAAAGTGCTCGCCTCGACCGTC
GACGAGTGGATCTCAGAGATGTTCATTGCCCAACGCAGTATTGCAGGCATCTTCGAAAGC
TCTCCAGTTGGCCTGCGCTATAATCGTGGCTTCCCCCGGGGCGTATGGGGCACCAATTTG
GCTCCGGATCTGGGCGCCTATGACGAAGGCAGCAAGAAGTTTCTGGTCAATGTTGATCTT
ATCTTCGGCATTCTCTGA
>mRNA_EmuJ_000006300.1 gene=EmuJ_000006300
ATGGTGTTATGGTCGGGTCCTGACGACAACTACGGTAAGAAGGATCGCCAGGCTTTCCTA
TTTGATCTATTCGACCAGGCCTACGGGCTGCATGTGTCAATCCACGAACCTGGTCAGATG
GCTGATTTGGATAGGCATAGTTTTCAGGTCGCACCAGGTCGAATGAATGAGCTGTCCTTC
CAAACCGTGCAGAGCGTTTACTACAATAGACCAACCAAGCCATGTCTTCATGAGCCGAAA
GAGACTTTTACAGATCTGGAGGAGAACTTCTTCTATGAATTTGAATTGTGTCTAAACAGC
CACCTACAGCAGCAGATAGTTAACAAATGCGGTTGTCTTTTTGCCTACTATCCGAGGATT
CACCTGCCCAATGAGAGCCTACCTTACTGTGGCGAGATGATAGATCGCTCGATGCGTCTA
ATAGACAAGGAGGTTGTCGATCGCCGAGAGCAGTGTGCAGAGAGCCTTGTTAACAATGCA
GCTTTCTACAGAAGGGTCCTCGAAGATGATGGCACATGTCTACGACGTTGTGTGATCACA
GACTACGAAAGTAAGGTTTCAGTCACCAAATGGCGCCCCACCGGGTGGCAGCTCTACTGG
AGTCAAAGGACGTCCAGCCTTTTCGACGCTGTGGTCAATGGGAGCTTGACCCCAACGGAA
GCAAAACTGATAGAACACTTCCTTAGGACATTGGATTTGGATGAAGTAAAAGGCCCCACC
AACTCCATAATTTTTGACGAGCGTTACACTTACCTTATGGTAAAACGAAAGTCTAACGAT
ACAATAATTAAGGAAGAAAATTTGGTACTCACAGTGAACGCCTTGTTCAGTCGCATTGGA
GGTCTCTGTTCCCTCTACATTGGCCTTACATTGGCAGTGCTTATGGAGATAGTAGAATTC
ATTTATCTTTCCTGGATCAAAAGGAAAGATGATAACGACGGCACTACTAAGATGCCCAAT
GAACAGGATATTTCGGCTCGAAATCCGACTAAAGGAAATAAAGTGGACAAAACCGGACTA
GAAAAGAATTCTGACAATAAAAGAAGCATGGAATTGACGGATACCTTGACTGTAGTTTGA
>mRNA_EmuJ_000006400.1 gene=EmuJ_000006400
ATGTGGGCCACGTATCTGTGTTTCACCACCCTCTTCCTCCACATTTCCATTATGAAGTTG
GTGTATGAGCATATGGAGTATGCAGTAAATATTCAAACCTACAACGACATGGATGCACCA
ACGGCCTTCCCCACCGTTTCCTTTTGCAACCATCAGCCCTTCTCAGCACGTGCCTACGAG
CTGTGGGGCAACAAGTCTCTCATCTCCCCCACCCGCTTTAACCAACTCATTCGTCAGCGA
GCAGCCGAGCTGCTAGCTCAATCGGTGGAGATTCCGAAGAGTGACAATGAAAGTGTACGT
CTCCTTAATCGTGATCTTTTGGAGTCTCTAAGACAGGCAATTGTCTACGATACCCTTCCT
CTCTACTACCAGAGCCTTCCATGGCCGTCGCATTTGGAGATTGGACATAACTCAAAACAT
CTGATCACTCTCTGTCTATTACGGTGCAACAGCAAGCGGTCTGTCCCAAGACGCGGTTGA
>mRNA_EmuJ_000006500.1 gene=EmuJ_000006500
ATGACTACCCCATTAAAATATGGGTCTCTGCGATCATCTCAGCCTAATCTCTCCGTCCCG
CTTCTACGTCATACGCTTCGAGGCCATTTAGCGGAAATAATTGAGGTTGACGTATCTATT
GACAACCATCTGATGGTTTCCGTAGATGCAGATTGTACTTTGGTTATTTGGTGCCTGCGC
ACCGGTCAGCCTCTCGTCTCGTTTCGTGGTTCTCGTCGCAACAGAGTCATTTCGGGTTTG
AGCTTCATACCTATTCCTCAACCATCTGGATTCCCAAATGAGAAAGATGGGTGGCTTTTG
GTATCTTCGTATGGCTGTGGGCTGCATTTCATTCGCTACACACACACCCTTGTGGTTAGC
GAAAATGAAATAGGCTTTGGAGTGGATGGGTTTGTGGAATGCTGTTGTAGCATCCGTCTC
CACCCCACTACCACCTTCAACACCCGTGAGTCGGACACCGGTTTCTCTAACAACACTAGT
GCTGTCGTTCTGGATGTTAGTCCAGGCGGTCATCACGTGGCGGTGGGCTGTACTGATCAC
AGTGTCCGCATGTTCACCTTTTCTGAAGGTGGATGCCCCATTTCAGCTGGCCGGTTATCT
GCTCATGAGGTGTGTGCCTGA
>mRNA_EmuJ_000006700.1 gene=EmuJ_000006700
ATGACGGACATTAAGGGGCCAGACGAATCCTATTTCGAGGAAGAGGCGTTCTCATCGCTC
CTTCAGCCTGTCGACTCTCCCTCCACCTCCTCCAATGACACTGATCGCATTCCCGTTGTG
GCTGTCAGTCTGCCTGTCAGCAGTGGCTCTATCGATATCAATTGTAATTGTTCTTATTCT
TTAACCATTTGCGAAACAAAGTTAATAATAGATTATCAAATGACAAGAAAGTGGTGA
>mRNA_EmuJ_000006800.1 gene=EmuJ_000006800
ATGTGCTACATCATCAGTGGCACTCTCAACCACTCCCTGGGTACTGCTATCCACGAAATT
GGGCACAATTTGGCATTCGGACATCATCATGGACCAGCGAATCGGGTCCTTTCTCTGGTG
TGTAACCTACCGATGATTATACCGGTGGCCGTGAGCTACAAGAAGTACCATCACGACCAC
CACAGGTGGCTTGGACATGAGGATTTGGACGTGGATGTTCCCATGCACATCGAGTGCCGC
TTGTTCCGGAGTGTGCCTCTGCGAGTTGTGTGGATCCTATTGAATCCCCTCTTTTACGCC
TTGAGACCGTTCTTCAAGTCGCCGAGACCGGTGACGGCGTGGGAGGGGATAAATCTGATA
GTGCAAAGTGCGTTCGATGTAATTGCCTGGCATTGCCTTGGTAACTATGCCTTTGCTTAC
CTCCTCATGGGAACGGTCATCGGTTTCGGACCACATCCCATGGCCGGTCATGTGATTAGT
GAGCACTATTTGTTTGCTGACAACCTGGTGACCCATTCTTACTATGGACCGTTGAACATT
CCGCTGTTCAATGCCGGCTACCATGTGGAACATCATGACTTTCCCTACATTCCATTTACG
CGACTTCACAAGTTAAAGGAGTTGGCTCCGGAGTTCTATAATCATCTCCCTTACCATTCC
TCGCTCTGCAAAGTGATGTGGGACTTTGTGTTCATGCCCGGTCTGGGACCCGAGGCTCGA
AGCATCACAACAACGCTGAAAAGCCAACCGGAGACCTACAACAAGGTTCCCCACTTTGAG
CTCACCTCAGCTCTGACCTTCCCTGATGCATCGAAGAAGGCAGAATAA
>mRNA_EmuJ_000007100.1 gene=EmuJ_000007100
ATGTCTGTGGAGGGGTTGTTGTTGCATTTGGCAAAGGGTCTACGTTTTGCGTTTGAACGA
AAGGTTTCTGTTGTTGGTGCGGGAGCAGTAGGCACGGCGGTGGCGTTTGCTGGTATGACT
AAAGGTATTGCAAACACTGTCGCTCTCTACGATATTGACGAAGATAGATGCAACGGTGAA
GTGATGGACTTGGACCAAGGCTCACTGTTTCTGGAGTCTTGTAGAGTAATTGGTGATATA
ACGAAGACTGCGGACTCGGATATCGTTGTCGTAACAGCTGGGGCCCGGCAGGTCGTTGGC
GAATCCAGATTGAACCTTGTTCAACGCATTGTTGATATATTTAAAAAGCTAATTCCTGCT
CTCGTTGAATCAAGCCCAAACTGCATTCTCGTTATCGTTACACAATCCAGGTGGGTGTTT
TGGCCAGCTTTGAGCGGCTTTCCACAGCATCGTGTACTGGGATCTGGAACTCTGATTGAT
ACTGCTAGATTTCGACACATTCTTGGCGAGAAGTTGAATGTGCATCCTAGTGCCATTCAC
GGTTACGTAGTCGGTGAACATGGAGACTCGAGTGTGCCAGTATGGAGTAGGGTGACCGTT
GGTGGAGCAAATCTCTGTGACATTTATCCCAAGATCGGCCAAGCCGGCGATCCCGACGAT
TTTGCTTCCATTCACAAGGCCGTTGTCGATAGCGGCTACCAAATGCTTCGTATGAAGGGT
CGCACTGCATGGAACATAGGTCTCTGTTGTGCCTTTCTTTGTAATGCTATTCTGCGAAAC
AAGAAAATTGTGATTCCAGTTTCCACCTCCCTTAAGGACAGGCTTTGTATTAAGGATGAA
GTGTTCGCAAGTGTGCCCTGTGTAGTTGACAGCAGCGGCGTGTCTGCAGTGATCAACCTC
GAGTATTCGCCTAGTGAGAAACAAAGCCTGTTGGCCAGTGTTGAGACTCTTCAGAAGGTT
ATCGCAGGCATCAAGTGGTGA
>mRNA_EmuJ_000007300.1 gene=EmuJ_000007300
ATGGCTCCTAAAGTAGTGTCAGGCAAGGCTGCGAAGAAGGCGTCGAAGGTGAAGGTGCCG
AAGACGGACAAGGCGAAGAAGAGGAGGAGGAAGGAGAGCTACGCCATCTACATCTACAAG
GTTCGCAAATCTTGA
>mRNA_EmuJ_000007400.1 gene=EmuJ_000007400
ATGTCGCAGACCACTCTGAGCGGTTTTACCAGAACCTACTACACCTTCATTTTAAGGCAG
TATACCGGAAGACCCGATGCTATGTCTGAGGTGCTTTATACGGAACACGATGATCACATG
CACGTGATCTTCCAAAGCAGTACCACGAACTCGCCTCGGAAGGTGGAACGCATTATCGAG
GAATGCGGCGTTCCTCCGCAAGCAGTTATTGAAGTGAAGATGACTAAGCAATTAGTCAGA
AACGTCACCGCTCTTATACGTTATATGAAAGGCCGTGGAGAAGTAGTAGCTACTGATGAT
CATTATGATCATTTTCTACGAGTGGCTACCGTTAGCTTGGAATGGCCTGACTGCTCCGTC
ATTCCAAGCGAAGGTCGCCGAATGATGAAATCTGCCAAAGAGGAGGACAAAGGGGAAGTA
AAGCGGCAAAAGTATATTGATTTGGCGGAAGAAGTAATGAGAAGAAAAGTGCGTTCTATG
AATGACATGAACAAGAAATTTACATATCAGGAGACCTTTCGCCTAATGGCTGATTATGGA
CAATCCTACAATATGATTGTTCGTAAGGCTTTGGAGACGGTACGATTGATGAATGTGGCT
CATCAGCGAGGCACGGACTACGCGGACCTCCTGAAAGAAGAATTGGACAACGTCCGAAAT
GGCTCTCCTTCGCATCTGTGTGCCTATCCAAAAAATCACAGTGGGCCTTCACGTAAGGAG
TCCATCCAATGGCTGGAAGATAGGTTTTCAGCTAACGAAATTGCTGTTGTTGACTTCGCA
ATCACGCTTCGCATCATAATGAATTGCGAAGACGAGAAGATCAACGCGCTCGTGTTGTAT
GGCCCTACCAGTACGGGCAAGTCGCTTATTTGTAAGCTGACCACAACCTTCCTCGAGCAC
GGCAGTGTCATGCGCAGACAGGAGGCGTCAGCCTTCGCGCATGAAAACCTTCTTAACAGG
AAGGTGGCTTTAATGGAGGAGCCGAAGATCTGCGCTGCCAACCAGCAGGATCTCAAACAG
ATCCTCGGTGGCGAGCCCTTCGAGGTACACATTAAATACCAAAACCCAGACCTACTGGAG
CGCCTGCCGGTCATTGTGACCACAAACGAGCCTCTGGGCGTTCGCCTCTCCGACGTCGAT
GCAGCCGCCACAGAGGGTAGATGCAAAATCTACACTCTGGATAAGCAAATTTGTAACGCT
AACATCGACGGAACGGTTCCAGCACCTCCCTACAAGCTGTGCGCCTGTGACATGGCCCAT
CTACTGCTGCCTATTTATGAATTACTGGCCTTGTAA
>mRNA_EmuJ_000007500.1 gene=EmuJ_000007500
ATGGGTTCCTCAATCACTGTCAGTTTCAGTCTTGCAGAAAATGTGGCCAGTCCGGGAGAT
GAAGAGGCAAATCCATCGCTAGAAAGTATCAACGTAGGGCCTGAGGTGGATCCTGAGTAT
GCGGTGTGGTTCCAGTTGACCTTCTGGTTCGTCGTGGTCTTCGCATCGGTTGTTTGGGTG
GTGTGTTGCTGGCTCTGGAACATGGATCCGGGCCGCGATGGCATCATCTATCGCCTGAGT
GTTGGCAAACCGAAGTCGGAGTAG
>mRNA_EmuJ_000007600.1 gene=EmuJ_000007600
ATGCTCTGGTTCCGCAACGAGATGTGCGTTGTGGGAAGGCGTCACATGTGTCACATCTTT
ACCTCCCTCTCACATGAAGGACGGGTTCTTTCTTCATCGAGGCTTCATATCTGGGCTTTG
CAGAACCGTCATACACGGCTACTGACCTTAAAGAACCCCCGTTGGTGGTTCGATGGTATG
TCTCTCACCGCTGCTGCTGCAATTGCTGGCCCTTTCTCTGCCGAGGCCGATGTGGAGGTC
GACGACAGCGTCTGCGCCTATTCAGCAGATGTTGAATTGGATAGCTCACCCACCATTATG
CATCTCAGCGCCACTCAATCAAGGCAAATCTCCACCCGAAGCTGA
>mRNA_EmuJ_000007700.1 gene=EmuJ_000007700
ATGGTCTCAAAAGGAATTTTCCTCCTTATCACTTTCCTACTGCTCATCTCCCACTGCCCA
GTCGGTAGCCAATTGATGGAGTCGGTGAGTGTGTTGGAGAATAGTGAACTGGGCACCGTA
GTGTACGACCTCCGAGAGCGCCTATTGCGCATCCTTGATCCCGGTCAGTTGGCCAATGTG
ACAGTATACGCGGGACAGCAGGACCTCTTTTGGCCATTCGCCCTCAAGGATCTCCGCATT
ATTGTCGCCCGTCCCCTAGACAGAGAGGCGATCTGCGAGAAGCAGAGAGCCTTCGATCTC
AGTCAGTACCTCAGTGGAGCACTAAGCGGTGGTGATTGCCCAATCTATCACTGCTGCCAA
CTGCTCCACATCAATGTCGTTGTGAGTCCCACCAGTCCCACGCAGGTTTTCTTTATTCGA
GTAGCGGTTCAAGACCTCAATGACAACCCACCCACCTTCCCCCACCTGGAGTCGCCCTTC
GCCACTATCCCAGAAGATCTGCCTGTGGGTGAGAGGATTCCCCTCCCCGAAGCCATCGAC
ATTGATAGTCGACCTTTCGGGGTTATGGACTACCGAATAGTTCGATGGATTCAAGGAAAT
GCCTCCCACTTTCAGCTGAATACAATGACGGATCAAGAGGATGAGGAAGTAAGCAGAGGT
CCAGCTTTTGCCTACATGAAAACTGGACATCCTTATTTGAGCGTTGTCCATCCTCTGGAT
CGGGAAACTGAAGAGGTCTATGAATTTGTCTTGGAGGCAATAGATGGAGGTCAAGGAGAC
GGAGAAAGCCCATTTACAGGAAGTGTAGGTATACTTATTCGAGTGCGTGATGTCAACGAC
AATGCACCGGAATTCGATGAGAAGGCTTACAGTGCAGTGGTTCAAGAAAATACCCTTCCT
CGAAGGGTCCTTCAGTTTAAAGTGTCCGACATGGACACAGGAGAGAATGGGCGAGTTTTT
CTCAGTATATTTGATCCAACTCACAAGGCCAATAACCTATTTCGCGTCTCTCTACAAAAT
ACCCTTCCACCACCTGAAGTGCTAAACAGATACCCCCAATCTCGACGTACACCCGGATCA
TTCTACACCGCGTCAGTTCACCTACTTGAGTATCTGGATGCAGAACAGCTGCCACCACGA
TTGAAGTTCCACATCACCGCCACAGATAACGGCCAGCCTCCTCTAAGCTCGCGGGCAGAA
GTAAATGTCGATATAATCAATGTGAATGATCAAGCACCGAACATCGTTTTTCTGCGCGAG
GGTAAGCGCCTCACTTCGAGCCGTCTGGCGCTGCCTGAGGTGATCACTGTGCCAGAGTCC
ATCGTGGTAGAGGTGCATGTTGCAGATTCGGATTCCAACTTGGGTCAATTAAGCTGTTCT
GTCACCTCTGAGATGGACGCCTTCCGTCTCATCGAGGTGCACCCCTTCTCCAACGGTGGC
GACTCTGCTGCAACAGTTCTGTCGAATTTCAGACATTCCATTCCTTCTTCTTCTACCTTC
TCCTCTAGCTCCTCCTTCCTCTTCCCCTCCTACCGGCAATTCACTTTACGAACTAAGGTC
AATTTGGATAGGGAAACAAAGGCCGCATATATGGTCACATTAATGTGTACGGACAATGAT
TCAGCTAAGCCCCTTGCCCGCAATGCGAGTCTTCACGTCAGTATTAGCGATATCAACGAC
GAGACACCGAGGTTCGAACACACCGCTTATCAGGGCCACGTCCGAGAGAACCAAGCCAGT
GCGCCGGTAACGCACCTCTCGCCCTCTCCGACGCTTCGCGTGACCGACGCAGACATTGGG
CGCAACGCCCTCATCACCTTTTCGTTGAAAGAGGCACCAGAGAAAGCGGGCAAAGGACAC
CTGCTGAACACCAGCACCCGTGACACCTCCGACGTCGGCTACTTCCGCATCGATCCGCGC
TCCGGTCGACTCTGGACGGTAACCGCTCTTGATGCAGAGGAAGACGCCCCGGGTGAGCAT
AAGTACATCTTCTACGTGGTTGCTACCGACGACGGCGTACCGGAGAGAAGATCCAGTTCC
GCGTTGGTCACCGTCCTCGTCGACGATGTAAACGATAATCCACCGGCCTTCGAGCATTAT
ACTTACAACTTTGAGGTGGAAGAGAACGCTCCAGTGGGGACGGTGGTCGGACAGGTGTCA
GTACGCGATGCCGACCTAACGGAGGCCAACCGCAGAGTGCGCTTCCTGCTACGTGGGCGA
CCCGAGGACCTCTTTTTAGTGGACATCGACCGTGCCACGGGACAACTAAGCATGCGTCGT
CCTGTGGACTTCGAGAAGCAGTCCTCCATCTCTCTCACCGTCATAGCCGAGAACGAAGCA
CCGCTAGCCACCTCACCCGTCGTCGACAGTCCGATGAGCTCTACCGCCTACCACACAGAG
GCCAACGTAATCATCTCTGTGTTAAATCTCAATGACAATCGACCTGAGTTCGTGCTTATC
ACCCCTCACCGGAAACACATCATCTTCGCCTGGGAACAGTTGCCTCCTGCGGGTGTCAAC
CAGACATTGAGGGACCAGCGACGTTTCTGCGAACCCATCCCCTACAGAGTAATCGACAGG
GACTGCGACCCAACGAGTCGAGTGCTTTGTTGCACACTTGAGTTGGACAACACTTTTGAT
GGAATGTTTGGACTATTTGGCGAGATTCCGAACGTCTTATGTGCTCTCAAAAGGCCTCCG
CAACCACAGAGCTACAAACTTTTGCTGAAGGCTCGTGATGGTACTGGAAACGATAGTCTA
TCTTCTCAAACCCAACTTTCGGTAATAGTGAAGAGCGAACCGGACTACACAAAGTTCATT
CAGAAGGACCCTTCAGTGGCCTCTCCACTGGACTCAGGAACAAATGCGGTTGGGGGCAGC
TCGAGGGCCCAAGAGGGTGTGAGGGCGGGAGAAGGCAGACCCAGAGGCCCTGGCCAGGTG
AGACGACAATGGATGCACCTGGAGGTGCAGGATAGCGAGAAGGAAGAAGAGAAGCTCACC
GATGCGATCCCACCTCCCTCCTCCCTCGCCTCCCCCTCTTCCTCTCAACAAATGAAAATC
ATCTCCGTCCTCGTCTCCATCGCTGGCATCTTCTGCATTCTCCTCCTCTTTATCATCGCA
GCTCTCAAATGCGGTCTTCTTGATAGTCAGTGTGAGCAAGCAACAGTAGTGTAA
>mRNA_EmuJ_000007800.1 gene=EmuJ_000007800
ATGTATCCAAGCCCGCTAAATCACCACAGTAGTCACCATACACCACCATTTCATCTGCAA
CAGCGAAGAAGGCCACGTCCAAGCCTGGAACCCTTCAGCATTCAAATGAACCCGGAGCAG
AGCTCTGCCTCGGGGTCATTATATGTGTACAACCCGGCCATGGTGCCCCGTAGCACAAAT
TATGATAGAATGGGGATGGGAAACGAAGATGTAGGTGTGGATGGGGCGGCTCGGGTTCAG
CCCTTCTCCTTTGCCTGCGAACTTGCTCATGGCAGTAACCAGGTTCGTATCTCGGGCTTT
GCTAACATCCCTGAGCTCTATCAACGAATTGCAGAGACCTTCAGCATCCCTGTCTCACAG
ATCATGTACTGCACATTGGACACGCCACGGGTCGATATGAACAAGCTGCTAGGCAATCAG
TTATCCTTCAATCATGTAATTTACGCCCATATACGAGGCCAAACGAAGGAAGTGAGCCTC
TTGAAGTCTGCCGATGCACTGGGTCTAACCGTGTCGGACAATAAAGCCGGTGGGGTCTTT
GTGAAACGCACTTCAAACAATGGCGTGGTGGCGAAGTTTCTGGAACAATACCCTGATGGT
ATTTGCCCCGGAGACCTCATTGAGTGCATCAATGGGCGCTCCTTCATCAATTCGCGTCAC
ATGGATGTGGTGAAGTACCTCAAGGGGCTTCCGCTCGATAGCAGAATTGTACTGCGTCTC
ATTTCGCCTGAGAAAAGCCCATTGTCGGAATTATCCAAACGGCACAAACATCCTGGCACA
TCTGGAAAGCAGACAATCCGATTCGCCACCACTGGTGCTGACATCAGGGAAGCCCTTTCA
GCGATATGTCAGACCTCCGATGGCCGCCCTGCGTTGAGTCAAAGTCAGGAGGTCTTGCTT
CGCAGACTTGCTGAGACCGTGGAGGATTTCATCGGTATTGCTGACGAAGAGTTGGCCCAA
TCAATATATGATCTGGAGTGTCGATCTGCGACAAAGGAGGACTTTTTCAAGCTCCTGAAG
GAGTACCACTCTGATTTTAACTTTCCTCCACGGATTGCGGAGAAGTTTTGGCTGGCCTAC
GAGTATCACCTGGACCCCATGCGCAGCCACAGGAATTGA
>mRNA_EmuJ_000008100.1 gene=EmuJ_000008100
ATGCTGGACTTGGAGTGGAGCGGCGGTCCCGCCAGCCAACCCGCACACCACATGGCCTAC
CGACAAACCTGCCGCAGGCTTCGGCACTGGGCTTCTCCCTCTTCACTCGCCGTTACTGAG
GGAATCCTGGTTGGTTCTTCTCCTCCGCTTATTGATATGCTTAAGTTCAGCGGGTACCCA
CCCCTGATCCGAGGTCAGAAAACGAGTCGACGCGGGCGGGCCAGGCGAGCGGGGCGGGGC
AGGGCGGGGCGTGACGCGACGCGACGTGACGCGCACCCCCCATCCATCGCATTACACCTG
CAACGCAGCACAACGATGCAGGCGCCTGCGCCGGGCGAGGGAAGATATCACGCCCCATTC
ACAATCCACTTAACGCGTGCAACATGCCCACATTCACGCACACACACACCTGCCCATTCG
CGCACTGGGCCACGGTCCGTGGACTGCGAAGACTGCAACCGCATCACCACCCGCCAACCT
ACTGGCGCAACTGGCGTGCACACGCATCATCACCACAGCACAGCGCAACGGCTGACCGCA
CCGCGCTCACTGCAGCACCACAACCGCAAACTCCACACCACCGCCAGCACACCTAGTGAG
AAGCCACGCCAGTCCGCTCCGTGA
>mRNA_EmuJ_000008400.1 gene=EmuJ_000008400
ATGGATGAATACGGTGCTGGTGAATACGACGGCGACAAGGCAGACATTTCTTTGTCAGCA
GCGGATGATCCATACACTGCTTCGGATCGTCTAGATGTGTTATTTCCCAGGACAAAAAGC
CGCGTTTGTGATTCCTTTGAGGAGTCTGGTTTCGTGGATGATGAGTGGTTAAGGAGTCAT
GAGCTTCCCGCCCATATGACGAGCGATTCCATCTTTGTGGGAGATACTGAAGGTCATCTG
CTTAATCAGACTAAAGGAGGTGGAGTAAACTGGGGTCCGATCGTGGAGCGTCCAGAGAGT
CCACATTTGTCTGTCATTGCGGAGGTTTCTGCAAACGAATCGACACTTGAGAAGCGTCAA
TACTTCAATGAAAAACTGCAGAAGCCATCGCAGGTGTATGAAGAGGAAAAACACGTCGGC
GACGGTGAGTGGAAAGCAGTGGCACCCAAGAAGACGAGAAGCCGCAGCAACAGGGCAGCT
AAGAAGATGGGCGAAGAAGAGGAGGAAAGAACCGAGGAATTCACTTCCTCTTCGCTTAGA
ATTCCAACTTTCTGGGACAGCGAGGATAAGCATGATGCTCCCACACCGACACAGACAAGC
TTTGGTGCTAAAGATGGAATTCAGGTAATCGAAGCACTATCCAACCTATGTGTTTGTATA
AGCTGA
>mRNA_EmuJ_000008700.1 gene=EmuJ_000008700
ATGGTGGATCCGATTGATGAGTATGCCGTGCCGCAGTTGCGTGAGTACGACGGGAAGAAG
TTGGTGTGCGTGACGAAGGAGGGTCTTGAACTGCCTGAAGACGAAGACGAGAAGAAGAGA
TTCGAGGAGGTAAAGGCATCTTTCGAGCCTACCTGCAAGAAAATCAAGGACATCTTGGGC
AATAAGGTTGAAAAAGTCACTGTGTCTAACAGGCTCACCACTTCGCCTTGTTGTATCGTT
ACCTCCACGTTTGGTTGGTCTGCTAACATGGAGCGGATCATGAAGGCTCAGGCTCTTCGG
GACTCTAGCACAATGGGATACATGTCGGCTAAGAAGCATTTAGAGATCAACCCTGATCAC
AAAGTTATGATTCGTCTCAAGGAGATGTTGTCAGCTGAGGGCGAACCGAATAAAATCTGT
AAGGATTTGATCAACATGCTCTTCAGCACTGCTTTGCTCGCCTCCGGCTTCACTTTGGAA
GATCCGAAAGCTCACGCCAATAAGATCCATGAGCTGATAAGCATGTGCCTGGAGATCCCA
GAGGATGAGACTATGAAGGAGGAGGAAAAGAATACAGCCAGTAGCGACGTTGCTGCGCCT
GTTGAGGCCGGAGATGACGGTGCCGCTATGGAAGAAGTTGACTAA
>mRNA_EmuJ_000009000.1 gene=EmuJ_000009000
ATGGAGACTTTTCTACGGGATTTTGTGGCAGTGGTTACGGTGGCAGAAAAAAGCGAGGAA
AGGCTGTTGGTTCGGACTCCTCAAGTGACAGTTATTTGTGCAATAACAGAGCTGATGATG
ATGGATACAGACTTCACCTTGCTTCTGCTGGGTTTGAGGTCATTTACTAACTTAATTGCT
GTCATCACTGAGTCAAAACCAAAGAGGATTGCTCAAAGGGACTTCGATACACTGATGAAT
AACCAATCTGGAGACGGGTATTGCTGGATCTTTCATTTGGCTACAAACTTTCTGCGGATC
GCCCTCTCTGACCCCAAGCGTTTAATTCGAACCGCGGGCTCCCAACTGGTGGCGAAGCTC
CTGCATCTCCCTGGGGGCTCGAGGTCAATTGTGCGCAATGCAGCCCTCGATTGCCTGGCA
GTGGCAGTAAAGCAAGAAAGTGGTACTCTGATCTACCGTGTTGAGTCACAGTTGCCTATC
CTAAATCGCAACAACAGTGCCAAGAGGGAGGAGAAGGAGGGAGAGCAGGAGGAGCTTTCC
ATTCACCAGACTGCGGCATCTTTGCGTTCTATTGTCTTTCAACGTCCCCTACCCTCTCTC
AATAGTCAATCCCGCCTTGTTCGTCCACCTCGATTAGACTCCACCGTCAAAATGTCGGCT
GTGGGGCAGTTCGATTGCGAGTCCTCATCTTCCATCGGTGAACGTCGTAAGCCAAGTGCG
GGCCGGATGCATGGAAACTTACCACTGCCTTGGGACCCCAGGGAAAGTGTGGTGGTGGTT
GGTTCTGCCACTGGACCTTCGAGAAGTTGCCCCATTTCTTTGCCCAATCTCTCGCAATCG
TCAAACGCCACCCTGGATAGGAATTTTAATGAGCCCAGGTCGAGTGGTCGGTCCCCACAA
CGTTCAGTCAGTAACCAAAACCCCGGTAATCAGTCTCTCGACCTCTACAGTCGTGCAGAG
ATACGGCGCAGTTTGAATCTGTCTGGTGCTTTCTACTGTAAAGACAATCAAGCAGCCGCT
GAGGCGCAGATGGGAGTCGCCTATGAGAGCAGTGATACGGGATCGGCTTGGGTAATCCCG
AGCTCTCTCGCAATTTCCCCATCGACATCTGAGAACTGCGTAGTTGGGAATCGCAAGTTG
ATGAAGACTATCGAGCCCTCAGAGGCCTCTCGCACTCGCAGAAAATCTTCTCAAAGGCGG
TCTCTTCGAGTGAACACAGATCTTGATTTAACAAATTTACAACTCAGTGATCAATTGGAT
ACGATCTCCCCTAACACCCACCGATCATTTAATCGACTCAATTGTGGAAGCAATCCATGC
TTTCTCACACCACCCAGCATACCCTCTTCTCTATCGACAAGTCGAGCCGGTTTGCCTCAG
CACCATCAGAGTCCCAAATTCGATCAATCCTCCAGTTGCGGCAAGATTTCAAACTCACCC
ACTGACTGCCATACTTTGCATGCAGGACCACTGCGGGGTCAACATGAACTGGCCAAAAAT
ATGATGCTCCCCAGTCCAGATTGTAATTTCCAATATCCTCAAGTTGACGTTGTTGGCAGG
AGTATGCATCCGTTTGGAGATTTTAGCAGAACTTCAATCAAACCTGATGGAAGCGACGCC
GATGGCCGAAATGACAACGGTGGTGATTATAACGCAACTAATGAATCCGGACGAAAAGCA
GAGCCATCTAGCTCGCCAGAATCTGATGATGATGACAGCACGCTAAGGACGGGCATTGAA
GGTCACGCGCCTCGAGGATTTGGTCGGAGGTCAAGTCGCTCTAGGCAAGGTGACAATGTG
AAATCTGCCTCTTCACAACGGGAGAGGAGGGGAGATTTTGGAGATCTAGACTCAGCAAGA
AACGGACCTCAGACACCCACGCGGACGCCGTCATTGCAAAGGCCACCACATGGGGTCCCT
ACCAGACGACCACCCACTGGTCCTCGCGATGGAAGCCTTCAGCGCAGGAGCATTCGTCAG
CGGAGTCCTGACAGCGCCTCCAGAGAAGCCACTCTTTCACGCCTCTCCCAAAATCACCCC
TCTATGAATGACTTAGGCAAGTGTCGAGATGTCACCTCAGCCCTCAATCAAATCGAGTCT
GCGGACTGGGAGGACAAAGTCGACGGTCTTCTGAGCCTCTCTACATTGGCCCTAAAGCAC
CCCACAGCCTTTTCCAATTCTCCCGATACCTATTCCGCGATCATACACGTTGTTACCTCT
GAGTGCAGAAATCTCCGCTCCCAGGTATCCAGACAAGCCGTGAAGACGATAGCTGACCTC
TTCCGTGGTCTGGGTCGCCTTCTCGACCCCCACGTGGACACCTGCGTGCGTGTGCTACTT
GCCAAGACGGGCGAGGCCTCGGCAGCCTTTTTGCGTGGGGAGGTTGCAATTGCACTTAGC
GATCTCGTCCGGTCTGTCAATCCTAACAGAGCCCTCATTGCTCTCTTCCAGCATGGATTG
GGTCGGGTTTTGCAAGCCGCCAATCAGCGTGGGAACCTCTCCTCCTGGGGCTCCATGACC
ACGGTGTGCGGTGGCGCAGCCTCCACTCCGAGCCTCAACGCCTCTGCCACTGGTGTCAGC
AGCGCCTCTTCTCAGGCCATTACTGAACGCGTGATTGTGGCACTGGGAAAGTTCCTTCTA
GACAGCAATCAGGAGACTCGGTACTATGGCCGTCGTATTCTTGCTACTCTACAACAGAGC
CCCGATTTCGAGCGAGCGCTGACGCGTTATCTCTCCGGACAGATGCTACGGGCCGTCCGT
GAAGCGATCGACTATTTGCACGCCAAGGGACTGGGAGAGCCTCCGACCAGCGTAGTCTCG
GCCATTTGTCCACGAACAATGGCGGCGAGTGAACAGGTGGATGCGTCATTGCAAAATCGT
GGATGCAGTGCCGGCAGTCTGGGAGGTCTCTAG
>mRNA_EmuJ_000009100.1 gene=EmuJ_000009100
ATGCATCACGCAGGTGCACTCGACCAGCTTGGGTTGCTAATTGTCAACAATGACTTGTCA
ATTGAAGAAGTTGATTCAGTTTTGCGTTACGCCTCCTTCCTCGTATCCGATAAGTTATAT
GTTCTCCTTCGTTCTCCGTCCTGCCAGAAGCGTTGCGAGAACACATGGAAGAAGTACATT
TCGCTATATTATTCATCTGCTAGCTGCGTATGCCCGGGCCTAGATATCTGCATTCTTCTT
CCGCGCACACCACAAACAGTTGTAAACAAAAGTCGGATCTTTGGTGTCGTCATCACTGAC
GATATGACTAGTGATGAGAATGAGATTATTGAATTAGCCTCTGCTTTTGGTACTGGTTCT
GATGGATGCAATGTGTTTCGTTACAAAGTTGCTTTGGCAGATGAACCATCTTCTGAAGAG
TCACAAATTACCACCTATCCGTCGGTGTGCGTCGGTGGGACATTTGACATGTTCCACCAT
GGTCATCGAGTGCTTTTAAGCATTGCGGCCCTTCTAACTAGCTGTCGCTTACTGGTCGGC
ATCACGGACATTTGTCTCCTTCACGCGAAATTTCTCGCTCCCCTCATTCAGGCATATGAG
GTTAGAGAAGCTGTTCTGACGAAATTCTTAACCGATATTGACTTTCCGGGAAAGCAGCTG
GAAATATACCGCCTTACTGATCCGTATGGGCCACCCTCACATCAACCTGATTTTCAGTGC
ATTGTCGCCAGTCTTGAGACAGTTCGGGGTTGTGAGAAGATAAATGAGATGCGGCGTAGC
CTCAATTTTGATCCTCTTCACATCGAAGAGGTCGAGTACGTTGCCCTTAAAGGCACAGAT
GGACTTTGCCTTCCCCGCGACTATGCGGACTTCAAGTTTAGCTCTTCAACCTTCCGATTA
AACCTCCTCGGTCGTCCCCTCCTGCGTCTGCCTTCCGCGCGAGTAAAGCCGAAACATGCC
TCCTGGGTGATCGGATTAACTGGGCCTATCGCCTCGGGAAAGTCCACCATTTCGAGGTAC
CTGGAGGACTGTGCTGGTGACCGGGTGTGTCTTCTGAATGCTGATCCCATCTGTCGCACA
GTTTATGAATCTTCCCCTCAAAGCTGCATGAACCTCGGAATTTACTTTAATCTCGAACCA
ATAAAGCGGTTGGATGCACCTTTTCATTTTAATGTTTTTGAGCAATCAAAAATTGTTTCC
TTTGTCGAATTGGAAGTTAATCGACTGCAAGCCGGAGACTACTTAGACCCGCCCATCGTG
GTGCTGGAGAGTACGCTTCTTTTTGAGGTCGGATTGGATGCGATATGTGACGAGATATGG
ACAGTATTCATACCACATTCAGAGGCTGTGAGTCGCATAGGAGCGCGCTACTGCATCACT
GATGAAAAGATGCTGAATAGCGCGAGGAATCAGATGAGTGAGTCCAAAGATGACTGGTGG
ACGCCGTGTCAGCGTGACCTGGGCGTTGGACCGATTGGGCGGGCAAACATAGTCTTTTGC
ACTTCATGGGATGCGGAGTTTACCAGAGTGCAGGTCAAACGCGCTTGGGAGTACTTTTCG
CAATCTATTTCCATGTTGGTTTCTTAA
>mRNA_EmuJ_000009200.1 gene=EmuJ_000009200
ATGATTGCACAATTACAAGTACGTGATGGAGACGTAGAAATCGGCAGCATACCTTCACTT
CTCCGATCTCATCCGCTTGAACTTGCCAAATTGGGGAAAGTGCTAAGGCGGATTGAGAAA
AGGGCTGCATTGCAACGTCGCGGGCGTCAGAATTCGGTGACTAGATTTGCGCAACTTGTG
CCTGGTCTGAGGCACCGCGGATGCAACAGACTCAAGTGTAGTTTGTACGGCCTCATCTCC
CTCCAATCACCCCAATCGAAACACAAAGACTACGTTGAAACTGCTTTGCAAACTATCGAC
ACTTTCATTCAGTGGTCCCGTAGTCATGAACGCATTCTTGCCTCTTTCGGCAGCAGCAAC
GGCAGCAGCAGCGGTGCTGCGACGGAGTTGAAGCACTTTTGCTATGCTCGACTGCGTGTC
ACCTTGCAGAATGCGGATCAAATTCCACAACGACGACGACGACGACCACAATTGGAAGTT
GACGATGAACCTGAGGAGGAAGAATGGCGAGTCCAGACAAACTTCAACATGAATAACTCA
GCAATGGGATGTGAGCAGGAGATTAAACGCCTGCAATGTGACTTTAAACGACTCACAAAT
GACTTGAAGGGATCTCACATTGCTGCAGCGATTAACTTATCAATTCTGCTTCCACCACGA
CAATCCTGGTGTAGAATGGAAGATGAGGGCCTAGAAGAGCGAATTGGCGGTGATACGGAG
GACATTGAGCACAACGCAAATGCTTTGTTGGTGGTTGAGGATGTAAACCAGAGTCAAATC
AACTTTGAGAAGATGAAGTCATCGCAGGAGGTGCACAAGTCCTCATCCAACCCTGTCAAG
AATGAAATGCCGTCATGA
>mRNA_EmuJ_000009300.1 gene=EmuJ_000009300
ATGCATCAGATAGCTGAAAAGCTTCCCAAGGAGACAACGGGAATGTACGCTTGCTGCAAC
CCAGTGCCACCCCTGTTGCGCAAATACGTGTCGGATTTTCATCAGGTTGTTCTCGATGCC
AGGAATGGCAAGCACATCGAGCAGGAAATTGATGCTGATGTAGTCATTCTGGAATCGGTT
ACTCCAGCAAGTTCAAGCCCTAATGTGGTCCCTTCGCATACTACTGCATCTCGATCCGCG
CCTCATGACACTTTAAGCTTGGCTACTAAACAAACACCAAATGCTAATTCCTGTCAGCAG
CGCCCTGTGTGGTGCCACGTAGAGGGTCGGTTGCCCTTTGAAGAGCTGCCTTCTGTGCGT
ATTGCGCCTCAGTGGCTTTGGCCTTGA
>mRNA_EmuJ_000009500.1 gene=EmuJ_000009500
ATGACCAACTTCGTCGCTAACGTGGCCACTGTCACGGTGCTTCTACCCATCATGTTTGAA
TTGTGTGAGAACCTCAAGATTCACCCTTTCTATATCGGTTTACCGGTGGCAATCTCTGCT
AGCATGGCATTCATACTGCCGGCTGGAACTCCTCCTAACGCCATCGCCTACGGCAAGGGT
CGCATTAAAATCAATCAGATGATGATTGCGGGATCTTTCGTGACCGTCGTCGGCATCCTG
GTCGTCATATGCTCCACTGTCACCTACGGTGTCCCTATCTTCAAAATGAATGTATTTCCT
GACTGGGCTAATCGTAGCGTTGTCAGTACGACCACTCTCCGCCCCTAG
>mRNA_EmuJ_000009600.1 gene=EmuJ_000009600
ATGGTCTGGCTGGTAGTGCGAGGCCAGAGCGTGGACCACGACCACGTGCATCAGATGCTC
ATGGTGCTGCGTGGGGGTCGATACGATATCCAATTGTGGAATGAGTGTGCGGGCACTAAA
TCGTTTGTAGACGACTTAATACTTTGTCGGGGAGACGTGAGTACTCGAGCAGCTATCACA
CTGCGAGGTGTTGAGTCCTATCCCTACTTGACGCTATGA
>mRNA_EmuJ_000010100.1 gene=EmuJ_000010100
ATGTTTTCTTCGAAGTGCAAGTCCGCCCAGAGCAAGAGAAATAGTGCGGTTGAGTTTAGC
AATGCAAATGCAGAGCCTGGACTCGGATTGAGCGAGGATTCTGAGGGCATTGGATCGGAC
AAGTCGACCTCGGATGGTGACGAAGAGGAGGAAGGAGATGATCAGGAGGAATCCTCCACC
TCTTCCGACTCAGTCACCAGCGATAGTGAAACAGAGAGCGTAATTGGCGGTGATTACGAG
CATGGCACAAATGACAACGACGATGTTATCAAGGGACTCAGTATTGTTGGTACTGGCTAT
CGAATGTGCGGCACGTGGTCACCTGGTCGTGCCCTAGCTGGTGCCCATGGCGAGACAGCA
GGTGGCGGTATCAGTGCTGATCCCTTAAGAACGGCTGTGTTTAATAATTCATCAGCGTTG
AAAGCAAATAGAGAGGTGGATTCACGACGAGAGGGAGTGGACAGGGCCCTTGCAGAGTAC
TGGCAGAGGCGAGCGCCTTGA
>mRNA_EmuJ_000010200.1 gene=EmuJ_000010200
ATGAAGGCCAGAAAGGCTTATTTAGAACAGAGACGAAAGCAACTTCTTGAGGATAATATA
AAAGAGGACAAAACAATTAAAAGACTTACAAAAAAACTTGGTCTAAATCGTCGTAAGCCC
CGAAAATCGGGGGTTGAAAAACAGCCGGCTTGGATGAGAGACAGCGGTCTTGATTATTTG
CTTGACTTTGAGAAGCACAACAGCAGTCCTGATAAAGAGGTGCTCGGGAGCGGGATTTTG
GGTGAACCGAGAACAAAACGAAGAAGGAAAGAATCAAGGGATATATACGGGCAAGATGTG
GATGATTCGGATGGTTCTACGGAGGCTGATGCACCCGTCAAACCCGAAGAAAAAGACTTT
GACTTTGGGAAGGCTGGAAGTGAAGATAAAGAAGCGAACGAAATAGTGGACATTAATGGT
GGTGCGAAACTCAAGAAAGACACGAAAATCGAGGAAAAAGAAAGTAAAATTGCCGGTGTT
GCACAAATCACGCCCAGTGGTGATGAGGAAACTATTGTTATGCTACGAAGAAGTATTCGA
CGTCTGCTGAATTGTGTGTCGGAGGTTCAGATGGCGAAAACTATTTCTGGACTTGTGGAC
CTCTTTTCTGATCGACCGTGTGCAACTGTTCGGCGGGTTCTCATCGAGGAGATTGATATT
TTACTCGGAGTGCGTTACAACTTGCTTGCAATGTTTAAAGCTGGTTTGTATTTTAGTGTG
TTCATATCGTTTCCTCTGAATAGAGACCAGTCAGTTGGATGGCTGCAGCAGGAACTGGCG
GCATGTTTCACCAGCACTCAGGCACGTCTCGATCACAGTGGTCAGGACTCGCGTTTGGTG
GTGCATTTTGTCGAATTCTTTGTCTCCTCCAGACTACCTACTTTAGTCACCTTGGACTCT
CTCCAAGATTCAGGTGGAGCTCTGACTTCTCGCTGCCTCTTTATCGCCTACCTTTATCGG
TTTGGCGGACTCACTGGGGACCTTATCATGGACTGTGTGGAGGAGTTCATTAAGCCGGGT
GATTTATTGGGTCTGCAAATTGCTCACCAGATGGTTAAACCGGTGAGTTCGGTGTTGCGG
AGGGAACTGCATGAGCGGTGTAGTCGGTTGGTAAATGCTGTTAAGGCGACGTTGGCCACG
CTAGATCCATTGGATTTCGAAAAAACTGCAGAATTAGAGGGCATAGTGGCAAATTTGTCG
TCTAAGCATTCGAAGGAGCCAGCACTATTCAGCGCTGATCATTTTGTCAAGATGATGAAG
AGTTGGAATAAAGGTGTCTCATTTCCGAAAGGCTCGCGCCTGCCTTTGCGATTGGATGAG
CTGCGCGATGCGAAGGATGGCAAGGGCCGCTGGTGGGCTGTGGGTTCCGCTTTTTTCGGC
GATGTGCTCAAGTCTGACTCGGTCTCTAGCACCACTGCGGTCACCAGACAGGGCGTTTCC
AAAAATGCTCCTCTATCCCCTGAGCTGGCGGCAGTGGCAAAACGATTGGGCCTGATTACA
CCGATACGGCAACAGCTTTTCGGGGTGCTGGTCTCTACGCCCGGCGGACCAGAGAGCACA
GCAAATGCCCTGGTGCTGGCGGCGGGTACGAGTGGTGGCGGTGGTCGGGCAACAGAGCAC
CGGGAGCGTGAGATGGTGCAAATCGTCATGCACTGCCTCGTCTCCGAACAGCCCTTCAAT
CGCTTCTACACTCGTGTCCTCGGTGCTCTCCTCAATCACCATCGGCGCTTTGCGATCATG
GTGAGGTGTGCGTTCTGGGACGTCATGGCTAAAGAGGAACTGACCAAAGAGTCGAAGACC
AACGCAGGCAAGGCTATTGGCATTCTCGCTGCTGTATACGATTTTCCACTCACCATGCTC
AAGAAATTTAACTTCGGTGATGATTCAGAACCCAACGTTGCTCTGCTCTCGGCCGTGGTC
ACTGAGCTGACCACCACAGCCTTTAGGAAGACTTTGGAAAAGTTCGCCTACGTGGCCAGC
AAGAGTCCTAAATTGGGGCGCAATCTGCGGATTTTTTTGCGGCGATTGTGCAAAAGCCAT
CCTGATGAGGCGTACCGGTCCTACCTTGGCCGGCTTGTTTCCGAATTGCGGGACCTCTTT
CCTTAG
>mRNA_EmuJ_000010400.1 gene=EmuJ_000010400
ATGTCGACTTATGATGGAAAAAGACTATCAACCATAGATTTTGACTTCGACATTCAAGTG
CATAAAAAGCGACTCACCGACCTTTTCTTTCCGAATTCCTCTCGAGCTCCAATTCAACGG
GATTCCTCTGATTTCCCGGATTTCTGGAAGTTTGCGGAAAAGCTTCAATCCTTCTTGTTA
AATCAGTCTAACAGATCAGATTTCAACCACGGTAGCAGCCGGTACGACCGCGTGTTGCGT
CTCAATCTCCAGACACGCAACTACCGTTTGGAGGACTATATGCGCCATCGAATGGCCGAA
GATACGTCTCACCGACGTGCTATTCTCTCCGACCGAAACCTCTTCGCCATGCATCTTATC
TTCGACATGTACCTTGACTTCCTCATGAAACAGAGGTGGGCCAAAATAAAGCGCCTACAT
CGTGACCGGGAGAACCTTCCAATCGCAAGATTTCGTGAGCCTCTGTTAAGCGAGCTAATG
CGACAGCAGGTGCTAGTAATTGCTGGAGATACGGGCTGTGGGAAGTCGACTCAGGTACCG
CAGTATCTAGCAGATGCGAAAAAGACTGAGGAGGAGGTACTATACAAACGTATTGCTGTC
ACACAGCCGCGAAAAATTGCCTGCATTAGTCTGGCTGCGCGAGTGAGTACGGAGATGCTC
AGGGAGAAGGGCACTAAAGTAGGCTACCAGGTTCGCTTTGAAAGGCACAAATCGAAGGCT
ACGCAGATTCTCTTCCTCACCGAGGGTCTACTTCTCCGCCAAATGCAGTCGGATCCCTTC
CTGAAGGAGTATGACGCTATTGTCCTTGACGAAGTGCACGAACGTCACTGGCAGACTGAC
TGTCTTCTGGGCCTAATGAAGTGCCTTGTGGTGGCTCGACCAGAGGTGCGACTGATACTT
ATGTCTGCCACAATCAATGTCAATCTCTTTGCCAACTTCTTCAACAACTGTCCCATTCTG
GAGGTGCCGGGTCGCCTGTACCCAATCACTCTCAAGTACTGCCCTCTGACTCCGGCCGAA
CAGGCTGCCTCGCTGGAGCGGATTGACCCTGCGCCTTACGTTCGACTACTTCAGCACATC
GACAACACTTACTCCATCTCCGAACGCGGTGACCTCCTTGTTTTCCTCTCCGGTATGGCC
GAGATTCAGATAGTGATGGAGGCGTGTAAGGTCTACGCAGAACAGACAAAGCGCTGGATC
GTGTTGCCGCTACACAGTGCTCTGCCCTCCTTCAGTCAGGAAAAGATCTTTCATACCCCG
CCAGACGGCGTACGAAAGTGCGTTTTGGCCACCAACATCGCTGAAACTTCGGTCACTATC
GATGGAATAAGATTCGTCGCCGACTCGGGTCGTGTGAAGGAGTTGACGTGGGATGCGATG
TCCCGAATGCGCCGACTTAAGGAGACGGCTATCTCGAAGGCAAGCGCCGACCAGCGCATG
GGCAGGGCGGGGCGCACTGGCCCTGGTGTCTGCTTTCGCTTCTTTAAGGAGGAGGAGTAT
AACGAGTTCCAGCCCTTCACCACTCCAGAGATTAAGAGAGTGCCTCTTGACTTGTTGACG
CTTCAAATGATGGCAATGGGACTGCCTGACGTGAAGAGATTTCCTTTTATCGAACCTCCA
GAGACCAAGTCTTTGGACGAAGCCCTTGAGACCCTCGTGTCCCATGGCGCCGCGACACGA
TGGCCGGAGGGCAACGGTGGCAATGGAGAGAGAATTGTAATCACTCCTCTAGGTCGACTT
TTGGCGGAGCTACCGGTGGAGCTGAGCATCGGGCGGGTGTTGGTGATGGCATCGCTTTTC
CGACTAGTGGAGCCGATGCTCACCCTCGCCACCGGTATGGCCGTCCAAAGCCCCGTGGGT
GCAGCGCGCAGCGGCGAGTCTCGTCTTCGACAGTCGGAGGCCCTTCGACCCTTTGAAAAT
GATCATGGCACGCCCTTCATGATTGCCGATCTCTTTGATGAGTGGTTGCAGATCAAGTCC
CGCTCAGCCGCTCGCGCCGGTCTCCTTCGCCGCGAAGATTTGGACGAAGCGGCGGAGGAT
CGACAAAATGCCTCAGCACAGCGCTGGGCCCGCCGGTTGGGACTGGAGGAGCAACGCCTT
TATGAGATGGTACGTCTCCGCGGTCAGTTTCTCCAACTACTACGCGACGCCGGCCTCTAC
ACGACTGGAGATAAGAGTGGTGACTCCGCTACAGTTGGTAGCAGCCATAGGCGACTCCTG
CAGCAGGCGCGCCATCGAGAGCATCTGAAAGGCAAGCGCAGGCGGATGCTAACTCTACAG
GACAACGATGACGCAGAAAGCGGTAGAGACAGTGATGCAGAGGATTCGGAAAATGAGGAA
AACGGTAGTTTAATCAGCGCCTCGAGCATTTCCCGCCTGCACAGTTGGTTGCGTGGCCGT
AAGGACGGTCGAAGAGCTGGCGACCTAGGGCCCTCATTGGAGGGCACGGGATTGTCAGTT
CACGACCTCGAGTTAGTGCTGTGCCACGACCTTGAGGGACTCTCGCATTGGGCCGACCAC
CATCGCCGACGCACCCATGGCGACCTTCTGTTACTCAAGGTTGTCCTCGCCGCTGGTCTC
TACCCCCAGATCGCGGTGCCCGACCCCGCCAACGCCTACCGTGTTGCCAACAGGGGTGGG
GCCGCTGGACCTGGTGCTGAGATGGTCTTTCACACTCCTACGAAAGCTTTCGTGGTGCTT
CAGCCGAACGACGTTTTCGTGAAGCAGCCAGACTGCCTGTTTCCACGCAACCGTGATCAT
GAGGGCCTCGAGGGTGAGACCACCACCAGCGGTAAACATCCTGCTCCCACCTCCCAACCC
CTCCGGCCGGTGCACAAGGCTATTGGCAATCAGTTTGCTACAGACCATCAGCTTCTAATC
TATCTTGATCTGTTGGAGACAACAAAGCCCTTCCTGGTTAACACAATCCGTGTTCCTGCT
CTTTCAACACTGCTATTGAATGCTCGTGAAATTGATACCAACGCAAATGCTACCAGGCTA
GTGTTTGATAGGTGGATCGAGATTGAGTTGTTAGATCCGGAGGCTGCGCAAAGGTCTCTC
GCTGCTGCGATTTGGCTCCGAACTAGTCTTGATCGTCTCCTCCAAATCAAACTAGAAGAG
TCACAGGGTCGTCGGCTAAAAGGTGCAGAGGAGAGTGGTGAGGATACCTTGTCGGAGAAG
AGGGCGACAGATCTTCCGGCGTCCTCCATCGTCTGCTCAACTCGCGCCAGCAAACGCGCC
TCAGAGTGGCGACACTTACAACGACTGTTGTGCGAGCATCTTGCGGCCTTTCTGGGCCAA
CAAACCTCCGGGCTGCATACTCTGCGAAAACTGAGTGCCGTCGATTCAAAAAACCTCTTT
TGCGCATCTTCCACTGACGGCAATAACCATGCCTCTCCATCGTTTCCCTCTTCAGAATCC
AATGTTGTTCGTATTAATCCTGAGAAGGGAGGATTTCAGGTTACTCCATTTCTCACTATA
AACTCATTACGCGCATTTGAACAACCCAAAAGTAAACTGTCGCAGAATTCGGGGAGCGAG
GCTGAAGATGGTGGAGACGACGATGCAACAACAGCAAACCTGGCGTGTCTGGATTTAGCT
CTGCGTCTGCATAGGCAGATCGCGTTGGCACAGAAGGCAGGACGTGGTGGAAAGCCTCCC
CATCATTCTGAAGCGCAGACGCCTAAAAGTGAAGAGAGAGGAGAAGACGGAGGCGAATTC
ATCGAAGAAGATCAAGACGTGGATAGATGCGAGCGTTGTGGTAAACGCCTTCCCATCAAA
CCTTCGGCCACTGACCTTCTGAGGCATAAGAAGCACTGTAAAGAGAGGGCACCGTAG
>mRNA_EmuJ_000010600.1 gene=EmuJ_000010600
ATGAATTTGCCTCCTTGCCTAGTTTTGCGTGAGCATGTTCCCTGTTATTCCAGCGTAGAG
GGTATCGGTCTAGTTGAACCAAAAGCCAGATTTTCAGAAAACTTTTTTTGGGAAGATTTG
TTTCCCGATGAAACAGAGGCTCTCGATTTCGAGCGGCATTTCCACCAGCCTCAGGGAACA
ACACGTCAGATTGACGAGTGGAGTTTCGAGGGCCTCTCGGGTACTCCTCTTTCAAGCCAA
GCATTTGCCGACGCTGTACATAGCAACGACGATGGAAGTCGGAGTTCTGAAGCCCTTCTA
GAGCCTGTTGACAGAGATCCCTTTTCGGATGATGACCAGGAGACACCACTTCGATGCTCT
AGGAGACAAGACAAGTGTTTACAGACTCAGATGGATGATTCGACTCACACATCTGGTTAT
GAATCGGGAACAGACGTGGTTACTTCCTTGCTTCAAAGAGCTTCCTTCTCTTCTCTCGAT
GCTTCAAACAAAGTTGACCAACCGGATCCATCCACTTTGCTACCAACCCGGAACTTTGGG
GTACAAACTGTGCGAAATAACCGCTACAAAACATCTGATACCATTACAGAAGAGCCTTCT
GGGAATTACTTTACAGATCATCGGGTCGATTCGGATGTTATTACTAAATCAGAACAAGAT
TTGGTCAAATTGCATGAATTCCTTCGCGAAATTCTCGTCAGTAGTGACACCGGTATTGAT
GGCTCACCTGCAAGCACGCTAGGTGCTTTGAATTCACAGTCCTGTGAAGCACTATCCAAC
CAATGGAACATATATGCGAAGTGGATGTACGATCGCGTACGCGAACTGCAGGGCCTTAAT
AGATACCCAGCACATATCTATGTGCGTTCTGCAAAAGTGAATATGCTAAACCGGAGTGCT
GTCACACTCATGCATCCAAGCGCCTTGCTATGA
>mRNA_EmuJ_000010700.1 gene=EmuJ_000010700
ATGCAATTGAGAAATCGGCTCCTTAATGTAGAAATTCTCCTCGTTAACTCGCAGGTAGCC
CTCGCCTCAGCGATGTACTGGTGCTCAGTTTGCGCAGTGCACTCCCGATGCGTCAGTCAC
GCGAATGTGTCGCATAATTTATGA
>mRNA_EmuJ_000010800.1 gene=EmuJ_000010800
ATGCCTTCATTGGACCCCTGGAACCTGCCACAAAACTCGCGTCCCTACCACCATCGTGGC
GGCGGCGGCGGTGGCAGTGGAGGCGGTTTCCGGCCGCAGCAGCCGTTACCGCCGCGTTTT
CGTCGCAACTCATTTAGGGCGTCGGAGAGAATTGCAAAACCCCATCACACTCCTGATCAT
GAGATGGTGCCGCCACCACCACCGCCATTCCCACCCCCGTCGCCGTCTAAACCGACCACC
ACATTTTGGCCGCCTGCACCTCTCCCCAAAGACAGTGACGGCTGCTGGATACGGGGCAAC
ATCATCCGTAGTAAAGATGTCAGTAAGTTTCCAGTTTTGCTTATAAAACCGTTAATTGGA
GGTTTTCACTCCTTCATCGTGGATACGAGTGGTGCTGCTTGCAAGACAGTCAGTAGAGCA
CATGCTTTTGTGTTCGGTCGCAAGAGGATGTAA
>mRNA_EmuJ_000010900.1 gene=EmuJ_000010900
ATGCCGCCATCACCCACGATACTGACCTTGATCAATGTTGCGATACGTTGGCTCGACTCG
TCATCGATGGAGAAGAGCAAACCCTTGCTAGAGACTTCTTCCTCCGTTTTCAAAAAGCTG
ACAAGAACGACGAAGAGTACTCTAAGAACCTTCAACACCTGGCAGAACGTGCTAAACAAG
GTCGCTAATAGGATAACGGTGCAGTTTAGACATGGAGTCCGAACTCCCGCTTTGGTTGAG
AAGCTGGGCGACGCAACGACCAACTCGCTCTCAGGCTTGAAGGACGTCGACTGTCACAAT
GTTTGA
>mRNA_EmuJ_000011400.1 gene=EmuJ_000011400
ATGGCTGAAATTTTAACAAATACATGTCTGCATTTATCTATTCTTCCGCCGTTGCAGTTT
GTTGAGTTGAAGGGTAATGTCTTTCGCAAGATGGGGAAGTCGAATTTGTTCCAGATCGCC
TGCGCCGACGTGCGCGAACGTTTCCACTACGCCGTTTGGCTTTTCATCATCGTCTGTCGC
AATATGTCTGCCAGCGGCTGGCAGTACGAGGACTTCCTGGCTCTTCTGCCCGATATCCTG
CTAATTCTTCTGGCCGAGATCGCTGTTGATTGGATCAAACACGCTTTTATCTCTAAATTC
AATGTTATGCTTCTGATGTGA
>mRNA_EmuJ_000011500.1 gene=EmuJ_000011500
ATGCGAGGCGCGTCCACGTCGACTCTTATGGAGACTGTTAGAGACTACGCGGAGAGTCTG
GGTGAGAGTCGAACCGCCATGACAACTGAAAAGGCGCGAGTCCTGCGTCTCATTGGTAAA
TTCGGCGAACTGAACGCTAAATCTCCCTTTCCCGTCCCTGCTGATCACAATAACCCTCCG
CCTCCACCTCTACCGCAATGA
>mRNA_EmuJ_000012500.1 gene=EmuJ_000012500
ATGATCGATTGGGTGCTACGATGCTTCAACTTTCACATTTTGCTCCACAGTCCCTCTATT
GAGCCTCTGGTATCGCTCGAAACACCACCAGGGTCTCTTCCCAACCCAATGCAAGTCGTT
CAGCGCATTCCAGCAGCTTGTCCCTCCCCCGTTTCTGGTCAACCCATCCACGACCAAACC
GCCTGCCATAACCCGCTTATCATGACTGCCTCCGTATCTTCCACAATGGTAACTTACTTG
GCTACTAGTAGCACCATCTCCATTCCACAGGCTTCCGACAGCCTTGTGAATAGTACGTCT
TCTGGCAAACCTCCTGGTCTCATACCCTCATCCCCCTACGTCTACCAGAGCATTCCTCTA
GGTCAGCAAATTTTCCTTGCCAAGTAA
>mRNA_EmuJ_000012600.1 gene=EmuJ_000012600
ATGTGTTTTTGTTTATATAAGGATGACACTGGCTTGGCCCGAAGTGTACAACAGCAGTTG
ACTCTAGCGGGTAGCCAGCAGCATCAGCCACAATTCAGTCTGATGACACCAACCCCACTG
GCGTACCTGCGACCACATTCACCAGTAGTCAGTGTACCACCGAAGCTGCTCTGCTTGGTT
ATACCTGGAAAGCCAACACCACCACCAACACCCACCTTGCCCTTTCTAATGGACGAACCA
GACCCTCGGCAGCCGACAATTACCGCCACTGAAGCCACCAGTGTCGCAGGCTCCGATTCT
GCTTTTGCAGAGGCTGGCTCCTTGAAGGCAGCAGCAGCTTCACTGCCCAATCAGATGGAC
TACTTGCGAAGTGGTGGGGGAAGCACCTTTTCAGAGGAAAGTTGGAGTTCATCGCCTTCG
AAGCCAGGTGCCAGCTCCTCGGGTGGTGATGAGAAAAAGAAGCCGTTGACATTAGAACCA
CCGACAACGGCAAGACGACGTCGTCATTGCAACAGGAAATTCACTGTCGATGAGAAGGAG
GTGTTATCGTCTCCCCCTCTTCAGGCGACCCCACCGAACACCCTTAATCGCTGCCTTTCT
GATGGCGAGGACGATGACGCTGGAGGATGGGCCGCCGGGATCAATCGTGATCCATTCTAC
TAG
>mRNA_EmuJ_000013000.1 gene=EmuJ_000013000
ATGAGAAGAAAGCTGCTTACAATGCGATTGCGTAGGGAGCTGATGACCCATGCAAAACAA
CGAGTGATTGAGGCACGTCAAAGCAAGAGTCACACAGAGCACGGCAGGAGTCGACGACTC
CTCCGTCCCTCACCCAACGCGCCCACCCATAGCAATCTCACCGAGGATGAGTTCCAAGGC
ATGAAGAACAAATTAATTGACAATCTGATTTCTCAAGACAATGTCTACAATCTCATCGAA
AGCGCTTTACAAGACCTACCCAATGAGGCGGCAGTTCAAAGAATGGCCACGATTCTCGGG
TCCCACGTCCACCTCCACCAGTACCTCGTCACATTCAAACAACCCAAACATCTGCTGCCC
TACGTCATCCACGTCTTCGGTGGCAGTGACAAGGCCTTCCAGTGCATCGACAAAGCACTA
ATGGGAGATCTCTGGTCCATCTACCGAATTGCCAAATGCATGGCATTCGATTTGAAGGCC
ACAGTGCGTCTGCTCACGAGCATTGAAAGGACAGTTGGTGCTGCCGCTTCGTGTCTCACC
ACCAGACCATGCCACTTTCACTATGTGGAAGACTTCATCAATCTGCTGTTGAGGCGAGAG
TGGACTGAGGCGGATTTGGTGGAACTGGCGAATGGACGGTACGAGCAGAATCTCAAGCCG
GGTGAGAAACCAAACCGGAATCCCCTCCTTGCCGTGGCCACAGGAATGAGTGAGAATGAA
TTTTTGAGGTTCTACAAGGCCTTACACGAGCTGGATTATCGGTATTTCAAGTCACTGGAC
AGCGTTCAGTACGAACAATCATTGTGCAAATCGTGA
>mRNA_EmuJ_000013100.1 gene=EmuJ_000013100
ATGGATCGTGCCAAAAACACACCGAGGGACAGCAACCAGGTACGAAAGGAGCAATTGGAG
GCGATGCGGGTGGAGGCAGCTCGCTTTAAGCTCTCCGCCATCTACAACGAGTCAAAAAAG
ATTCTCCGACTGCTAGAACGAATTCCGGAGCAGCGTGAGACTGAGAGTCATCACCTAAGC
TGTGAGCTCCCTTCTGCCACTATTTCTCAACACACAATGACTGCCAAGTTTAAAATGAAA
GGCAAAGGGCATCTATAA
>mRNA_EmuJ_000013600.1 gene=EmuJ_000013600
ATGTGTGGTCTTCTTACTCGGAGAAGCATTGGAGTTGGTCGAAAGATTGTTATGAATGGT
GTGAGAGGAGAACGAATTGAGTGTGATGGGCTGAATCGTCGTGTTTGCGAGGCGCGACAT
CCCATGGGTTGTCTGGCCACAGAGGAGGTTGCAGCTTTGAAAGAGGCTGAAAAGGATGAG
GAGACGTCTGCTTCTAAAGCAGACGCTTCTGTGTCGTTGTCTGGTGAAGAACACCAGGCT
GATGGGAGCGTGAAGGAAACATCTTCGTTAGGAGCCAACATTTTCATGGTGAAGACAATC
AACGTCGACACGGACACATTGTAA
>mRNA_EmuJ_000013800.1 gene=EmuJ_000013800
ATGAATTGCGAAGATGAGAAAATCAACACGCTTGTGTTGTATGGCCCGACGAATACGGGC
AAGTCGCTTATTTGTAAGCTGATGACATCCTTCCTCGAGCACGGCAGTGTCATGCGCAGG
CAGGAGGCGTCAGCCTTCGCGTATGAAAACCTTCTCAATAGGAAGGTTGCTTTAATGGAG
GAGCCGAAGATCTGCGCTGCCAACCAGCAGGATCTCAAACAGATCCTCGGTGGCGAGCCC
TTCGAGGTACACATTAAATACCAAAATCCGGATCTTCTTGAGCGCTTGCCGGTCGTTGTG
ACCACAAACGAGCCTCTGGGCGTTCGCCTCTCCGACGTCGATGCAGCCGCCACAGAGGGT
AGATGCAAAATCTACACTCTGGACAATCAAATTTGTAACGCTAACATCGACGAAACGGTT
CCAGCACCTCCCTACAAGCTGTGCGCCTGTGACATGGCCCATCTACTGCTGCCTATTTAT
GAATTACTGGCCTTGTAA
>mRNA_EmuJ_000013900.1 gene=EmuJ_000013900
ATGTCTGAGGTGCTTTATACGGAACACGATGATCACATGCACGTGATCTTCCAAAGCAGT
ACCACGAACTCGCCTCGGAAGGTGGAACGCATTATCGAGGAATGCGGCGTTCCTCCGCAA
GCAGTTATTGAAGTGAAGATGACTAAGCAATTAGTCAGAAACGTCACCGCTCTTATACGT
TATATGAAAGGCCGTGGAGAAGTAGTAGCTACTGATGATCATTATGATCATTTTCTACGA
GTGGCTACCGTTAGCTTGGAATGGCCTAACTGCTCCGTCATTCCAAGCGAAGGTCGCCGA
ATGATGAAATCTGCCAAAGAGGAGGACAAAGGGGAAGTAAAGCGGCAAAAGTATATTGAT
TTGGCGGAAGAAGTAATGAGAAGAAAAGTGCGTTCTATGAATGACATGAATAAGAAATTT
ACGTATCAGGAAACCGTTCGCCTAATGGCAGACTATGGACAATCCTACAATATGATTGTC
CGAAAGGCATTAGAGACAGTACGAATGATGAATGTGGCTCATCAGCGAGCCACGGACTAC
GCGGACCTCCTGAAAGAAGAATTAGACAACGTCCGAAATGGCTCTCCTTCGCATCTGTGT
GCCTATCCAAAAAATCACAGTGGGCCTTCACGTAAGGAGTCCATTCAATGGCTGGAAGAC
ATGTTTTCAGCCAATGCAATCGCCGTTGTCGATTTCGCCATCACGCTTCGCATTATAATG
AATTGCGAAGATGAGAAAATCAACACGCTTGTGTTGTATGGCCCGACGAATACGGGCAAG
TCGCTTATTTGTAAGCTGATGACGTCCTTCCTCGAGCACGGCAGTGTCATGCGCAGGCAG
GAGGCGTCAGCCTTCGCGTATGAGAACCTTCTCAATAGGAAGGTTGCTTTAATGGAGGAG
CCGAAGATCTGCGCTGCCAACCAGCAGGATCTCAAACAGATCCTCGGTGGCGAGCCCTTC
GAGGTACACATTAAATACCAAAATCCGGATCTTCTTGAGCGCTTGCCGGTCGTTGTGACC
ACAAACGAGCCTCTGGGCGTTCGCCTCTCCGACGTCGATGCAGCCGCCACAGAGGGTAGA
TGCAAAATCTACACTCTGGATAAGCAAATTTGTAACGCTAACATCGACGAAACGGTTCCA
GCACCTCCCTACAAGCTGTGCGCCTGTGACATGGCCCATCTACTGCTGCCTATTTATGAA
TTACTGGCCTTCTAA
>mRNA_EmuJ_000014400.1 gene=EmuJ_000014400
ATGCATGCTTCATACCTTGAAGAGGCGGTCGTTGCTGCGTCGTCCTCCCTTCTCACAAGT
CTACGGAATGAGTCACGACTGGCGGAGGTGGCCCAGGCAACAATGTTGGGGAGCGAGACT
GCACACCCACTGCCGCGCATCTCCTCCGTGGAGGAGTATGAGGTGGCGGTGCGCAACTCG
CCACAGAACGCGCACCTTTGGACGCTCTACGCCGTGCACCACCAGGCGGCAGGTGATGTG
GAGCGAGCGCGCACCGTTCTCCAACGCGCCCTCGACTCACCTGCCGCCAGTGCTGACAAC
GCGGGTGGCTTCACGGGTACCATTCTCCTTTCTTCCCTACGTTTAGAAAGTTCCGTTGCC
ACTGCTGCCTGTGTGGGAGTAGAGCGGAGTGTTGGTTCCACCCCCACCGCACCTCTTCTC
GATGCAGTCATCGCGCATATCGAGCAGTTGGATCGTGAGGCTGTCACCCGTCGTGCGGTC
TCTGTTCTCTCCACTGCTGGACTGCATTCAAGGTCCACCGCAACGCTGGATAACCTCTGC
GTCTCTCACAACTTCTTCAATTCGCTATGTGCGCGACTGGAGTTTGAGTTCGGCGATGTG
GATCGGGCAATAAAGCTGGTTGAGGAGCAGCTTGTGGCTCATCCTCAGAAGAAGGTCGTC
TATGTCAATTACATACAACTTCTTATGTCCGCGGGAAAGAGTGCCGAAGCAGAGTGA
>mRNA_EmuJ_000014500.1 gene=EmuJ_000014500
ATGCGAATTGCTTTCACTGCACAGGACCTGCACAGACCCACCCTACGGGTGGCAAGTTAC
ATCCTCCCTCCTGATCCCACCCTCCGTCCCCTTTCTTCACACATGTCCCTCCCCAAGTCC
ACTGATAGGGGAGGTCCTCCTCTCCTCCTTCTGATCTTAGTCTATCAGATCTCATTAGGA
GTGGCTGCATTGTCATCTTCTGTGGCCTGGTTCTACAATGTCTACAAAGGCGTTAAGGAG
GTCAAGAAGCTCAAAGAAGCTTATGTCCTTGAATCTGATATTTGA
>mRNA_EmuJ_000014700.1 gene=EmuJ_000014700
ATGCCGGCAGCAAGAGATCTGTGGGCAAGCAACCTGCACGCGACACTATTGACTCGTACT
ACTTACGACCTGCCCTTATGCCCGCTTTATCGCCTCCTCTCGCCGATTGCCGCCTCTACC
CTGGAGACTACCGCAACTACGCCGAACCGATCCGATATCCCCCTGCTTTGCTCCCGCATT
CATCGAGTCTCTGGTAGTGAACGCTCCACCTCTGAACGCAGTTACCCCTGGCGAGACACC
TCTCGCCGGCTGTCGATCCGCTACACACCCTCACCATGCACATTGCCTTCTGCTTCTCCT
ATTCTCGTCATTGACTTAGAGCTACGCCAGGGACGACCCCCTGACACCTACGAGGTCGAG
GACCATCTCCTGGCCTCAGATGTCGTTGACCAAACATACTCATTAGTCCAACCTGGTAAC
TAA
>mRNA_EmuJ_000014900.1 gene=EmuJ_000014900
ATGTCAACACGTCCTGCTATTGGCATTGACTTGGGCACAACCTCCTCTTGTGTCGGTGTG
TTTCAATGCGGCAGGGTGGAGATCACGGCCAACGATCAGGGTAACCGCATAACGCCCAGC
TGTGTCGCCTTCACAGGTGAAGTCGCCTCATCGCGACTGATTGGGCACCGTTTCTACCAT
GAGGCAGTGCAGAGCGACACGAAACACTGGCCCTTCAAAGTCATAAATTCAAAGGGGAAG
GCAAAAATCCAAGTGCGGCATTGTAGTAAAGCAAAGCAATTCTTCGCTGAGCAGATCTCG
CCCATTGTGATGTCGAAGATGAAGGAGACGGCTGAGGCATACTTGGGCGAGGAGGTCACA
GATGCGGTGATTACTGTGCCTGCGTGTTTCAATGACAACCAACGAAATGCCACAATAGAT
GCAGCGAAAATAGCCCGTTTAAATGTGCTGCGTCTCATCAATGAGCCGACGGCAGCTGCC
ATTGCATGCGGCATGGACAGGAAAAGCGAAAGACAACACAGTGTGCTCATCTTTGATTGG
GGCGGTGGCACTTTCGACACATCCATCGTCTTCACAAGGAATAGAGAATTTGAGGTGAAG
GCGGTCGGCGATGGTGAGGACATCAATTCTCGACTGGTGGATCACCATGTAGAGATGATC
AAGCAAGCGCACGCGGGCAAGGACTTGACCATTAACAAGAAAGTTATCCACTGTCTGAAA
AAGGCGTGTGAGACGGCAAAGAGGATGTTGACCTCGGCCGAGTTTACAAAGTTAGTTGTA
GAGTCGTGGAGAGGATGCTGCAGGACTTCTTTAATGGTAGGGACACAAAAGTCCATCAGC
CTAGACGAGGCAGTGGCGAATGCTGCGGCAGTGCTAGCAGCCAAATTGAGTGGTAATATG
TCGAAGTCGATGGAGAATTTGATGTTGTACGAAGTACCGCCACTGTCATCGGGATGGGGG
AGGGCAGGTGGCATGATGGAGTTTGTGATAAAGCGTAATACGCGTATTCCGACAAAGCAG
ACATGCACTTGCCAAACAGCTAGAGATAATCAAATGAGTGCGTGCATGGGGAGATTTGAG
GGTGAACGAGCTAAGGCGAGTGACAACTTTTTGGGTGAGCTTTCCGTAAAGGGATTCCCA
GCAGCGCCACGTGGTGAGATTAATTTTAAAGTTTCCTATGAAATTTACGAAAATGGCATT
CTCCATGTGTCTTCGGTGGGAATGGCGACCGGAAAGCAAAACCGTACCACCGTCACTAAG
TACAAGGCCCGTCTGGCGGAGGAGGATGTGGAGCTAATGCTGGCTGATGCGAAGAAGCAC
AAGCAGGAGGATGAGAAGGAGAGGAGTAGGGTGGCAGCGATGAATGCGCTATTGGACTGC
ATCTACAGCACTAAAAGGAAATTGGAGAAATGTGAGGAGTCAATCAAGTGGACGGACATG
GAGAAACAGGCCACAAAGGAGGACTACGAAAGAAAGCGCAAACAGTTTGAGAGCGAGTGC
AGCCTCTAA
>mRNA_EmuJ_000015200.1 gene=EmuJ_000015200
ATGGCGGCGATGAATAGGCTAGTGGACCACATCTACAGCGTGAAGAGTAAATTGGAGAAC
GAGGAGAGAAGGCAGAAGGCAGTAGAGGAACGTCGACGAAATATCCTCTCAATGTGTGAG
GAGATGATCAAGTGGACGCACGCTGAGAAAGGGGCCACACAGAAGGACTACGAAGAAATG
CTCGCAAAGCTTGAGAGCTCGCGCAGCCTTATTATGGCAACGAAGGAACCGACCTCGTGA
>mRNA_EmuJ_000015300.1 gene=EmuJ_000015300
ATGGCAGCACTGCGGTCCGACTTCCGCAACAAGCAGCTCATCTTCCGTATCGTCTACACA
GTGCTACTAATACTCGCGTTGGTCTTCTTGGCAGTCTCCATCATTCTGCTGATTGTGTAC
TTCAGCAGTGCTGGACTGGTTGTCTCCTATCTCGAGACGAATCCACAGCCACCGACGAAT
CACACGCCTATCTCCCTACCTGATGGACTACGTGCCACGATATCACATGCGTCTTCTTTC
GTCAGCAACGGGATTGCCAACGGTCGTACGCTCACCAAGAGGGTGCTCAATGAATTCATC
CAACAGACTGATGAAATGCTTGCATTGCATGTTGTCTTTTGTGCGAAAGGTGAGGGATGC
ATATATCTGTCTCGGGAAAGTGCCGTGAACAAAACAGATTTCGTAATGAACAGCCTCGTG
GCTGAGCAGTGGGGCTCGATCCTGGGTGACACCAGTGGGAACGGGGACAGTTTGCTGAAT
GCTTCGCCACCACGAAACGTGCTTACTGCCCTGATGAAGACCTGTGCTTACGCAGAGGAC
CAGGCGATTGTAGGCCTTTTTTCTGCTATGAAGTACGAGAATCTGGTGGATATGAAAAAG
CTTGTGAATAGCCAGAAGGTGCAGGATGGAATTAGCAGTGGAAGGGTGTACGTGTTGTCT
TAG
>mRNA_EmuJ_000017400.1 gene=EmuJ_000017400
ATGAATGCATATCTGATACCGTACATGAATATCACATCTGGTCAAACGGTTTGGATTCAT
GCAGTAGTTATATCTGGGCAGGCGATTGCAATGCCTTTGGGCGGCTTGCTGACGTCAAAA
ATCGGTTTCCGCATTGTTGTTGCAGTGGGCTGCCTATTGTGCAGTGGTGGTGTTGCATTG
TCTTCGTTAACAGTGCAGCATGGTCTTGGTCCCTTTATTTTTACATATGCTGTCATGTTC
GGAGTTGGAATGGGTCTCCCCTACTCTGTATTATTCACATTGGCTGCAGATTGGTTTCCT
AACCATCGCGCTGTTGTGACTGGCATTATCCTTGGTGGTTTGGGAATGGGTGCACTGCTC
TTTACACCAACACAAACAGCATTAATTAACCCAAACAACTTGCCAAACTCAGACCCGTCA
GTGCTGGGTCGTGTTACTAGATCATTCCTCATTCTTGCCGCTGTCATGTTTGTTCTTCAA
ATTATTGGATTTTCCCTGTTACGCAAAAGTCCCTCATCTGCTAAGGCCGATGATGATGTA
TTTTCGGAATCTGACAATTCGGAAATGTAA
>mRNA_EmuJ_000017500.1 gene=EmuJ_000017500
ATGACAGGCATCCACATTCCACCGTGGCGAGCTAGCTCGGGCCGACTGATCTCGGACATC
TGTCACTATTGCGCAAGGAATGGAGCAATGAAAAATCTCGTTCTCCTTGACCCGATGGCG
CTGTCACCGCTCTCGCCTCTACTAAACCTGATGCGGCACCACAGGTGGCCAAAACCGCAT
CTCATTGGCATTCTCTGGATGACACCGCTGGACGCCCTCTCGCCCTTCTACCGCGTGCCT
ATTCCCACCAGGGAGCAGCAGGAAGAGAACGAGGGCGATGAGGACGGAAGAGGAGATGAT
CCTTACCCTAAACCAGTCTGTCTGCGTTTCCTTGCAATTGCCGCCTTCTTCACGAACTGG
GTAGCATGGCTATCACGGATGGAGGGCTACGCGGCCCTCGGTATGTCGCGATTTCATCTG
ATGCTCATCAGTGCCCCTGTGGCTGCCTGTTTGCTGCAGCCCTTCAGCCTGGGCTGCGGT
CAGACGCCTCTCCTCGACCTCTGGCCCATGTGGCTGCTACGCCGCCTCCTCACCCTTTCC
CTCAGACTTCCTCAACTCAAAATTCCCTTTCTTCACCGCAGTCGCCAACATCTGCGATGC
CTATTTCCATTCTCAGACCTCGACGAGATTTAA
>mRNA_EmuJ_000018800.1 gene=EmuJ_000018800
ATGGTGAAAGCGACAGCCAGTGACGTCGCGTGTTCGGAGGGTTTCCGCTGTGGTGACGGA
TCCTGTATTCCTCCTTGGCAGCAGTGTGATGGTCAAATTAATTGCATTGATGGCCTGGAC
GAACCCATACGGGTGTACCTTGCCGACCGGGAGAGTTCCGCTGCGTTGGCGATCGGTGCG
CGGGGGCGTCGAAAAGGTGTGATGGCCAAATCGACTGCCCAGACGGCTCTGACGAGGCCA
ACTGCCAAGGTATGA
>mRNA_EmuJ_000019100.1 gene=EmuJ_000019100
ATGCGCCGCTTCATTTCAGTAGTCCTACACTCTCCTCAGTGCCATGGCCAACGCGTCGCG
CTCAATCATGTAAGTCTGCAGGCCTTCTGCCCACTTCCTTTTCCGCCTTCTCTGCGCCAT
CATCATCATCATCAGCAGCAGCAGCAGCAGCAGCATCATCAGCACCATCACCATCAGCAC
CACCATCACACACTCATCCATTTCTCCCACTCGCCCACTCTCACTCTCTCTCTCTCTCCT
TCACCACACTTCACCACCAAACTCCAGATGTCTCATGTGTCAGCCAGTGTGGCGCTTCAT
TGCAGCATTGACAGACGTTTCTCAGTGCTGTTATCAATGCGCCGCACTCACTCACGTAAT
GCGCCTACTTCTCCCTTTCACTCGCCCCAATCGCCTCCTCCCACCCTCCTCCTCCCATCC
GCACCACATCCTTCCATCCCTCCGCTCTTTCCTTCCTCCCCTCCCTCCTTCCTTCCATCC
CTCCTTCCTTCCTTCCCTCCCTCCTCCATTCATTCATTCATTCATTCATTCATTGATTCA
TTCACTCCCACACCTACTCCACCCTCGCTCATCTGCTCACCCTCACCCACACACACACAC
ACACTCTCCCTCTCCCTCTCCCTCTCCCTCTCTAACTGCCTAGGTCTCAATACGCCTGCC
ACATTGCGCCTCTCCAGCCACCACGTGTAG
>mRNA_EmuJ_000019500.1 gene=EmuJ_000019500
ATGCGGCGTGGTCAGGAGGACCGNACTGGCAGTGCCATGAGCTCATTTTCGATTGGGATG
GNCGGCACCTTGGACGTGTCCGTTCTGTCCATCGAGAATGAAAATTTTGAGGCGAAGGCA
GTTGGTGTCACGCAGCTGGGAGGTGAGGACATCAATTCTCGACCAGTAGATCATTGTGCG
GAGAAATTCAAGCAAGTGCACGAGGGTGAGGATGTGACCACAAGCACGAAAGCCGTTGAC
CGTCTGAGAAGGGCATGTGAAGAGGCAAAGCCAACGTTAAGCTCGGCCGTGTCCACGAAT
ATGGAGGTAGACTCGTTGTTTGACAGCACAGATTTCAGCGCGAACCTTGCATGGATTCAA
TTTGGGCAGATATACTCGGACCTCGTCAGTCAGGTGATGGATTTGGTGGAGACGGTTTTG
AGTGATGCAAAGTTGAACAACGTCGTTGTCCACGAGATATTGTTGGTGGGTGGTTTGACG
CGTATTCTGAAGGTGCAGAAGATCATATGGGATGATGATGATGGTGGTGGTGGCGATGAT
GATGATCATGATGATGATGATGATGATGATGATGATGATGATGATGATGATGATGATGAT
GATGATGATGATGATGATGGAGTGTGA
>mRNA_EmuJ_000019600.1 gene=EmuJ_000019600
ATGAACCCTACTAATACGGTGTTCGATGTGAAGCGACTGATTGGGCACCGTTTCTACCAT
GAGGCAGTGCAGAGCGACACGAAACACTGGCCCTTCAAAGTCATAAATTCAAAGGGGAAG
GCAAAAATCCAAGTGCGGCATTGTAGTAAAGCAAAGCAATTCTTCGCTGAGCAGATCTCG
CCCATTGTGATGTCGAAGATGAAGGAGACGGCTGAGGCATACTTGGGCGAGGAGGTCACA
GATGCGGTGATTACTGTGCCTGCGTGTTTCAATGACAACCAACGAAATGCCACAATAGAT
GCAGCGAAAATAGCCCGTTTAAATGTGCTGCGTCTCATCAATGAGCCGACGGCAGCTGCC
ATTGCATGCGGCATGGACAGGAAAAGCGAAAGACAACACAGTGTGCTCATCTTTGATTGG
GGCGGTGGCACTTTCGACACATCCATCGTCTTCACAAGGAATAGAGAATTTGAGGTGAAG
GCGGTCGGCGATGGTGAGGACATCAATTCTCGACTGGTGGATCACCATGTAGAGATGATC
AAGCAAGCGCACGCGGGCAAGGACTTGACCATTAACAAGAAAGTTATCCACTGTCTGAAA
AAGGCGTGTGAGACGGCAAAGAGGATGTTGACCTCGGCCGAGTTTACAAAGTTAGTTGTA
GAGTCGTTGCTTGATTAA
>mRNA_EmuJ_000019800.1 gene=EmuJ_000019800
ATGCGATATGGCATTGAGAGCATCTTCCAGGCTATGACCCATTTTGCGTGCCTTACAACC
AAGTACAACTGCGTCGGTGTGCCTGACCAACTGTCGACACTGCTGGCCAACATCAATGCC
TTCTACGCACATACCAGCTCCAACAACAGCCAAACCGCCTCAGAGCGATTTGCTGCCAGC
AATTTCGGGGTAAATCTTAATGGCGCTGCTGCCTTTTTAACCAGTGATGAAGCCAACTTC
ACACCTCCTTTCTGCTACTGCGCTAAGCTCATCAAAGGCTTATCTAGATATTCCATAGCC
AGTCATTGA
>mRNA_EmuJ_000020200.1 gene=EmuJ_000020200
ATGTTGAGCGCGGCCGCGTCCACAAAGATAGCGGTAGAATCGTTGTTTGATGAGGTCGAT
TTCTGCAAGACCCTCGCACGAGCCGAGTTTGAACAGTTGTGCATGGACCTCTTCAGTCAG
ACGATGGATAAGGTGGAGACAACATTGAGTGACGCGAAGTTAAGAAAGGCTGACATCCAC
GAGATATTGCTGGTGGGTGGATCGACGCGCATTCCGAAGGTGCAGAGCATGCTGCAGGAC
TTCTTCAATGGTAGGGACTTACAAAGGTCCATCAACCCAGACGAGGCAGTGGCGTACGGT
GCAGCGGTGCTGGCAGCCAAACTCAGTGGTAATATGTCGAAGTTGATGGAGAATTTGATG
CTGTATGAAGTAACGCCACTGTCATTGGGATGGAAGGATTGCTATGGTGCGATGGTGACG
GTGATCAAGCGAAATACGCGAATTCCGACAAAGCGGACATGCAGTTCCCAAACAGCTAGC
GATAATCAAACAAGTGTGCGCACCAGTATTTTTGAGGGTGAACGTGCGATGGCCAAAGAC
AACAACTTTTTGGGCGAGTTTTTGGTACAGGGTTTCCCAGCAAAGCCGCGTGGTGAGATA
AACATCACCATCACTAAGTACAAGGGGCACCTGTCTGAGGAGGAGGCAAAGCTAATGCTG
GCTGAGGCGGAGAAGTTCAAGCAGGAGGATGAGAAGGAGAGGAGTAGGGTGGCAGCGATG
AATGCGCTATTGGACTGCATCTACAGCACTAAAAGGAAATTGGAGAAAGTGGAGGTAAAG
CAGAAGATGTCAGAGAAGAACCGAAAAATGTTACTTGCCAAGTGTGAGGAGTCAATCAAG
TGGGCGGACAGGGAGAAACAGGCCACAAAGGAGGACTACGAAAGAAAGCGCAAACAGTTT
GAGAGCGAGTGCAGCCTCTAA
>mRNA_EmuJ_000020400.1 gene=EmuJ_000020400
ATGATGCGAGCTCTTCAAATGTGTGGCTCGGTTCAGCCAATCAAGGAGCGAATCGCCTGG
CACCCACGCCTACCTTTCATCAGCTCTTGGGTGACTCCACTCCGTTTGGGTGTGGCGAAG
GCGCCCTCCAAAACACTGCGCAACAATTGCGTTGCGGGAGTTCATTCTATCACCGCAAGC
CTACAAGTCGACTGCTTACCATCGCCTGTTTGGCTATAG
>mRNA_EmuJ_000021600.1 gene=EmuJ_000021600
ATGCTGAGCTACGCATTCCAATGCTTTCTACCACTTCTCGTGCTTCTGCGCGCTGCCTCC
ATTCCCACCACCCAATCCATCATCGACGTCCCCGTGCCGCTTCGTCTTGTCCTCGCCGTC
AGTCTCCTTCTCCCCTCCACTTCTACCGTTTTCCTCTCCCTCTCCATCTACCCGTCACTA
CGACTATTGCTACTGCTGTTAGCCGTGGGTTGA
>mRNA_EmuJ_000021800.1 gene=EmuJ_000021800
ATGCTAGTTAAGGAAACGACTTGCCTCAGCTGCCAATATAGCCGACCCACTCGTCACCCC
ACATGCCTGCCATTCGGTAGTGTCACTAGTCTTGACAATCTTCCGTTCTCACTGGCTTAC
TTCGTTTTGGCAGCTCAGCAGGTACAGTCGGCAGGGCGGAAGCGGAGAATTGAGTTGGAG
GCGGTGACGAAAGGCGGTAGCGATGGATTGCAGCGGTTGCGTGTGAAGGGCGATGCCGCA
GTGGATCCTACCCCGAGGACCGTGCCACCGTCGTCTGCACCGTCTACGGTCGTCCACTCG
CCGTCGTCCTTGGCATGGCTGACCTCGTGCTCGTCTAACACTCGTATTATAGTTATTTTC
AAAATGGGAATCCGAAGGACCCCAGCATCGAGACAGGAAGGAAGACCCGCCTAA
>mRNA_EmuJ_000021900.1 gene=EmuJ_000021900
ATGATGTCGCCTTTACCACCGGATTCGTCTGCCATGGTGACCAGTGTTCCTGTCATTGCT
GCGGTCAATGAGAATCTGATCCACGGGGCGAAAGCACCAAAGCGAGGGCACCCGGAAGCT
TGGCTGGAAGTGCACGCAGATGACACGTTGTATTGCGTGGAGTTGGAGGACAAAGCCTAC
GTCGATCGGGCTGTAAAGGCTTGTGAAGGGAGGCGCTTACATATCGTGCCAACATGCTTA
ATGCATTGGGCTAGAGTGCTGATGGAGCATCAGCAGAAGCAGCTGTTCCATGTCGTCTCC
ACTTTGGATCATTATGGCAATCCACGCCATTCTCAAGCAGCCGCAGCCCCTTGCGCTCTT
TTTTCCACCCAGCAGTAA
>mRNA_EmuJ_000022600.1 gene=EmuJ_000022600
ATGTTAATCTTTGCATGTAGTGTCTTCATGTTTCACTTCACAGGTTTCTTTCTCAAAATA
ATTCCTGAAGATATGAATCTCGATAAAATTATTGTCTGTGGCCCGGACGGATTCCGTCAC
CAAGGAAATTGCAGTGTGTCGATTGAAGGGGTCGAAGTCACTGACCAAGAGAAGGCCTTT
CAGATTCAGTGTAGGGAAATCGACTTTCTTCTGCTGATACCTCCGCTACAACCTCCTGCC
TCCTCAAACTCTTCCTCATCCTCGACTCCTGCCTCTACAGCAGTGCAACGCCGATTTGGC
AGCGCTACCGTGCCACCGCCACATTGGTACACTTTGGGTATTGGTACAAAGGACTTTCTC
TTCTTTGAAATCAGTGTTCCCACCCAAGCTGAACAGGAGCTGATTTACAAGGCCCTTGTA
GAGTACAGTAAGACCTTCGCCCTTAGTCGATTTCTGGTTTTTAGTTTTCCAGTCGTTAAA
ACCCCCTTCTTTTTTTTATTTTCAGTTAAAATGGCAGTGTGGAAGAGGGTGAAATCAGGA
TTGGTGGCTTTTAACTATTCTGGCTCCAACCATGATGGCTGGAATGCCTTTTCGCCAGAG
GAGGATTTTGCGAAAGAGATCGCTTCTGGTATTGTGCGCGTCAGCCGGGTCAATGAGAAC
TTTAGAGTATGTATTTGA
>mRNA_EmuJ_000023400.1 gene=EmuJ_000023400
ATGGATCGGCAAATCGGCTATGTTGTCATTGCCCTGGCAGCAGCCCTAATCTTCTTCGTG
GCAATTGGTTACGACGGTTGGGGATGTGGAGGGAGCATTCTAGGCTCCATGTGCATGCAG
GTGAATGAATTCAAAATAACCGGTGTCCTCATTTTGACTGCCGCTCTACTCACCGTCATT
GCTGCCATCTTCCTCATTCTCCCCATGGTTGTGGAACACAGGTGGATCAAGATCGTGTCC
GCTGTCCTCACTACACTCGCTGCCATCTGTGCTATGGCTGGCGTGTTCTACTACCTGCAT
CTCTTAGTACTTCGGTCTCCATTTCTTGCAGCCATTTCAATGACTCTAGTCATCGTTCTG
GCTGCCTTTAATCTCACCGAGCTCTTTACTTCCAACGACTGA
>mRNA_EmuJ_000023800.1 gene=EmuJ_000023800
ATGTGGATTCTCGTTGGCGCCATTGTCACTGGTCCCGCTTTGATGGAGATTTTCATCAAC
ACCACGACCTCTACTGGCAATACCTTCGTCCCTGCCACTGCTCCCGCCACCCTTACGACC
TCTTCCACCGCCACCACTTCTGCCAGCGCCCCATCCACCATCACCACCTCTGCCACCTCT
CGGGCCACCGTTACCACCTCTTCTACCAGCACCACCGTTACTGCCACCAATGGCTTCTCC
ATTTTCATTCTAACCCTCTTCCATTCCACTTACGCCACTTGCACTGGCTTGATCAACCTT
TCTATCATCTTCATCTTTTACTACTTCCACGGTTCTTGCATTTCCTACGAAGGCAAAACA
GGGCAGTGA
>mRNA_EmuJ_000023900.1 gene=EmuJ_000023900
ATGAGAGGTGGGCGCGCATTGTCACGTAGCATTGAAATTCCCTCCATCACAAGTTTCATT
TTTGAGATGGATGGTATATTTGCCTTCTCTCTGATGCCTGTCCAAGACGGCTATAACTTC
GATACTATAAGGCAAGACTGCGCGGCTTACCAGGCGGTGGAATTCGGATGCCATGACGAA
CTAACGCTGTTTTTTCCAGCCTTTCCAATGCATATGGTGAAGAGCATGAACTGCTTGCCC
GTTCTCTATGTAACCTAA
>mRNA_EmuJ_000024000.1 gene=EmuJ_000024000
ATGCGCTATGAGCAGCACGGTGCCTGTATTGTTGTTAGCTATACTACAGGTGGAAATGAG
GGTATATTTATTGTGATCGATGAAGCTGATACCGACATCAGCCTTCACATCGACATTGCC
ATTAAATCAGCATATTATCTTCGGTTGAGTGGTCTCTCCGTCTCCACCTACATTATGATG
GCGAGTCACGAGAGTGATGATGGAGGGCGAGAAGTACGAATGCCGATCTGA
>mRNA_EmuJ_000024100.1 gene=EmuJ_000024100
ATGACTCCTGACTCTAGTAGTACATCTACCTGCACCCTTGCTGCCAATATGAAGGAATCT
AATGCTTCACTCCAAAACCGAATCACACCAGGCAATTGTTCCAATCTTGATGATACTCCG
ACTCCGTCAAATCGTGGAACTCCTGAACCTCGTGCAACTGTTGCGGCAAAGCCGCGAGTG
GTGGTGGAAGAATTCAACACTCTCACAATCCCAACCATGCCGATGTCTCCACAATCTCCT
CGCCTCTCGCCTCGATTGAGTGGAGCTGGAGAAGATCACCTAGAGGGTTCGTTAGGTTAT
GGACCTCTGAGTCACATTAAACTACCCTATTCGACGCCTGTGATGGAGAGAATGCATCGG
ACGACTGGAGGAAGTGGCAATGTAGGTTATTCAAAGCGAGAAAAGTCGGCTCTTTGTCTG
GGTCAACCGATTTCTGAAGGTAAGCTATTGTAA
>mRNA_EmuJ_000024200.1 gene=EmuJ_000024200
ATGAGCATTCGTTATCGGAAGTCAAGCCTTTGGAAAACAGCTGTTGTTTTGGCAGCTCTC
GCCTCTTTTTGTCTCATCGTATACACGATCAAGGGAAAGAGAGGCATTGGTGAGGAGTTG
GCAACAGATTTGGACTACTTCACCACCATCAGTAAGTTTACTTGTCAACTTGTTTTGGCT
GTGCATTCGCAAAGGACTCCATCCAACCCCTAA
>mRNA_EmuJ_000024300.1 gene=EmuJ_000024300
ATGACTAACACCCTGCCACTTGCAACTGCTCTGCAAACATGGTGGATGGGCAAGAAAACA
GGCGCACGCACCGATCTCCCTCCCTTCATCAGTGTCCTCTACTAA
>mRNA_EmuJ_000024600.1 gene=EmuJ_000024600
ATGCAGGGTGAGGTGTCGGTGTGTGGCGGCATGTTAGACAAGGCGGCGGCGGCGGCGGCG
GCGGCGGGCGTTGGCGTTGTCGCTGACATACCATGGGCTACAAGGCGCTTGAGAAAACCA
GGTGCTAGCATGCGTAACATCGTGGTGGTAAATGTACTGAGCCGCGTCACAGTGCCATGC
CCATTGCTCCACGCCACAGTTACCAACCGGAAAGCAAAGGAGGAAACCTGGCCTCCCTGG
TGGCATCCAATGCGAACGCATCTACCCCATCTCTTCCAGCCCAGTCAGTGCCATATGCTT
CAAAAGGTAAGGTAA
>mRNA_EmuJ_000025000.1 gene=EmuJ_000025000
ATGACTTCGGCTGTCAGCACTATGTCGGCTTTCCAGTCGCCCACAGAGGTGAAAGCATGC
CCACAGTTTGAAGGACCTAACGTCTCAGATCTTGAACAGTCTCAATCCTCTAACAACTTC
CTCCATCAGAACAGTCAGTCCAAGTCATTAGCATCATTTACTTGTGGAATCTGTGGTAAG
GAATTCGGATTGCGATGTCGTTTGGTCGCCCATATCAGAAGACACACCGGCGAACGGCCC
TTCTCTTGCACTGAGTGCGGACGTGCGTTTTCCGACGCTGGCAATCTCCAAAGGCATCGC
TACGTTCACAGTTCAGAGCCTCGGTTCCATTGCACCGTCTGCGGCAAGTCCTTCAGACAG
GCTTCCTGTTTGTCCACCCACCGGCGATTCCACTGCCCAGGAGCTGAGGGCCGAGTTTGC
GTTTTCTGTCGACGTAATTTCAAGTCCTCCGCATCCCTACAAATGCATTTGCGATTTAAA
CACCGTGCTGATGCTGAAGCTGTGGTTGCTGTTGCAGTGGGATCTATCACCTCGGAGACC
ATGAATTCTTCTGGGAAGGAAGTTTAA
>mRNA_EmuJ_000025100.1 gene=EmuJ_000025100
ATGGATACTCCCGAGAATCCAATCTCTCTCGCCCTCTCCCTCCACGCTCTCTGCAGTGGC
TGCAACGACGATGGCGATGCCGTAGACGGCAAAGTTGACACAGACGCAACGGGTCTCGAC
CCCGACATTCTAACTCAACTTGGTGCTAATTTGTTCACGCAAGGATGCTCCGGTGTCCGG
TGA
>mRNA_EmuJ_000025200.1 gene=EmuJ_000025200
ATGATATCTCTTTTTGACAGTGATAACAATGGCACCATATCTTTAAACGAATTCGGTCAA
CTTTTTAACTACATAACTTCATGGCAGAACCTATTCACTCAGCATGATCGTGATCGTTCT
GGGTCGATTGATCTCAACGAATTTTCTTCTGCTCTACAACATTTTGGATATCGTCTTAGT
CCATGCTTTGTGCAGTGGCTGATGACGCGTTTTGACAGACAGCGCCTGAATAAGCTCGGA
TTCGACAAATACATATACATTCTTGTATGTCTGCAGATCCTTACGAAAAGCTTTAGCGCA
TTGGATGTCCAAAGACGCGGTGTTGTAAACATGAGCTTTGAACAATTTCTGGGAGCCGCC
TTTAATATAAGCACTCCCGGCCACTGA
>mRNA_EmuJ_000025300.1 gene=EmuJ_000025300
ATGGCGCTGCGATCGGCGGACAATCGGATGGATGCACCAAGAGACGCCTCGGGCAAGGCC
TACGACGGCTTCTCGGGTCAGGCGCCATCCGTTCGCGATACTGCGGTGTGGGAGAGTGTC
TGCGGCATGTGTGACCTGACAGCAAGTTTGACCATTTTTCAACAGTTTATGTGTTCATAT
CATCCACTGACCTGTCAGTAG
>mRNA_EmuJ_000025400.1 gene=EmuJ_000025400
ATGAATCCACCAAACCCTCCAGAAAGTCTAGGAAGTTTGGGAACAAGTGATCCAGATATC
GCAGAACCACTGCCCCTGATCAAGCGGCCAAAACTCACTGGGGAGAAGGAACAGAAGTCA
TCAGAAACTGCCCAGCATCCATTTATCCTCGTTAATCCCTATTTTCTACCAGTGATCTCA
GTGCAAGAAACGGAGACACCGTTGGATTTTTCAAACCCTACGGAACATCCCTGCACATAT
CCCGGTTGTAACAAGACCTTTCGTTATAATCACGCACTGATAAACCACTACCGAATCCAT
ACAGGTGAGAAGCCTTACTCTTGTGACTACCCTGGCTGTAAACAGGCCTTTGCGAGGCAA
TCAAATCTCCTGACCCATCGAATGATTCATCTAAATCGAGCAATGCGCAAGACTTTTGCG
TGCACGGTACCGGGGTGCGAGAAGAATTTCCTAAAGAAAACCAACCTTGACGATCACATG
AACTTGCACCTGAATAAAAGGCCCTACAGTTGCGACTATCCTAATTGTGGAAAGTCCTTC
CGGTGTCGAAGTAACCTGAGTGGACACAAGCGAGTGCATGCGAGGGAGGCGGAAAAGGAG
AAGACGAATAGACCCTCGCCGTTGGAGAGGAAGATCGACACAATTCTGGCCAAGGCACGT
GCCAGTGTGGCCAATCAATGTGTGATGGAGGAGAGGAATGAGGTGGAGGAAAGGAAGAGC
GGAGAAATTACACCTCAGTAG
>mRNA_EmuJ_000025500.1 gene=EmuJ_000025500
ATGTATCGCAACACTCTTGGCGGCATAACCCTCTTCACACGAGCCCATTTAGAGGCTATG
AATGGCGCTTCGAACTCTTTTGAAGGCTGGGGTGGTGAAGATGACGATCTCTATAAGCGA
GTTCTCTACATCCATCACCGCCCTCAGAGAGCCCGCTTCGACGAGGGTCAATTCTACGAG
GAAAATGGAGACAGTCATGTCCGTGATAAGTCGCTTGATCGGTACCGGACATTGGCCAAA
AGCAGTCCTCAGCAGATGCTTCAGGATGGACTGCGGCAAACGCAGTACACACTGATTCGA
CGCAGAGACTACTCAAGCTTTGTTTGGATGCTGATTTTACTGTGA
>mRNA_EmuJ_000025600.1 gene=EmuJ_000025600
ATGACCGACCGGAGGCAATCGGTGGCGCCTAGCACCTCCTTCCGATGGCGTTCACGCACC
ATGACAACCGAGGACCAGGAGAATCTTCGTGAACAGACGAGTCCTAGAGACCAGGGAATG
TTCCCAGGCGCTTTTCATACTGCCAGTGTCGCTACTAATCACCTGCGCCGGATGACAAAG
ATGTTTAGCATTGACAAAACTCGGCAGGTGATTCGTGTTGCCCTGGAAGACAGTGATCAT
GTGGAATACGTTCGGTTGGCCTGTGAACATGAGGAGCTCATAAAAGAGATGAAACTGTTG
AGGGGATTTGTGATAGAACTCTGTGAACGCTATGAGGCTACAAGATCGTTGGATCCGTTG
CGACGGTACAAACGAATGCAGTCGATGGCAAAGACCATCGTGCTGCAGTTACGAGTCAAT
GATCCCACAACTGCCTTGTCTGCAGCTTGCACTGCTGCTAGTGACAGTGGGTATGAGACC
TTTGATCCGAGCACAGCTGGTGCTGGTGGTCTAATTGTGGGAGATGTTCTTCAATCCTCT
GTAAAGCAGAAAGAGATGAAACTGAAACACGAAAAAATGGCTCATGTACTATCAAGCGAA
CAACTGCAGAACGATATATCAAAATTTCACTCAGAGAACAAAAAATTGCGCTGCCGCATA
GATGCCATCACAGAGGCGATTAACAATGTTGATGTTATGTACAACGCTACAAAGACGGAG
CCCTTTGTGAAACGCTACGCAATTCTCAAGGAGGTGATCAAAGATGTTCGAAAATTTGCT
GACGCCAATGCCGATTACGCATAA
>mRNA_EmuJ_000025800.1 gene=EmuJ_000025800
ATGTTCCCTTCCTCGGAATTGGACACCATATTCGATGGCTACTATTTTACGGGTCCACTT
AGACCGGCAAAGAAGACGCCTTTTAGGACTATTCCGGATCATATTGCGCGCCCCGACTAT
GCAGATACCGGCATTCCGGTGTCTGAACGGGAGGCCAAGAGCTCACACTCGATTATTGCG
CTCAATAAAGAAGAAATTGAGGGAATGCGGGTCACTGGAAGATTGGCAAGAGAAGTTCTC
GATGAGGCAATTGCCGCAGTTGGTGTTGGTGTGACAACCGATGAAATTGACCGGATTGTC
CATGAAGCCTGCATCGATCGGGATTGCTATCCCTCACCGCTCAACTACTTTAACTTCCCT
AAGTCCTGTTGCACGTCGATAAACGAGGTGATTTGTCATGGTATTCCTGATCAGCGCCAT
CTTGCCGACGGAGACATTCTCAACATTGACATAACCACCTACTTTGGTGGTTTCCATGGT
GACGTCAACGAAACAGTCTTCGTGGGAACGCCTAACGAGAAGTCCATTCGACTAGTGAAG
AGTACCTACAACTGCATGGCCAAGTCCATGGATGCTGGTGAGCCCTTTTACTTTAATTTT
TATGCGTTTTTTAATACATTGAGGTCACATAGCGTCTAA
>mRNA_EmuJ_000025900.1 gene=EmuJ_000025900
ATGATCATTGAGGGCATCTGGAGGGACGAATTGCGGCCGGACAAGTGGACAGCTGTCACA
ATTGACGGGATGCGATCTGCACAATTCGAGCACATCCATGATTATCCTCAACGTGAGGAA
GGAATAGAACACTTGCCATGTGGAAAACGGGCTCCCTTTGAAGGTCGTGACCGCACGCAC
TATAAAGGTGTTTTACGGCATCCATCGAAAGAGCTGTTGACTGCGATCAAGCACCAGATC
ACGCTCCCAGCAGGGTCGAAGAGGAAGGTTGGTGAAGAGTTGGCGCTCGGAGAGGATCTG
CTGGCGTGCGCGACGCGTATAAATGGCGGTCTGGGCGACCACCAAGAGGGGAGTGACGTT
TCCCATTCGTCGGAATCCGAATCACTGCTTCTCTATAAACGCCTTTTATAG
>mRNA_EmuJ_000026000.1 gene=EmuJ_000026000
ATGGCGAGTGTGGGGGGTCGGTTTTTGCCTGCAGCCACTAGTACGCCAGCGCATGTGTCT
CTCGACCCTAGATCGAATCTGGACCGTTCTCACGGTTCCGCACGTTCTCGTCAGAAGCGG
GAACGGTTACCTCAGCACAGGATAGAAATTAGAACAGAGGTTTTGGTTGCTGCTACGAGC
GCTCCATCGACTGCTGATCGAAATATGCGGTCCATCAACATGTCTAACCCCAGCAACAAC
TGCGGCAACAACAATAATGCTCTCAGTAGCAGCAATGCTACAGGCAAAAAGAGAAGAAAT
GTATCTAGGTTGATTGCCGCTGAGATCCGGTATCTCCAAAGGACTACTGATCCCCTTTTG
CGGCGTGCCTCCTTCGCAAGAGTTGTGCGCTCTATAGCTCAAAGGATGGACTTTGAGAAT
GCGCTCGAAATTCGATGGCAAGGCCACAGCACTGGATTGTCTTCAGGAGGCAGCTGA
>mRNA_EmuJ_000026200.1 gene=EmuJ_000026200
ATGACCAAATTCTCGTTTAAAGCCACTGCCAATATGAAGGCAGACTTATTGTGGACGTTC
GGAATGACTGGCAACTTCGATGCAGAACTACAGGCTTCTGTGTTTTCGTCAGATCCTTCT
GTTATCCATGCAGGAAATGTGTGCAATGGGCTGCACCGTCGTGTTCGCTGGGTGGTATAT
AGGGGTTGTCTGGCCACAGAGGAGATTGCAACTTCAACTGAGGCAGAACATGATGAGGAG
ACATCTGCTCCCAAAGCAGACGCCACTTCGTTGTTGTCAGGTGAAAGACATGAGGGTGAT
GGGGACGACGAGGCAACGTCTTCGTCACCGGAAAACATTCACGTGATGGCGGCTATCAAT
GTCTACAAGGAGCCCATTGTAAATGTGCAGGCGATGAAGGTGTTGAGTGCGCTGGACACA
AACAACCCTGAAGGACACTACTGA
>mRNA_EmuJ_000026400.1 gene=EmuJ_000026400
ATGGATGGAAGATTTTTGAGCGGTGTGAACTTTCGCCTCGATGCTGAGTCACCTCATCTG
CGTCATGCGGCATCTGACACCCGCTATGTACCTACGTGTCGCATCATCCGTGGCCATGGT
GGTGGATGGCTTCAACAGGCATGCCGGTGTACGTGGTAG
>mRNA_EmuJ_000026800.1 gene=EmuJ_000026800
ATGATGTCGCCTTTACCACCGGATTCGTCTACCATGGTGACCAGTGTTCCTGTCATTGCT
GCGGTCAATGAGAATCTGATCCACGGGGCGAAAGCACCAAAGCGAGGGCACCTGGAAGCT
TGGCTGGAAGTGCACGCAGATGACACGTTGTATTGCGTGGAGTCGGAGGACAAAGCCTAC
GTCGATCGGGCTGTGGTTACTCATGCTGCAAGTAGCAGCATTCAGCGGTCGGTAGCATCC
GCCTCCTCTGTTTATGTCAGAGTGCTGATGGAGCATCAGCAGGAGCAGCTGTTCCATGTC
GTCTCCACTTTGGATCATTATGGCAATCCACGCCATTCTCAAGCAGCTGCAGCCCCTTGC
GCTCTTTTTTCCACCCAGCAGTAA
>mRNA_EmuJ_000027100.1 gene=EmuJ_000027100
ATGCGCCTACTTCTCCCTTTCACTCGCCCCAATCGCCTCCTCCCACCCTCCTCCTCCCAT
CCGCACCACATCCTTCCATCCCTCCGCTCCCTCCTTCCCTCCTTCCCTCCCTCCCTCCTT
CATTCATTCATTCATTCATTCATTCACTCCCACACCTACTCCACCCTCGCTCATCTGCTC
ACCCTCACCCACACACACACACACACTCTCCCTCTCCCTCTCCCTCTCTAA
>mRNA_EmuJ_000028700.1 gene=EmuJ_000028700
ATGACGTCCTTCCTCGAGCACGGCAGTGTCATGCGCAGGCAGGAGGCGTCAGCCTTCGCG
TATGAGAACCTTCTCAATAGGAAGGTTGCTTTAATGGAGGAGCCGAAGATCTGCGCTGCC
AACCAGCAGGATCTCAAACAGATCCTCGGTGGCGAGCCCTTCGAGGTACACACTAAATAC
CAAAATCCGGATCTTCTTGAGCGCTTGCCGGTCGTTGTGACCACAAACGAGCCTCTGGGC
GTTCGCCTCTCCGACGTCGATGCAGCTGCCACAGAGGGTAGATGCAAAATCTACACTCTG
GATAAGCAAATTTGTAACGCTAACATCGACGAAACGGTTCCAGCACCTCCCTACAAGCTG
TGCGCCTGTGACATGGCCCATCTACTGCTGCCTATTTATGAATTATTGGCCTTCTAA
>mRNA_EmuJ_000031300.1 gene=EmuJ_000031300
ATGTCTGGTCGTGGTAAGGGTGGAAAAGGGCTCGGAAAGGGAGGAGCCAAGCGCCACAGG
AAGGTGTTGCGTGACAACATCCAGGGCATCACGAAGCCCGCCATCCGACGTCTGGCACGC
CGAGGCGGCGTGAAACGCATCTCTGGGCTCATCTACGAGGAGACACGCGGTGTGCTCAAG
GTCTTCCTGGAGAACGTCATCCGTGACGCCGTCACGTACACTGAGCACGCGAAGCGCAAG
ACCGTCACTGCCATGGACGTGGTGTATGCTCTTAAACGCCAGGGTCGTACCCTCTACGGC
TTTGGCGGTTAG
>mRNA_EmuJ_000032300.1 gene=EmuJ_000032300
ATGTTGAAGATAATAGCGGTTGTGCTATGCGTGGCATACTGCACGGGCGAACGCAGTCCA
GAGCTGTGGGGCTCTCGGGTTGTTGGAACACCATCAGGACCATCGAACACGATGAGTTAT
TTTTTCCACAACCAGTTGGCAATACTTGTTTCTAATAAAGAATCGGTGGGCGAATTGACG
ATTGAAGACGGCCAATGCATGGTCAATGGTACAATTTGGGGCAGTCCTTGCACAGAGGGG
AACCACGCAGCTAACATTACCGTAAAAGACGTGAGTTCGCAGAACAGGCTGGATATTTTC
ACGACTCGGGATTTCACGACTCCTTTTTCCACCACAGTGTTTGCGCCATACTGCGAATTC
CCAAAACCTGATAAAGATGAAGTTGATGTGCAGACGTCATTTCCACTCTCTCGCTTTGTC
AAGGGCCAAAAGTCCTTTGAACTAGCTTTTGCGATTGGTGGAGCAGATAGCAATGGAACG
GCTCATTTCGTTGTGAACGGAGAGCGGGCCTGTGAATGGAGGGGACATAAACTCGTGGAG
AACAACACCGATCTTTGCACTGACTTGGAGGCAAACAGAACTTCAGATTTGCGGGTTTTC
CGTGTAATCTTGCCCACAACATCGGATAAGCCATTTGCCAGCTTCATTTGGGGTTACTAC
ACCTCATATTTGACGGTGACCGTGGATTTTACCCAAAGTGGAACATCACCGGAAGTGGCG
GAATGCAGTAGTAAGTTTGCCGTAGTGAGACTTATTCCAAAGAGTCCCTCTTGCCACCAG
TGGCACTCAATTGCCTCAAAAGCATTTCATGCCACTGAGAATGGTTGCGTAAGCCAAGTG
TTGCAAAGATGTTTAAGTTGTTTTGTGCATATTGTGTTTTAG
>mRNA_EmuJ_000032400.1 gene=EmuJ_000032400
ATGTTGGCTGCTCTAGGGCAGAGTGCTTCGTCACTCCCGACGCCGCCATACAGCACTTCC
ACGATCTCTTTCTCAAGAAGACTGCTGACTCCCGGGGTATCGAGCCTGCCGACTTTGTCA
AATTGCAACGTTGTATTTTCCTCGCAAACTGGAACACACGCTATTGATGTGGTCAATAGT
TTTGCCGAACTCTATCGAGTTGGAACGTTCGTTCAAATACCCGAGAGGGATGATGTGGGT
ACGAAGATTGGCATGCCCGTAATGGGCCACCACATGTGGGTGTAA
>mRNA_EmuJ_000032800.1 gene=EmuJ_000032800
ATGCTTGTTCTCACACCCTATTCCCACCTTGCTGGCTGGCTGGCTGGCTGGCTGGCTGGG
CAGCTGGCCAGCTGGCTGCTGCACGGCGAGGAAGAGGAGAGCGAGTCGCGAAGGTCAACT
CAACTACCCCCGCCCTCCGCCCCGCCACTCATTGCACATGCTTGTTCTCACACCCTATTC
CCACCTTGCTGGCTGGCTGGCTGGCTGGCTGGCTGGCTGGCCAGCTGGCTGCTGCACGGC
GAGGAAGAGGAGAGCGAGTCGCGAAGGTCAACTCAACTACCCCCGCCCTCCGCCCCGCCA
CTCATTGCACATGCTTGTTCTCACACCCTATTCCCACCTTGCTGGCTGGCTGGCTGGCTG
GCTGGCCAGCTGGCCAGCTGGCTGCTGCACGGCGAGGAAGAGGAGAGCGAGTCGCGAAGG
TGGGAAGTCAACTCAACTACCCCCGCCCTCCGCCCCGCCACTCATTGCACATGCTTGTTC
TCACACCCTATTCCCACCTTGCTGGCTGGCTGGCTGGCTGGCTGGCTGGCTGGCCAGCTG
GCCAGCTGGCTGCTGCACGGCGAGGAAGAGGAGAGCGAGTCGCGAAGGGGCCATGCTAAT
TTCCTCCGTATCGTTCCGATGTTAGTATATGTGCCTCCGGGGAGATACGGCCTCGCCGCC
GTAGTCTCATACCACATCACCACAACTGCATTATCTCGCTTTCCGCGACGTCTCGCGCCA
CCAACTCGCCTCCCTTCTCTTCCACCTGTTGCCACCAGCACCGCATGCACCAGCCACTTG
TTCACACACCACGCCCCCCTCCCTCCCACCCACGCACCCATGATAGTGCTGCTGCACTCT
CTCACACCACTCGCCTCATCTCCTCTCCTCGTCCATTTCACTAGTCAACTCAACTACCCC
CGCCCTCCGCCCCGCCACTCATTGCACATGCTTGTTCTCACACCCTATTCCCACCTTGCT
GGCTGGCTGGCTGGCTGGCTGGCTGGCCAGCTGGCCAGCTGGCTGCTGCACGGCGAGGAA
GAGGAGAGCGAGTCGCGAAGGGGCCATGCTAATTTCCTCCGTATCGTTCCGATGTTAGTA
TATGTGCCTCCGGGGAGATACGGCCTCGCCGCCGTAGTCTCATACCACATCACCACAACT
GCATTATCTCGCTTTCCGCGACGTCTCGCGCCACCAACTCGCCTCCCTTCTCTTCCACCT
GTTGCCACCAGCACCGCATGCACCAGCCACTTGTTCACACACCACGCCCCCCTCCCTCCC
ACCCACGCACCCATGATAGTGCTGCTGCACTCTCTCACACCACTCGCCTCATCTCCTCTC
CTCGTCCATTTCAGTAGTATGCACATGTTTGCATGA
>mRNA_EmuJ_000032900.1 gene=EmuJ_000032900
ATGAAAACATATAATCTGCTCCGTCTCATTTGTGAGCGTGGTAAACGCGATCTGAGCTCC
AACTTAGAATCAGAACTGATCATTCGTGGTGTCTTGCCTGATATCCCCATCAGGGTGGTT
ATCACAAGAGCCCACTTCGAGGACATGTGTCAGGACCTTTTCAAGACAGCTATGGAACCC
ATTGACGAGGCTATTCAGCTAGCCGGTCTCAATATTGATGATATCAATGATGTGGTTATA
CTTGGAGGCTCTGCACGGATTCCCAAGGTTGATTTACTTCTTCGTGAAAAGTTTCACAAA
AGGCAAATTAATAAGAGACTTCATTCCGAAGAGACTGTCGTCTACGGAGCAGCACTGTAT
GCCGCACAATTTGCAAAAGCATTGCCTAAGTCAGTCAGTGTCTATGATATTACCAACCAC
ACCATTGCGATTGAACAACCCCACCGAGTAGTTTCACCTATGATACCTCGAAATACCCCT
ATTCCATTCTCTTTTCGTCGTACCTTTTCCACTATGCCAGATAACGATCAATCCCACCTT
ACCGTGAGGCTCTACGAAGGTGATCGTGCTAAAACAACAGATAACACATTCCTTGGATCC
TTTGACATCACCGAATTGCGTCCAGCTTTTGGTGACATCCACGAGGCAATGGTTGATTTT
GAAATAGATAAAAACGGAATTCTAAAGGCCACGCTGGTTCTCGACTTGCGATGGCATCAG
GTTAAGCATGTGGATATTAAGAAAACGTGCCTTCCTGCGGATTACAAGTATGCTGCATGC
AGAGAATTCGCGAGATCCCTATCCGGAGACGCGCACATGAGAAGACTGTTTGAGCATCGT
CGTTACCTCGAGTTTTTCGCCTATGTACTTCGTACAGCAACAGGTGCTAAGGCGTTGGAC
CTGCAAGAACAGGAAGTTCAGTGCCTCCTGCACGAGAGTAAGGCGAGTTTAGGGTGGTTG
AGATCAAACCCAAAGGCCCAACTGGACGAAACGGATGCAAAGATTATGTCAGTCCAGAAT
ACAGTTACTTCCAGTTTGCGATGCACAATAGAAGAACTTGTATATCACGCTCTACACTTC
ACGAACCCTGAGGGTGATATCAAGTACTTTCCTGTTGATAGTGAAAAACCTTAA
>mRNA_EmuJ_000033000.1 gene=EmuJ_000033000
ATGATGACGAGAAATCGTGGTAAGTCGAAGTCCGTGGTTGAGAAGCTTGGACTCGTAAGG
AAGAACAAGAGGCGGGGTTCGAAGGATGCTGATTCGGCGGAGGCTAGCACGGTTTTATCA
ACAGCTCTGCATGAAAGAAGTGGGAGAGAACCAGAGAAGGAAATGAGTGGGGTGTGGAGT
GAAGCAGGAGAATTGGCGGTAACAGACGACGTTAATGCTGGCTCTCAATCTGATCGGGAA
GCAAATGGATTTGATTCAGCCAAGACCACTCCAGCTAGGTGGAGTTCATATCCGGATGAA
TTGGATGTATTTGCAATCGGCCAACCGGCGTTTATCAACTGTGAGAATGAACTGAGGGCG
CTGCGATACGATTGGTTTCCTCCCAACAACTCCACTGATTCCAAGTGTGTGATGAAATCC
TTCGAGAGGGAGATCAATCTACAGAATTTGTTCGACCAGATGTCAGCTGACATGGTAAAA
ATGAACGATGATCTTGATGAAAAGGACATACTTCTTGCTTCATGTGGTTTAGTGCGACCA
GGAGTAACAAGAGCTTTGCGGAGAAGGAGGCTGATGAAGTGCAAACAGCCGAAACGGGGA
GCTATGAGACGACTTCGATTGAATCCCCGACCTAGGCGCTTTTCGGACATGGTGAATCCT
AGTGTTGAGGCTGCAGAGCGTTTGACAGGGCTATCGCGGAATGCGAAACGCGTTCGTGAT
CGAAATGCCAGAGCAGCTGCGTAG
>mRNA_EmuJ_000033100.1 gene=EmuJ_000033100
ATGACGAAGCCTACCGCCACCACCACGGGGTCTACTCCTACCAATAGAACCACTCCTGAA
GTAATCATGCCTACCGCCACCACCACGAGTTCTACTCCTACGAGTCGAAATAGTCCTAAA
GTGACGAAGCTTACCCTCATCACCACAGGGTCTACTCCTACCACTGGAACTACTCCTAAA
GTGACGAAGCCTACCGCCACCACCACGGGGTCTACTCCTACCACTAGAACCACTCCTCAA
GTCACGAAGACTCCCGTCACCACAAAAATGTCTCTTACCGCAACCACCACGGGGTCTACT
CCTACCACTCGAACTTCTCCTAAAGTGACGAAGCCCACCCTCACCACCACGAAGGCTACT
CCTACCATTCGAACCACTCCTGAATTGACGAAGCCCACCCTCACCACCACGGGTGCTATT
CCTACCACTCGAAAAAATCCGAAAGTGACGAAGACTACCGCCACCACAACGAGTTCTAAT
CCTACCATTCGAACTACTCCTAAAGTGACGAAGCCCACCCTCACCACCACAGGTTCTACT
CATACCACTCGAACCACTCCTCAATTGACGAAGCCTACCGCCAACACCACAGGGTCTACT
CCTACCAATGGAACTACTCCTAAAGTGACGAAGCCCACCCTCACCACCACTGGGTCTAAT
CCTACCACTCGAACTACTCCTCAAATGCCGAAGCCTACGGCACCACCACGGGGTCTACTC
CTACCACTAGAACCACTCCTCAATTCACGAAGACTCCCGTCACCACAAAAATTGACGAAG
CCCACCCTCACCACCACGGGGTCTACTCCTACCACTCAAACTACTCCTCAGTTGACGGAG
CCTACCGCCACCACCACGGGGTCTACTCCTACCAATCGAACTACTCCTAAAGTGACGGAG
CCCACCCGCACCACCACAGGGTCTATTTCTACGACTCGAAATACTCCTAAAGTAACGAAG
CCCATCCTCACCACCACTGGGTCTACTCCTACCTCTGGAACTACTCCTAAATTTACGAAA
CCCACCCTCGCCACCACCACGAAGGCAACTGCTACCACTCGAACTACTCCTAAAGTGACG
AAGCCTACCGCCACCACCACGGGGTCTACTCCTACCACTCGAACTACTCCTAAAGTGACG
GAGCCCACCCGCACCACCACAGGGTCTACTTCTACGACTCGAAATACTCCTAAAGTGACG
AAGCCCATCCTCACCACCACTGGGTCTACTCCTACCTCTAGAACTACTCCTAAATTTACG
AAACCCACCCTCGCCACCACCACGAAGGCAACTGCTACCACTCGAACTACTCCTAAAGTG
ACGAAGCCCACCCTCACCACCACGGGTTCTATTCCTACCACTCGAACAAATCCTAAAGTG
ACGAAGCCTACCGCCACCACCACCAGTTCTAATCCTACCAGTCGAACTACTCCTAAATGA
>mRNA_EmuJ_000033300.1 gene=EmuJ_000033300
ATGATGACGAGAAATCGTGGTAAGTCGAAGTCCGTGGTTGAGAAGCTTGGACTCGTAAGG
AAGAACAAGAGGCGGGGTTCGAAGGATGCTGATTCGGCGGAGGCTAGCACGGTTTTATCA
ACAGCTCTGCATGAAAGAAGTGGGAGAGAACCAGAGAAGGAAATGAGTGGGGTGTGGAGT
GAAGCAGGAGAATTGGCGGTAACAGACGACGTTAATGCTGGCTCTCAATCTGATCGGGAA
GCAAATGGATTTGATTCAGCCAAGACCACTCCAGCTAGGTGGAGTTCATATCCGGATGAA
TTGGATGTATTTGCAATCGGCCAACCGGCGTTTATCAACTGTGAGAATGAACTGAGGGCG
CTGCGATACGATTGGTTTCCTCCCAACAACTTCCACTGCTTCCAAGTGTGTGATGAAATC
CTTCGAGAGGTAATGGAGGAAATTAGCACTGTGGGTGGAGTGTATTTGTCTAGACGGCAG
TTTCTGCAAAGCAGATTGCGCAAAAATGGACCAAAAGAAAATGAGAGGGAGGATGTAGTG
CACGCCTTCAGGGAGATCAATCTACAGAATTTGTTCGACCAGATGTCAGCTGACATGGTA
AAAATGAACGATGATCTTGATGAAAAGGACATACTTCTTGCTTCATGTGGTTTAGTGCGA
CCAGGAGTAACAAGAGCTTTGCGGAGAAGGAGGCTGATGAAGTGCAAACAGCCGAAACGG
GGAGCTATGAGACGACTTCGATTGAATCCCCGACCTAGGCGCTTTTCGGACATGGTGAAT
CCTAGTGTTGAGGCTGCAGAGCGTTTGACAGGGCTATCGCGGAATGCGAAACGCGTTCGT
GATCGAAATGCCAGAGCAGCTGCGAAGAAGTTGGCTCAGGCCAAATCGCAGGCCTCCCAC
ATGCTGCGATCGACTACAGAGGTGAGGCGCGGTCGTCCGCGTAAGTCTTCACAGCCACTC
TCGGAGTCGAACAAGCGAAGTGTCTCCAGAAGTGCCATGCAGACGAGACCTCGACGCTCG
ATGAACATTCGCCACCACATTGACTGGAAGTTCTGCTATGGTGATGCAAGTGAGAGGACG
AGGTTGCAGGAAGGCGGTGAGGTTGCAATCATCCGCAAACGTTGTGCACCAACCTCTAGT
CATACGTCTGCAGATGAGAATGAGGAGGAGGAGGAGGAGGAGGAGGAAGCAGAAGCAAAG
GAGCAGAGGAGAGGGTTGGAGCAAACAAGAGGTGCAGGAGGTGAGGCACAGCATGGGACT
GGAATTGTTCGATGCGAGGGAGCGGGTGCTGAGGCGGACATTTCGCTCGTGAAGAGTGTT
GCGGGTGTGGCAACGCAGGAGGTGAGTGTGCTGCGTGGCAGTGATTTGAGGAGGTGTGCA
AGGTCGATGCTGTTTGAGAGAAAACGCCGAAGAAATGTACTTCGATTAGCATGTGCACAG
TCGAGATCACGGTCTGGGAGCTTGTCGGAGTCATCAAACGACTTCGATGGAGGTGCGAGA
TGCTACTTACGTAAGGTTGCCGTTGTCAGGCCGTCGCACGAAGTGGGGTTTCTTGCGGGT
CAACGCAAGAGAAGGGGCTGTTTCTATGCCAGGCCCTCGAGGGCGTTTGCAGCGTCAAGA
AATGCTGTTGCCTCTACTACAGTAGGTGATGCTGAGGTGCACATAGAGAGGGCGCGTGCT
CTACATCGTCGGCGTGACTTGCATCGAAGACTCACTCTGCTGGACCGTGTGGTGTTGGGT
CTGACCTGTAGTGTGGTGCAGGATGGCGACGAGATTCACATCAAGCAGCTTCACAGCGAC
GACCTCAGTATCCTCCTGCAGCGGGTCACCGAGACTGGCTTCAACATCAATGGTCTTTCT
ACCAAAACCAATGCCAATAGTGAACAGGAGTTCAATATCACTCTCGCCTATCACCCCAGA
GGCGAGACGTTGGTTCGGCAAGTGCGGAAGCGCAATACCTCGGGTGCACAATCATCGCCA
TCGACGACGACGACGATGTTAGCATCGAACGCTTTTCGCGGCGCGCAGGTCCTCTCGCCG
ACTTCTGTTGCTGCTGCTACTGTTGGTGGCAGTGCTGGTGCCACTGGCGGTACTGTGTGC
TCGGATACGCACTCCGATGGTGAGGGCGGACTGAAAGGACGTGAGCTGGTAGTCTGCGAC
TCGCCGCCGTCTCTGCGACCCAGTTCCGCCATGGGTCACAACAGGAGCCGCGTATTGAGC
GTGGCGGCTCGTCGCAGAGGTGTGCAGTTAGGTGGGGGACGCATGTTGCATCCTCTGCAT
CGTATGGGGATGCGGCATCTGAGCGCTGCGGCCGCTGCAGCTGCGGCTGCTGCTGTTGCA
AGGTCGTCGGGAAGTGTGGCGCGACGTCCGCGCTCACGAGACAGCGACGCAGCAGAGGAA
GGTGGTGACGATGCAGAGGGAGTGCCTCATGCCCATGCTCACACTCTTGGTCACCAGTCT
CACCATCCCGCTTCTCCGTTTGTGTTGCCCCTCGCGGGGGGACTGAGTTTTCGTCGACAC
AGCCCTAGAAAGGTTATTCGCAAGGTATACACGGGCACCTCGACAGTGCCGAAAATTCTG
AACAGAAGGCGTCTGTTGATTGCCGGTGGCACTCACTTGTCATCTCAACAAGCGTCACAG
CCATCGGTGCCACCGTTTGCGCTCTCCCAAACGACTACGACGGTGGCGCCAGTGGGAGTG
ACGATGTCGTCGATGTCGACCGGAGGAAGCGGTGCAGGGGAGGTGGTGATGGCGAGGGAA
AATCAGTCTTCGCAGGCGTTTTCTCGGGTATATAGCTCCGTTGCAATCGAGGCCGCAACG
GCAGAAGCCCTGGTGGAGTCCTCCGAGAAGGTGCGTGCGTTGGAATTTGCCTTATTTGAG
ACGATATGA
>mRNA_EmuJ_000033400.1 gene=EmuJ_000033400
ATGCGTAAGAATAACTTCACTGTTACAGTTATTCACGGCGACATGGTGCAAAAAGAACGG
GAAGAAATTATGAGGAATTTCTGTAGCAGTGAAAGTCGCGTTCTGATTACTACTGACCTC
CTGACGAGAGGTATGGACGTGCAGCAGGTGCCCATGGTCATTAACTACGAATTGCCAAAT
AATCGTGAGCTTTACATTCATTGTATTGGAAGATTGGGACGTTTCGGGCGCAAAGGTGTT
GCCATAAATTTCGTGAAAAACGAAGATACTCGCATCTTGCGAGACATTAAGCAATACTAC
TCCACTCAAATCGATGAAACGAAATGA
>mRNA_EmuJ_000033500.1 gene=EmuJ_000033500
ATGGTTTCATATATCGCAATGCAATCGGCTCAACTGCCACTCCTCGAGGCGCGCTTCTTC
CAAACCCTCCCTCAGCACTCAACCCGCAATGGGTTTCAGCTCCGCATATCGTTCGACACT
GTGCCAATTGAGTGCGGAAGGTCTCATGGAGTAAGAGTAGAAATGGTTTCATATATCGCA
CTGCAATCGACTCCACTGCCACTCCTCGAGGCGCGCTTCTTCCAATTCCTTCCTCAACAC
GCAAGTCGCATGGTGTTTCAGCACCGCATATCGTTCGACACTGTGCCAATTGAGTGTGGA
AGGTCTCATGGAGTAAGAGTAGAAATGGTTTCATATATCGCAATGCAATCGGCTCAACTG
CCACTCCTCGAGGCGCGCTTCTTCCAAACCCTCCCTCAGCACTCAACCCGCAATGGGTTT
CAGCACCGCATATCGTTCGACACTGTGCCAATTGAGTGTGGAAGGTCTCATGGAAATCGG
AAGCGTCTGATTTTGAAAATGATTACGAGGTGCGTTCATGATTTGGTGAACACTAGCTCA
GCTTTGGTGCTTCTGGAACATGAAGGAATTGTGATGGAGCCAAAGGAGAAAGTGAGTAGT
AATTGCGACGGAGGGAGTAACTCAGGAGTAACGCCTGGTGGTGACGATAGTTGTCAGTGC
GTTCAAGAAGTGGATGGCTTGGCTTCAGTTGAAACTACTCCAGCCAAGTGCAGTTTCTCC
CCATGTGGATTAAGTGGGCTTACAATTGATCAGCTGGCATTCACAAAGTGTGAGAATGGG
CTAGACGTGCTGCGCAACGTGCCAGGATGCGATTGGCTTCCTCCTAAAGGCACCCCTACT
TTTCGAGTGCACGATGAAGTTCTTCGGGAAATGTTGGAGGAAATTAGTATAGTTGGTGGA
GTATTTCCTTTGAGAAGGCAATTTGTGCAGAGCAAATTGCGTAAAAATGAGTCGAAGGAA
AAAGGGGAGAACGTGATATATGCCTTTAAGGAGATCAGGCTGCAGAGGCTGTTCGGAAAG
ATGTCAGTTGACCTGGGGAGAATTAATGAGGAACTTGACAAGAAGGAGGCGTTCCTTGCC
TCATGCGGCCTGGTGCGACCAGGCGTAACAAGAGCTTTGCGAAAACGGCGATTGGAAAAA
TGCAAAGCGGCGAAGCACGAGGCCATGGGACGCCTTCGGCCAAATCCTAGACCGAGACGC
TTTTCGGACATGGTGAATCCTAGTGTTGAGGCTGCAGAGCGTTTGACAGGGCTATCGCGG
AATGCGAAACGCGTTCGTGATCGAAATGCCAGAGCAGCTGCGAAGAAGTTGGCTCAGGCC
AAATCGCAGGCCTCCCACATGCTGCGATCGACTACAGAGGTGAGGCGCGGTCGTCCGCGT
AAGTCTTCACAGCCACTCTCGGAGTCGAACAAGCGAAGTGTCTCCAGAAGTGCCATGCAG
ACGAGACCTCGACGCTCGATGAACATTCGCCACCACATTGACTGGAAGTTCTGCTATGGT
GATGCAAGTGAGAGGACGAGGTTGCAGAAAGGCGGTGAGGTTGCAATCATCCGCAAACGT
TGTGCACCAACCTCTAGTCATACGTCTGCAGATGAGAATGAGGAGGAGGAGGAGGAGGAG
GAGGAGGAAGCAGAAGCAAAGGAGCAGAGGAGAGGGTTGGAGCAAACAAGAGGTGCAGGA
GGTGAGGCACAGCATGGGACTGGAATTGTTCGATGCGAGGGAGCGGGTGCTGAGGCGGAC
ATTTCGCTCGTGAAGAGTGTTGCGGGTGTGGCAACGCAGGAGGTGAGTGTGCTGCGTGGC
AGTGATTTGAGGAGGTGTGCAAGGTCGATGCTGTTTGAGAGAAAACGCCGAAGAAATGTA
CTTCGATTAGCATGTGCACAGTCGAGATCACGGTCTGGGAGCTTGTCGGAGTCATCAAAC
GACTTCGATGGAGGTGCGAGATGCTACTTACGTAAGGTTGCCGTTGTCAGGCCGTCGCAC
GAAGTGGGGTTTCTTGCGGGTCAACGCAAGAGAAGGGGCTGTTTCTATGCCAGGCCCTCG
AGGGCGTTTGCAGCGTCAAGAAATGCTGTTGCCTCTACTACAGTAGGTGATGCTGAGGTG
CACATAGAGAGGGCGCGTGCTCTACATCGTCGGCGTGACTTGCATCGAAGACTCACTCTG
CTGGACCGTGTGGTGTTGGGTCTGACCTGTAGTGTGGTGCAGGATGGCGACGAGATTCAC
ATCAAGCAGCTTCACAGCGACGACCTCAGTATCCTCCTGCAGCGGGTCACCGAGACTGGC
TTCAACATCAATGGTCTTTCTACCAAAACCAATGCCAATAGTGAACAGGAGTTCAATATC
ACTCTCGCCTATCACCCCAGAGGCGAGGCGTTGGTTCGGCAAGTGCGGAAGCGCAATACC
TCGGGTGCACAATCATCGCCATCGACGACGACGACGATGTTAGCATCGAACGCTTTTCGC
GGCGCGCAGGTCCTCTCGCCGACTTCTGTTGCTGCTGCTACTGTTGGTGGCAGTGCTGGT
GCCACTGGCGGTACTGTGTGCTCGGATACGCACTCCGATGGTGAGGGCGGACTGAAAGGA
CGTGAGCTGGTAGTCTGCGACTCGCCGCCGTCTCTGCGACCCAGTTCCGCCATGGGTCAC
AACAGGAGCCGCGTATTGAGCGTGGCGGCTCGTCGCAGAGGTGTGCAGTTAGGTGGGGGA
CGCATGTTGCATCCTCTGCATCGTATGGGGATGCGGCATCTGAGCGCTGCGGCCGCTGCA
GCTGCGGCTGCTGCTGTTGCAAGGTCGTCGGGAAGTGTGGCGCGACGTCCGCGCTCACGA
GACAGCGACGCAGCAGAGGAAGGTGGTGACGATGCAGAGGGAGTGCCTCATGCCCATGCT
CACACTCTTGGTCACCAGTCTCACCATCCCGCTTCTCCGTTTGTGTTGCCCCTCGCGGGG
GGACTGAGTTTTCGTCGACACAGCCCTAGAAAGGTTATTCGCAAGGTATACACGGGCACC
TCGACAGTGCCGAAAATTCTGAACAGAAGGCGTCTGTTGATTGCCGGTGGCACTCACTTG
TCATCTCAACAAGCGTCACAGCCATCGGTGCCACCGTTTGCGCTCTCCCAAACGACTACG
ACGGTGGCGCCAGTGGGAGTGACGATGTCGTCGATGTCGACCGGAGGAAGCGGTGCAGGG
GAGGTGGTGATGGCGAGGGAAAATCAGTCTTCGCAGGCGTTTTCTCGGGTATATAGCTCC
GTTGCAATCGAGGCCGCAACGGCAGAAGCCCTGGTGGAGTCCTCCGAGAAGTCAGCGGGT
GAGCAGAAGGTTGGCCGAAGAAGTGGTCCACATGGGCAGTTCACTGTAGGCACTGCCGCC
CGTGCTGCTGTCGGCGTGTCTGGAGGACTGTCTCGGAAGGGTCGCTACGATGTTGCCGTG
CTACACGACTGTAATGCTGCGGGCATGCTACGCCGTGCTCCAAGCAAAGAGGCGCAGAAC
CCGGCGAACTCAATGTGTGCCAGTCAACTGCTGCGTCTGAAACGGCACCACGATGAGCAG
CCTCAGTTGTCGTCAGTGCCAGTGTCTTTGTCCCCACCTCCACCCGCAGTGGATGCACCG
TCGCCTTCTTTGTCGTCGTCACAGTCTGTGCAGAAGAGTCAGCGGAAGTTGAATCCTGTC
CAGCAGCGCGTGGAGCCCGCTGGACTCGCAGGTACTGCTGATATCGACGACGGTGCAGAC
TTTGAGCTCAGTACTGCCCTCATTCATCCGCCACCACCACCACCGCCACAGCTTCAGTCG
ACTGCACCCTCTGTACTGCCCACGACTGTTCACCAGACTGTTCCTATCGTCGCGAAGGTG
AACGAGCCCCTTCGAGAAACTGCAGGTGCTCCATTGACAGCCCGCACGTCCCCATCGCAG
TCCACACTTTCATCGGCGTCGACATCAGCGATGACGACGACATCGACGACCTCAACGATG
GCCTACCTCCACCAGCAGTGTCGCAATGCGTCTCAATACCGTGCGGCAGTGCTACAGTGT
GTTGCTCCAGTTGGTGTGTTGTCGCAGGTGGCGAAATCCGTGACTGCAGGCGAACGTCCG
TTGATTCCGGTCGAAAACGCAAGTACTGCATCAGTGTTTCCCGCCACAGCGCAACATGCA
TTCGATGTGTGTGGAAAGGCAGGCTTCCTCACTGGACGCCCGGTGATTGCAGCAGGCAGA
GGTGTAGTTTCCACTGTGGCGGCTGCTGCCACCGTAGCTGCGACCACTAACAACAAGCGT
CCAGTGGTGCACAAGTATCACACTTTCCGCAAGATTTCTCCAAAGAGTCAAGTTACCTCC
TCTGCTGCCACCGACAGTAGCGGCGCCGCCGTCACCACCGCCACCAACAATAGCGGCAGT
AGCGGTCGTCCCGCCACGTCATCGCAGTTACTGAAGAGTCTCCTTGAATCCGGTGGTGGT
AGTGCTCTCCCAAGTGCCCACTCCTCTCACCAGCCTCAAGCGCCTTCTGCTCCGCCTCCT
CTCTCTACTCCTCTTACGCCGCTGCCGCCACCTCCACCGCCTTCCTTGAGAGCACATGCA
AGCGGGCTTTGTGGCTCTTCCCTGTCAGTGGCTGCAGCTAAGTTTAACCAGCCACCAGCC
CATCAGAGCCGTGGAACCTGGCAATTAGGTGGTCGAGCCATCGTTATTGGAGCCTCTATC
ACCACACCTTCCAACTCGGCTCACCGTCTGCAGTCACTTTCAATGCCGCCGCCGTCGTCA
ACACCACCACCCGCGACACCACCCCCACTGACTTCGACGGATTCCAGCAGCACTGCTAAG
TCGGTGGAGGTGATCACTTTGGACGCGGTTCCACATGCCGTGCTTCATGTGAGTGAGGTT
TTGTCAGCACACAACCACCGCGCGCGTGTGCACGCACATCTGTACTCCCCACCTGACATG
CGTGTTTTGTTGTTTGATCCGTTTCAGGAGACTGTTGAATCGTAG
>mRNA_EmuJ_000033800.1 gene=EmuJ_000033800
ATGAACGATTTGAGCTATGCTGTGGGGCTGCCACTCTCACGACCCCATCAACTACCACTT
AATATAAGCTCTTACCTATTTCCTCTCTCCTTCCTCCCTCCTCTTCTCTTCTTTATTCTC
CTTCCACTCTTCGCCCATTTTACGGGAAGAACTGCAAATACATTTGGCTCGCTACACAAC
TTCATCCAGACCTTAGCACTGTTTTCCAGGCAGCTCTCACTAACCAGGCGATGTACTTCA
CTACTGGTCATGTGGGCATTATTATCATTCTTATGGATTGTGTTGCGCACTGCATTACAA
ATGACAAAACGCTTCGCAATAGTCAGCTTTCGTGACGACCCACTGCGCAAGGGGGAAGCA
AAATGCGCTAGAGACAATTGTATCGTATGCTTGAATGCACATCCCGTATACCATTCTCTC
CGCGCTAAACTGGCGTACACCTCCGCCAACTGCGATAATGTGCTCGGCCTTTTGCCCACG
AGCAACGATCTACTCTTCTGCAATGGTGCAACTCCCTTCCGTTTTGTCGTCGATGCCATG
CAGCAAATTGCTGTGCAATTCTCTTTAACTACACCTCTGTCTCTCAACTGCTCAGTGGAA
CTAAGCCCAGTGACAAAGCAATTTTGGCATGACTTTATAATGACCTTTGCACTCTTAAAG
CAGTGTTCCATGTCCTCACTCATTACACCCCTGTCAATCCCGCACATTAAAGCATCTCTC
TCCCCTTGCCTATTTTCTCGCCCCTTCCCCATCCTCCTTCTCTCTCGCTCTCTCCTAGCA
TAG
>mRNA_EmuJ_000034800.1 gene=EmuJ_000034800
ATGGAACGCATTATTGAGGAATGCGGCGTTCCACTACAAGCAGTTCCTGATATTAAGATG
ACTAAGCAATTAGTCAGGAACGTGACCGCTCTTATTCGCTATATGAGGGGTCGAGGAGAA
GTTGTTGCCACCGATGATCATTTTGATCATTTCTTACAAGTAGCTACCGTTAGCTTGGAA
TGGCCTAACTGCTCCGTCATTCCAAGCGAAAACCGCAGAATGAATAAGTCTGCTAAGGAG
GAGGACAAACGCGAAGTAAAGCGGCAGAAGTATATTGATTTGGCAGAAGAAATTATGCGA
AGAAAAGTCAGATCGATGAACGATATGAACAAAAAGTTTACATATCAGGAGACCTTCCGA
CTTATGGCTGATTATGAACAATCCTACAATATGATTGTCAGGAAGGCTTTGGAGACAGTA
CGGACAATGAATGTGGCTCATCAGCGAGCCACAGATTACATGGACCTCCTGAAAGAAGAA
TTGGACGACGTCCGAAATGGCTGTCCTTCCCATCTGTGTGCATATCCGAAGAATCACAGT
GGGCCTTCGCGTAAGGAGTCCATTCAATGGCTGGAAGATATGTTTTCAGCCAATGAAATC
GCCGTTGTCGATTTCGCCATCACGCTTCGCATTATAATGAATTGCGAAGATGAGAAAATC
AACACGCTCGTGTTGTATGGCCCGACCAATACGGGCAAGTCGCTTATTTGTAGACTGACA
ACTACCTTCCTCGAGCACGGCAGTGTCATGCGCAGGCAGGAGGCGTCAGCCTTCGCGTAT
GAGAACCTTCTCAATAGGAAGGTTGCTTTAATGGAGGAGCCCAGGATCTGCGCTGCCAAC
CAGCAGGATCTCAAGCAGATCCTAGGAGGCGAGCCCTTCGAGGTGTCAGTGAAATACCAA
AACCCAGACCTACTGGAGCGCTTGCCGGTCATTGTGACCACAAACGAGCCTCTGGACGTT
CGCCTCTCCGACGTCGATGCAGCCGCCATAGAGGGTAGATGCAAAATCTACACTCTGGAT
AAGCAAATTTGTAACGCTAACATCGACGGATCCGTTCCGGCACCTCCCTATAAGCTGTGC
GCCTGTGACATGGCCCATCTACTGCTTCCCATTTATGAATTGTTGGCCTTGTAA
>mRNA_EmuJ_000034900.1 gene=EmuJ_000034900
ATGATGTTCGGGGATTTAAGTATACACATCTCACGGTTCGTGCCGTTGATGAAGACCACC
ACAACGACAGCGGTTGTTAACGATCAGGTGCAATTCCAGGTCTCGCCGTATATGCTGATA
TGTGCCAGTAATAAGAATAGGCACAACAGCCTTATTCCTTGCGAAATGGATCAAAAGATT
AAGAATATGGAGGGCATTACCAACGGCGGCTGGAAGGTAGCCAACAGTGACCTCTTACAA
TGGCCGGTAGTGAAAACAATGGGCCTAGGAGGAACGTATACATTCAAGAAGCATATTCCA
AACCCACCGTTCCGCTACTACTATGCTAACACTACGGCGCTGGATCCAAATGTTAACCAC
TACCTCCCGCACGACACAGACGAAAGGTCGTATTTGGAGCCTTTCACGAACTTCGCACCT
CCAGCTCAAGATGATGTTTTCCTTGCCCTAACGATGCCGGATGTGGGTGCCCTCGGAGAA
TCGTCCAATAAAACCAATATCTACGGCAACTGCCTCGTAGAACTGTCGTTGGACGTTACG
TTCCTGACTAAGCCCGTCGGTCATGAACATCTCGAAAAGACTATACCCCTCGTTAAAGCC
GATCTGTCATCTATTAACCAATATTCATATTCCCGCTAA
>mRNA_EmuJ_000035100.1 gene=EmuJ_000035100
ATGAGTGCAATTCGCACTCGACGCCAAATTGGTTGTTCAACATCTAATCGTAGCAAGTCC
TCCTTAGTGAGTAGAGGGTACTCGTCTTCCACTTTTCTCATATCACCTTTCACTCCGTCG
ATATACGTTACTTCCTCCGTATTCATTGAATCTCCACGACCTAAGGCTCGGTCACCCATT
GCCAATCAGCCACGCACCACAGGACAGCGTGATTTGATCTGCAACCGCTAG
>mRNA_EmuJ_000035200.1 gene=EmuJ_000035200
ATGACGTCCAAAGCAAATCAACTGGACTTGTCTAGGGATAGGAAAGCGGAGACCGAGGAG
CCTCGTTCCACATTGGTGGCAGCGCCCGCTGACCTACCCCCTTTCGAGGAAGATATGATT
TTCGAAGAGTGGCTCCTAACTGCCAAATTCAACCTTCCTCTCTATCCCCGTTGTCAAAGA
ATACCTCTTATCCTTCGCGCCCTTCCGCATGATTTATTCGTGGCTGCAGTAGGAGCTGGC
ATCACCCACGACACGGAGGTTAACCAATGCTGCGATACATTGGATCAACTAGTCATCGAT
CGTGAGGAGGAAACCCTGGCTAGGGACTTCTTTCAGCGTTCTCAAAAAGCTGATGAGGCT
GACAAAGAGTACGCCAGGAACCTCCAACTCCTGGCGGAACGTGCGTTCCGTGGCTGCCCT
CAAAACAAGATCGCCAATTGGGTTGCAGTTCAGTTTAAACACGGAATCCGACCTTCCACC
TTGGCTGAGAAGCTCTATGAAGTAAAGACTAACTCGCTCGACCAATTGGTCAAGCTCGCA
ACCAAGAAGCGGCAGGAACTCCGGGGTCCCCCCACTTTCCGGAAACCGCGAAACTGGTCA
AATGCAGCAGCATTCTCGTACCGTGCTTCCCCGCGCTATACTCCTAAACCAGTTTTCTTC
TCGACTCCAGTGCAGCTAAGTCAATTGTGA
>mRNA_EmuJ_000035500.1 gene=EmuJ_000035500
ATGGTGGCGGTCCTTCCACCTGTTGGAGTCGCACTTCTCGTCTCGCCTGCTGCTGCTGCC
GCTGGCGCTGCTGCTGCTAGCTTGGTGGTGCATTCCTGTCCCGCGTCGGTGATACTGCTG
TTCGCTGTTGTCGGTGCCAGGCCTGGTGGTAGTGGGCGTGTGGCGCGCTCTCTCCCTCTC
TCTGGAAGAGGCCATGTGGAGAGCGGTGGATATTGA
>mRNA_EmuJ_000035600.1 gene=EmuJ_000035600
ATGGCGAGGGAGAGGAAGGCGGTGGAAGTGGAGGACGAGAAGGAGCCCGGTAACGAGGAT
GAACCGAAGCAGCAGGGGGCTTCGAAGATGAACTGCATGGTAGGAATGACGATAATGCGC
AGAGCTCGAGAATTAGTGGAAAGCACTGGAATGCGCTCGGTTGTGTGGTTCACGTCCTCA
CATCAGCTGACACGTCTGTGA
>mRNA_EmuJ_000036000.1 gene=EmuJ_000036000
ATGGGCACGAGCAAAGTGCAAGCTGGTTGTTGCTATGGTAATCCTGTTCAGTACGAGAGG
AACCGCAGGTTCAGACATTTGGTACATGTGCCTGGTCGATCGGCCAATGGTGCGAGGCTA
CCATCTGGAGGTGCAACGATACACTGCGGCCTGCCACATGGTGAGGCAGCTATGGCACTT
TCCATTCGCCGGTTTTCTTCGCACGCAGCTATTGTGCTGCGGCGTCCGTGGATGGTCTGG
CTGGTAGTGCGAGGCCAGAGCGTGGACCACAACCACGTGCATCAGATGCTCATGGTGCTG
CGTGGGGGTCAATACGATATCCAATTGTGGAATGAGTGTGCAGGCACTAAATCGTCTGTA
GACGACTTAATACTTTGTCGGGGAGACTTGGGTACTCGAGCAGCTATCACACTGCGAGGT
GTTGAGTCCTATCCCTACTTGAGGCTATGA
>mRNA_EmuJ_000036200.1 gene=EmuJ_000036200
ATGACGATTTCGCCCTCACCACCCAAGCAAGTGACAATTGATCAGCTGGCTGAAGCAGCG
AACAGCTTTTATAAGATGTCTCTTGTCCACGAAATCAGCGTTGATTCGAACTTCAAGATG
GAGAGGAAAGAGGAACCGTGA
>mRNA_EmuJ_000036300.1 gene=EmuJ_000036300
ATGAGTGACGGTGAGGAAATGCAGCTCTTGTCGTTGACAATGGGTCTGGCATGTGCAAAG
CCGGTTTTGCTGGTGATGACGCTCCCCGCGCCGTCTTTCCCTCTATTGTTGGTCGTCCGA
GGCATCAGGTATGGAGTGATGGTTGGTATGGGACAAAAGGACAGCTATGTGGGTGATGAG
GCCCAGTCAAAGAGAGGGATCCTTACTTTGAAGTACCCTATTGAACACGGTATTGTGACG
AATTGGGACGATATGGAGAAGATCTGGCATCACACTTTTTACAACGAGCTGCGTGTGGCG
CCCGAGGAGCATCCTGTTCTCCTCACTGAGGCCCCACTCAATCCTAAAGCCAATCGCGAG
AAGATGACCCAGATCATGTTTGAGACGTTCAACTGCCCGGCTATGTATGTGGCCATCCAG
GCGGTGCTGTCGTTGTACGCCTCTGGTCGCACTACGGGTATCGTTTTGGACTCTGGTGAC
GGTGTCACCCACACTGTGCCCATCTATGAGGGGTACGCACTTCCCCATGCCATTCTGCGT
CTCGATTTAGCTGGTCGTGATCTGACTGACTACCTCATGAAGATCTTGACTGAGCGAGGT
TACTCGTTCACCACTACTGCTGAGCGCGAAATAGTGCGTGACATTAAGGAGAAGCTATGC
TATGTGGCTCTCGATTTTGAGCAGGAGATGGCCACCGCTGCCTCCAGCTCTTCCTTGGAG
AAGTCCTATGAGCTTCCTGACGGTCAAGTCATCACCATTGGGAACGAGCGTTTCCGTTGT
CCTGAGGCTCTGTACCAACCTAGCTTCTTGGGCATGGAAGCGGTCGGTATCCATGAGACT
ACCTTCAATTCAATCATGAAGTGCGACGTGGACATCAGGAAGGACCTGTACGCCAACACC
GTACTCTCTGGTGGTTCCACCATGTATCCGGGTATCGCCGATCGTATGCAGAAGGAGATC
ACCGCCCTTGCTCCGAGCACCATGAAGATCAAGATCGTTGCTCCTCCGGAGCGCAAGTAC
TCTGTCTGGATTGGTGGCTCTATTCTTGCCTCACTGTCCACCTTCCAGCAGATGTGGATT
TCGAAGCAGGAGTACGACGAGTCCGGCCCTAGCATTGTTCATCGTAAATGCTTCTAA
>mRNA_EmuJ_000036900.1 gene=EmuJ_000036900
ATGGGTTTCATCTCCTTTGGCTACTTAACATTGCAGCTGAAAGCGAAAGCAGGCATCCTT
AAAGGCCTGGAGGAACTGCTGGATGAGGAGAACGTGGCTCCGAATGCTCCAAGTGGCAGT
CCTAGAGAGAAGTCAGGAGGCGAGAAACGTGTACTGGAAACACTGATTTCCGCCCAAGAA
GATGAGGCTGGCCATCTTGCAGAGGTCAAGGAAATGCTCAAAAACAATGATCCACGACTC
AAATTCGTCCTCGATGGAGATGCCATTGAGAATCCCTTTGCAGTTGATCAAGAGGCGCAG
CTACAGTACCTCATGGATTCTTTCTGTGAGATGAAGGTGGACGGTGGGCACAAATGTGTT
GTGTGCGACGACGAGTGGGAAGACCTGGAGATGATGCATCAACACCTCCTTACTCACAGT
AACTCCAAGTTCTACTTGTGTGTGTGCTTTGCCTCGAGGGTTTCAACACACTCTCTGGCA
TGCACCTTCACACAGCAACACACAATGGTGAGTTTCCACTGTCGTCTGCGTTTTCACCAT
TACGGTGAGGCCAATGAAACCTGCTTTACACGTTGTTCCTTCCTTCATGAAGATGAAAGT
GCGCTACCGCCATCAATTCAAGATTACTTGGATAAATTAAGGAGTACTGAGGGCCCAGAG
TCTCCTCAATATTCCAAACCCAAAGAGCCGATGAAGCACTCTGCTCAAGAAAAGTGCGAG
AGGGATTATCGTTGCATCATCTGCGGATTCAATTCCAGCCGCCTGGATGTGTTGTTATTG
CACACAGAACAGAAGCACCCAACTAAGCGAGATGCCATTGGTCGGTTGCGTCTTCGTCTC
TTGCATGCTGCATTCAATCCAAAAGGCTATCGCTTTGATAATGCAGATGAGGAGGAGGAG
GAGGAGGGCACTTAG
>mRNA_EmuJ_000037000.1 gene=EmuJ_000037000
ATGCATCAACACCTCCTGTGTCACAGTAACTCCAAGTTCTACTTGCGTGTGCGATGCTTC
GAGGGCTTCAGCACACCTTCTGAAATGAAATCACACACAACGATACGTACTGGAGATGAC
AATGCGTCGCCGCCACCGCTTGAGGAGCTATTAGAGCACTTAGGTGGTGCCGAGGGCTCA
GAGTCTCCTCAATTGCTTAAACCTAAAAAGGCGCAGAAGGAGCACCCAACTGAGCGACAT
GGCATTAGTCGATTGCGTCATCGTGTCTTGAATGCTACCTTCGATCCAGAAAGCTACCAC
CCCGATGACGCCGATGAGGAGGCAGGTGCTTCATTAACCACTGCCAGTTAG
>mRNA_EmuJ_000037500.1 gene=EmuJ_000037500
ATGGGGTTAAATGGATGTGGAGATGGCGGTGCTGGCAACTCGTGCTGCGTTGTTGTTATG
GCTCCTAAAGTAGTGTCAGGCAAGGCTGCGAAGAAGGCGTCGAAGGTGAAGGTGCCGAAG
ACGGACAAGGCGAAGAAGAGGAGGAGGAAGGAGAGCTACGCCATCTACATCTACAAGGTG
TTGCGCCAGGTGCACCCGGACACGGGCATCTCCTCGAAGGCGATGTCGATCATGAACTCC
TTTGTGAACGACATCTTTGAACGAATTGCGGCCGAGTCGAGCCGGCTGGCGCATTACAAT
AAGAAGTCGACCATCACGAGCAGAGAGATTCAGACTGCTGTGCGTCTGCTGTTGCCGGGT
GAGTTGGCGAAGCACGCGGTGTCGGAGGGCACGAAGGCCGTGACCAAGTACACCGGCTCC
AAGTAG
>mRNA_EmuJ_000037800.1 gene=EmuJ_000037800
ATGCTATTGCAACAACCTCCTCAATCGGCTGCATTGCTGACACTTTCGTCACCTATGCCA
TGCAGCATGTACTTCGCGCCTACCTCACACATTGCGGCCGAGAAGGAGAAGAGTGAACTG
CACTTGCAGCTGCACATGCATCAGTGGAAGCTGCATGCACAGCAGCTGCAGCAGCTGCAG
CAGCAGCAGCAGCAGCGGCGGCAGCACAATTTACGAGCAATGATGAGGGAGAGCACATCA
TGCACTGGGGTGGAGAGGGAGGGAGGTAGTTGTGTGCATAACAAATATGAATTGATGGGA
GCCTCGATAAGGTTGCGCTCTTTCAGGGTAGTGTGCTGTTTGGGGGAAAGTGGGGGAGAG
GAGAAGGCGATGCAGATAAGGGCAGGCAAATGCAAGGCGGGTGGTGAGGGCATGAATTGT
GAGAGGAGGTTAGTTTGGTGTAGTGTGGTGAAGGATGGCAAAGTGTAG
>mRNA_EmuJ_000038000.1 gene=EmuJ_000038000
ATGCCAAGTCCAACATTCCACTACCGCAATATCAGACTAATACATGCGTTGTGGCTATCT
GCTCATCCTACACTCACCTTCACACACTGTCCTCATCTCCTGCCTACTATTCCAACACGC
ACACATCCAATCGCACCTCACTCATCACATCATCCAATACTGCTTGAGCAGTGCTCACCA
CACCACCTCACCACTGCCTCACTCCTGCATCTCATCCAACACGCACACATCCAATCCAAC
GATCTCTCCGCAAATCACCAATACTGCTTGGGTATTGCTCAACCCACCACCTCACCACTG
CCTCACTCCTGCCTCTATTCCAACACGCACACATCCAATCCCACAACACGCCGCAAATCA
TCCAATACTGCTTGGGCATTGCTCACCACACCACCTCACCACTGCCTCACTCCTGCCTCT
ATTCCAACACGCACACATCCAATCGCACCTCACTCATCAAATCATCCACTACTGCTTGAG
CAGTGCTCACCACACCACCTCACCACTGCCTCACTCCTGCCTCTCTTCCAACACGCACAC
ATCCAATCCAACATCACCCCGCAAATCACCAATACTGCTTGGGCATTGCTCACCACACCA
CCTCACCACTGCCTCACTCCTGCCTCTCTTTCAACACGCACACATCCAATCGCACCTCAC
TCATCAAATCATCCAATACTGCTTCAGCAGTGCTCACCACACCACCTCACCACTGCCTCA
CTCCTGCCTCTCTTCAAACACGCACACATCCAATCGCACCTCACTCATCACATCATCCAA
TACTGCTTGAGCAGTGCTCACCACACCACCTCACCACTGCCTCACTCCTGCCTCTCTTCC
AACACGCACACATCCAATCCAACATCACTCCGCAAATCATCCAATACTGCTTGGGCATTG
CTCACCACACCACCTCACCACTGCCTCACTGCTGCCTCTCTTCCAACACGCACACATCCA
ATCCAACATCACCCCGCAAATCATCCAATACTGCTTGGGCATTGCTCACCACACCACCTC
ACCACTGCCTCACTCCTGCCTCTATTCCAACACGCACACATCCAATCGCACCTCACTCCT
CAAATCATCCACTACTGCTTCAGCAGTGCTCACCACACCACCTCACCACTGCCTCACTCC
TGCCTCTCTTCCAACACGCACACATCCAATCTCACCTCACTCATCACATCATCCACTACT
GCTTGA
>mRNA_EmuJ_000038300.1 gene=EmuJ_000038300
ATGATGTACCTGAAGAGGAGGAGTTCTCCGAAACCCCCGCCTGCCGCTGCCCCACTGTTT
TCCCTGAGTCATGACTTGCCTCCCCTCCTTAATGTCCTCGAGATACCAGTTCTTAAGCCT
CTATTCCTTGTTTGCCTTCCAGTGACCCAAAAGCTACAAGTGTTGAGCCTTCGAGAGAAC
AAGATCCGAAATTTGCCCCTCGATCCAGGTCTCTGCGAGTTGAAACAACTCACTACTCTT
GACGTCTCCAAAAATCAGTTGGAACATCTTTCTGAGGAAATTGGTCAATGCAGAAATCTT
ACGGAGATCAGTCTGCAGAACAATGAACTAACCTCCTTGCCTGAATCGATCGGTGAATTG
GCCCTCCTCGAACGACTCGGTATCAAGTAG
>mRNA_EmuJ_000038400.1 gene=EmuJ_000038400
ATGGCCTGGATTGGTTATTGCAAGCAATTTATTCATAGCTGTGAGGCCACTGCTGACACT
TACACCTACTCTGTGAGCTGGACAAATCGACACGCCCATTTGTGTCGAATAGGCAACTTG
ATACTATTCGTCAAATCAAATCTTCTTGACATTCAAGACACTGGCGTTTGTCTGTCTCTC
GCACATCCTACAACTCACTTCGAAGGATTCATTGAGGCTTACCGCCAACAGGTTAATGGT
AGGTTCCGTATCAGTGCGACAACAGGTAGCAAGATGAAGAACTTTGGCGACAACTACCAC
GATAGAGAGCAGTTTGTGCTAGGCAACTATGATGGACAGACAACTGCGCTGCACTCAAAC
ACCCGTGATAAACAACTCCGCCCGCTGTGTGCTGACCCGACCACCTGCCAGTATGCCAAT
GTTAGTCCGCGAAGTAGACGGACACCCAGAGACACAAAAAGACGTCAGAATCCTGATGCA
TCCGAATCGTGCCCTTTCATTCAGCAACATTCATTAAGAATAACATATACGCAGGAGTAT
AGGGCATCTCATGGTCCAGCTTGCCGGCCGATTCTACAAAACTTCGTTACAAGAGGTCGA
GCCTGCCTCGCCTCTTCAAATCGTTTCCGATACACTGTCAGTGCGATAATCGGGACTTCT
AAGTGA
>mRNA_EmuJ_000039100.1 gene=EmuJ_000039100
ATGGCGAAGCAATCGATGCGCACCAAGTGGCGACTCGGTCACAAACTCGCGCTCGCACTT
GAATTGCTGAAGGACGTCGTCCGCCATCCTGCACTTTTTCTCTTAGTTTACACAGTACTC
ATTTTGTTTGGTCAATCACGTGGATTTGACCTCCGCGTGGGTTGTGTCATCTGGACGGTG
GCAGACATAGCATCTGTTGTGATGAAGGGTTGCCAGAGTAGAAGCTGTTACAAGGCAGTT
CAGACCGATGATTATGTGGAAGAAGAAGAAGAAGAAGAGGAAGAAGAGGACTCTGCGGAA
ACATCTGATGCAAAGCTTAGCAGATTCCAGCGAATACTTAATTTCTTCGCGCATAGAAGT
CGTTCAATGTGGACGTTACGGTCACACACCTTAGTAGGAGAGGAAACGGGAGGAGTCGCT
GACACGAGCTGTGGAATAGAAGAAATTGCTGATGGATGCGAGTGGGAAGGAGGGGGCGTG
AACAAGGCAAGGAAGAGTGAGGCCGACAAGAGGAGGAGGGGTGGTAAGGCAAAGTCCAAT
TTGGCGAAGGAGGAGAATGGGAGAATGGAGAAAGAGGTGAAGGAGGAGGAGGTGCACGAG
GAGAATTGCGAGGATGGGAATGCGACGAAATCCCGTGGAAGGAGTCATGAGAGATGGAGA
CGATTGAGGACCCGAGTAGCTGCACTCAGAGCAAATCTACGCAGCCACCAACACTAA
>mRNA_EmuJ_000039600.1 gene=EmuJ_000039600
ATGCACCTGTCTAGTGACGTGATTATATCTATTCGCCTCACGGCTGTCAGTTGCGAACTT
TTCAGGCGAGAGACGCCTCGTTTGTCAGGGACAACTATGAGCATTCGTTATCGGAAGTCA
AGCCTTTGGAAAACAGCTGTTGTTTTGGCAGCTCTCGCCTCTTTTTGTCTCATCGTATAC
ACGATCAAGGGAAAGAGAGGCATTGGTGAGGAGTTGGCAACAGATTTGGACTACTTCACC
ACCATCGATTCACCGCTTGATAAGAGATGCACAAGATTTCGTCGGAGCTTTCCAATAGTA
AATAGGAGGGACGGAGATGTGGACATAGCGTTTACATTGGTGGTTCACAAAGATCCAGTG
CAGATAGCTCGACTGATGCGAATGATTTATCGCACGAACAATTACTACTGCATTCATGCT
GATTTGCGGTCAAGTGAGTCATTTGTGGATGCTTTGGAGGGCATTGCATCTTGTTTCGGT
CCAAACGTTGAGCTTGTTCCACTGGACCATCGCGTGGAGGTGAAGTGGGGCGACGAGAGT
GTTCTAAAACCGCAGGTGATCTGTGGAAAGCAAGCTCTTCAAAGGCACTCCTCGTGGAAG
TACCTTATCAACTTAGTGGGACAGGATTTCCCTCTCCGCACAAATCTGGAACTCGTTGCA
CTGCTGAAGGCTCTCAACGGTTCCAATCTCATTGAAGCGCTTGCCATTGATGAATACAAG
CATTGGGTAGGGAACGCAACGTTGCCACTAGGAGCCGCGTGGTACAAGGGCTCCATTTAC
GGGGCGTATCTTCGTGAATTTGTGGAAGAAGCGATTCTCGGGAAAAGAGTGGAGCCGATA
CGCAAAGCTATTTTGCAACCTGGGGCCTTCAAGCATCCGGATGAATTATTCTTCCCTACC
CTTGCCTTCAATTCGCACCTCAAACTTCCTGGATCCTGCCTTACCGCTCCTTCTCCTAGC
TCTGAGGTACGTTTTAACTATCTGGGAAAGTATGTGATTTGGGAGGGTTACAATGTGACT
TGTCCCACAAAATCCGTTCGTGGAGTGTGCATTTTGGGAGGAGAGCATGCCAATCAGTTG
AAAAGTGCCCCGCATATCTCGGCTAACAAGTTTCACGCTGAATATCAACCGGAAGCATAC
AGTGAGATGGAGCGATGGTACTTCGACAAGGTGAAGAGGGAAAGCTTTACTGGATCTTAT
TCCAAACAGCATTTTGATCCTGCTGTTTACGCCAATCTTTCCTGTTCACGAAATCACGTT
TTAAAACTGTGCGCCCCTATAACATCCCTCCTCCTCCTCCTGATTGGGAAGCATATGTTG
AAGCATTGTTCTTAA
>mRNA_EmuJ_000039900.1 gene=EmuJ_000039900
ATGTTGCGGTGGTGTGTTGGGGCGGGGGATTCATACCGAAACAAGGATGCAAAATGGTTA
GTGAAGGAAGCAAAATCCACCTACTTCAAACCAAATGCAAAGCATTTGAAAACAACAGTG
TCCTCTTGCCATGACTGGATGGTGGGTGAGGCCAGTCATGGCAAAACGAGGAGAAAGGCA
AACACCGCAACCACTTTATTGCGTGGAGTGAGGCAGCCTCGTGGCATGGAAGTTAGCAGT
TTTGTGGACAGAGTTTGTGCTCATGATGTAAGGCCGAGATTTGTTCTGCTCATTATCGGC
ATCTGTATATGGGTAATCGGCATTCGCAACTACCTCAAATCCAATGCGGCAGACGGCTGG
TTAACTAAGCCAAATTCCTACAGTTATTGTGCTTGGACCGACAGTATTTATGTGAATCCA
GCTGGAGAATATGAGCTGCATTTGTGCTATGAGAGCACATATGAAAATGTGGAATACCCG
CCTGCGACATCCACGATTGAGGAGTCGAAAATCAGAGTGAATGGAAGTAGAAGACGTCTG
CGATTCGAGGAGTTAGCAAGCATTCCGGATGCCGAGTGGTTAGTGAATTTCGATCGTAGC
GTCTATTACCTCTATCCCCAGTCGATTCCTATCAGGGATACACTTCAATCACTCATTAGT
GGCAAACCGGTTTTTCAGCCTCCCATCTTCAATCCACACCTCCGATTTCTGCAAGTTCCC
TCCAATGTCTGTCCTCCTCTCACAAACGCACAGGCCTCAAATGGACTCAGTGACGAATCG
TCGCATCCGAGTGTAGTGCTTGTCTACAAATCAGCAGTATACAACTTTGAGGTGAGAAGA
CAACTGCGCGATCTCTACCATCTTTCTCACCCCAGTATCAGCATCCACCTCATCTTCTCC
ATCGGACTGCCACGCACATTGCCAGGTAACGTGTTTCAACGAGACGGGTTCAATGTAACC
CTCACAAACAGAGCAGGGAAAAAGCTGCTGGCACACTCAAATTTTCCCTCTAGGTCACAA
AAACTTCTTTTGAAGGAAATGTACGAACACGACGACTTATTGGTTGGTGACTACGAAGAC
ACCTACTACAACTTGACACTGAAACTCTTCCACACATTCCAGTGGGCTGCTCGATTCTGC
AGACCCTACAAACCAATCTTCGTCTTCCTTGACGACGACTATGCAGTGAACATCAACAAG
TTAGCCAATTTCGTTCGAGGCCTAACACCGCAACTGCAAGACAATCTGAGCTACGGTTAC
AGTATGATGGAGAATCCTGTGCACCGGTTCAACACACCAGAGCACTTGGGCATCTACAGT
GTGTGGAGCTACCGTCATGTGCACGACATGGCACTGGCAATGCACTTCACCAAACCCATG
GTCATTGACGACACGTGGTTGGCGATGGTGCAGTACAAGTTGAACCTCACATTCACGAAG
TTGAAAGGCATGCTCCTCGAAACGATGCGTTTGCCCAAACAGCTCAATTGTTCTGATATG
TTTTTTGCTCCACTTGCTGTGTTTAAACAACGTAGGTGTGCCTTATAA
>mRNA_EmuJ_000040000.1 gene=EmuJ_000040000
ATGAAGTTGGAAGTCTGCTCCTACAGTGGATATAAGGTATATCCAGGCCACGGAAAGCGC
GCCATTCGTGGCGATGGTCGCCAATTCTATTTCCTCAGCTCTAAATGCGAGCGCTCTCAT
TACCTGAAGCGCAATCCACGTGAGGTCAGCTGGACCGTTCTTTACCGTCGCAAGTATAAG
AAGGGTGCTGTTGAGGAGCTGACCAAAAAACGCACCAGAAAGGTTACTAAAACCGCCCGT
GCTTTCGCTGGCGCTAGCCTCACCGAAATTATGGCCAAACGCAACCAGAATCCCGAAGTT
CGCAAGGCAATGCGCGAGCAGGCTATGCGAGCCATGAAAGAAAAACAGAAAGCCAAGGAG
GCTGAAAAGAGGGCTAAGAAGGCAGAACTGAAGAGGAAACAAAACGCAGGACCTGGCCAA
AAACAACAACAGAAGGCCGCGAAGAAGGTTAGCAAGCCGACTCAGAAGGTTGGCAAGCGA
TTTTAG
>mRNA_EmuJ_000040100.1 gene=EmuJ_000040100
ATGGCTACATCACAAAAGACTGAGTCTCCTCAAGAGGCTGTGTTTGGAGGTGCTGAGGGA
CCAGACGCAATGTATGTCAAGCTCGTTTCGTCAGACGATCATGAGTTTTATGTCAAGCGT
GAATATGCCTTGACCAGTGGCATAATAAAAGCAATGCTCTCCGGCCCAGGCCAGTTTCAG
GAGAACGAGACGAACGTTGTGCACTTCCGAGAGATACCCTCACATGTGTTGCAGAAGGTG
TGCAGTTACTTCGCCTACAAGGTGCGCTACAGCAACTCCTCCTCGGAGATACCCGAGTTT
CCTATTGCCCCGGAGATTAGCCTTGAGCTTCTAATGGCTGCCAACTTCCTCGACTGCTAG
>mRNA_EmuJ_000040200.1 gene=EmuJ_000040200
ATGGATAACACTCCCAAACCTGAAACTCCTGCTAAGGAAAATGAATTCCGCAAAACATCC
GTTGACGAGATATCAAATGCGGTCGCTAGTTCTGATAATGTAAATCACTTTTTCCGCTCT
TGTACATGGCCTCTCCGTGTTCCTGTTCGCAGTTGTAAAGGGAGTCGTCTTGTTAAGCTA
TTGAATCTTCAACACCAGGGGGAAAACTTGTTGATACTTTCCGACAATGATCACCATCAG
TCTCTTCTCTCACGAGCTACCCAATTGGCCCTCCGGCATCTCGATTTAGGCTCTTCTGCG
CCCGACCATTTATCCAAAGTGCTAAATAAACGAGCAGCTGTGGCAGCTTCAGCAAGGCCC
TACATCCCCGTGTCCGGGAATTCTCGGTTGACTAGTCTTCCACCCTCAGAACTTTCTAGC
ATCTCATCAGATGAGCGTTCAGCAACGGTCCCGAGGAATGGAATCCTTTCCACCAGATCT
TCACATCGTAATGGGCATCGAGCCGCTTCCTTCACCTTTCTTACCAGGGATGCCTCGTCG
AGAAAGTCGGAGAACGAGGAGATTTCCACGGAAAGCGGATACGTCGCCTCCTCCGCTACT
CCCGGTGCAAGCAGCTCCGGTTCTTCCTCTTTCAAGCGCAAATCCACCGCTACTCGTTAC
CATCAGGTGCGAATAATTGATAACAGACTAAAAAAGCCCGCCGATGAGGCAGCTCTTCTT
CATGCGCGTCGCCGTACCTGTCCTTCGCACCGGTTCGTGCGATCTTACACGAACGACGAG
GAGGATGGTAACGAAGAAGAGCCAGATCAGGAAGAGGAACAGCTGCTAACCTCCCCCTCA
GCATCCGCCACTAGGGATACCATGGCAGCATCAGCTGTGGCGGCTCCCACCTCCTCCATC
CTGGTAATCAATCCTCCTGCGGGGGGTAACAACGGTGCCCAAAAACATGTCATCCTTCTC
ACCGGCTCGTCGGAGCCTTCCCCCTCCCTGCCCAGCTCTGAAGCAAATGAGTTGCGTGGT
GTTGAAAGCCCTTCAATCCCACCTGCACTTGTTGCATTTAACGCGGCTGGGGTCCATTTG
CCGCCAGACACGCGACGTCACTCCAGCTTTGTTCCAACCTCAATTAGTGCAGTGGTGTCA
GGTAAACGTGGTGGCGGCGGGAATGGGGCTCTGAAGCGATGCAACACCGCCTCCTCAGTG
TATAGCGGCAATGGTGGTGGTGGGGAGCAGACACCACCTACACCAGCAAAGTCGACACTA
AAGGCTGCCTCGGTTCGGCGCCACCACGAGTATGAGCAGCGACGACAGAGAGCTTCTCTG
CCCTTCTCGTCCCACCCTCGAGCTCCTAATAGCTCGCCCGGTGTTTCTAGGCACGTCATC
TCTTCTGATGAGGTGGAAACGGATAATGGTGGTGGCGGAGGCGTTGGCGGAAATTCGAGT
CGATTCTCCACTCCTATGGAGCCCATCTGCGTGGTCAACCTTGCCACGCCCGTGAGCCAA
AATCTTTCACTTGACGCCTCGGAGCAGAGGTTGCAACAGCGTGTAAACCTCCTTGTGGAG
GGTGTTCGCTTCGTCGTCGACGTCGAAACCCTGCGAGCTCATCCCGACACCATGTTGGGT
CGCATGTTCCAATCTGGTTTCAGGGAAAACGCTGCCGCTGGCTCCTTCAACGGCCCAGTC
GTATATGGCAACTTCCATTTACTCAGCGGCACCACAACCTGCGAAGACGACGACGATGAT
GTTGATGATGATGATATGGAAGAGGAGGAGGCGGAAGTAAGTGAAACCAGTTCTGTATGC
AGTGGCGGTCGTACAGTAGACGTGGAGCATTGGATGGCCTCAGCGTCAACATCGACATCT
CGTGGCGTGGGTGGTGGAGCCATCTCAGGCGCCACTCACTCCGCCCCTGCCTCCTACCGA
TCGCATCGCGGTAGTCTGTGTGGTGGCGGGAGCGGAGGCCTGGGGCGATTGCGACACGGC
CGACGGAGAATGCGGCGACATCAACGACAGCTCTCCGCGCAGTCCCACGCTACCAACATC
TCGACGGATGTGTGTTTGAGTGGGGCGGGTGTAGCAGCAAACGTCTTTCGGGTCATTCTT
GACTACTACCTTGTGGGTAAAATGACCTGTCCACCGGACGTCTCTGTGAGGCAGCTCAAG
CAGGCCTGCGAGTACTTCCTCGTTCCGTTTAGTCATGAAACTGTCTCCTGCTCAAACTTG
CGTGAATTTCTACACGAAGTCTCCAATGACGGTGCGTACATGATATTCGAGCAGTTTCTC
GACGAGCAAATCGTGCCTCAATTCATGAAGTGTGCGCACATGGGCGAACGCGAGTGTCAT
ATTGTCATTCTAACGGATGACGAGCAGGTCCATTGGGATGACGAATATCCTCCCCAAATG
CCCGAGGCTGAACTCACCTCCCACATAATATACAGCACCCGGATGTACCGTTTCCTGAAG
TATATTGAGAATCGCGAGATCGCCAAACAGGTTCTAATCGAGCGAGGCCTCAAGAAGATT
CGCATCGGTATTGAGGGCTATCCAACTTGCAAGGAGCGCATGAAATTCCGTGTCGGTTCG
AGACCAGAAGCGATCTACAACTATGTACAGCGACCCTTCTTGCGAATGTCGTGGGAACAG
GAGGAGAATAAGTCGCGTCACGTGGATTTCCAGTGTGTGAAGAGCAAGTCAGTGAGCGAT
CTCACCAGCCTGGATCAGGCCATTATTGATCGGCCACTTTTGTCCTCCGTTGCTGCTTCC
GCTGCCACTGGTGCCACCAATGCACCTTCTCCCTCACAGACTACTGATGGAGGTGGTGGG
GAGGGGGGTGAAGGAGTGATGGTTGATCCTATACCCCCCCGCTACTCACCCTCCCTGCCT
CACCATCATCACCAACACTATGCGCCACCATGA
>mRNA_EmuJ_000040300.1 gene=EmuJ_000040300
ATGCAATTTTCACTGGATCATTTCGACGACTATACAAAGCATTTTATCGCAGTTAACTAT
CGCGAAGCTGATGAGCTTTTGCATATCCGCCACACTGACTTCATTCAGGCCTTTGAGAAG
TATCCCAGCCTCCAGTGGAAGGACATTGAGATGAAAATCTACAAGACATTGGGGGGAGGT
GTCTTGGGCAGCCACTACCTATCCACCACCTCGAGGTCTGGGCGCCTACGGCAAGTCACG
CTCAATGTAACGCGGTGGATTTGCTTCTGGAGTGGTGGCAAAGGCGGCAAGGCACCCCTT
CCCATAGCTCTGTGA
>mRNA_EmuJ_000040350.1 gene=EmuJ_000040350
ATGTATCTACTTCTATTACTCCTCTCTTGTCCGGTATTTTCTTCTTCCTTATTTGAAGAA
GACTGCTTTCAATACGGCGGACGTGTTATTGGCCGAAAATGTGCATTAAATAATGAGGTT
ATTGGCCTCGACTTATCCAATTCAGATCTTATTCAACCACCGCCAGAAATCTCATCGAAT
AGTCTCCTCTTTTTGCATTTGTATGGGAACCCAAAATTACAGCCTTTGGAAAGTCTTTGT
GAGTGCGTCGCCCTTGATCGACTTCTCATTGATGCCAACATTTCATCTCCGGGTGGGCAT
TTCTCCTGGAATTCAACTGAAACCATGCGCAATTCCACGATCCGTGTTTGGGAGCACCAG
TTGGATTTTTGCCAGACCTTTGGTAAAGACCACATCTGTCCGGCCAACTCCGAATGCATT
TTTAATGGGCCAGGCTGTTTCAACTGCATGTGTAATGCCAACCACTGGGGGTATCGCTGC
CTCCAACGGGGCATCTTTCCCACTGCCACCTTCATCATCGGTACAGCCTTGGGAGTGGTC
TTCCTCTGTGGTTTATTGCTTTTCTATCGCTTCTCTGCGCGTTGGACCGTTGTCTACCAA
GCTCTTCCTTCGGGGGAGGCCTAA
>mRNA_EmuJ_000040400.1 gene=EmuJ_000040400
ATGAGTTCAGATATTGCTTCAAACCTGTTGATGCTACCAACTGCTAACATTGATATGTTA
CAACTGAAAACGGCGGAGATATTGGTGTCGATGTCGGAGGGATTGGCATTTAGCTTAAAT
CAAAACCACCTCCGTGCACCGCCTATCTCTCTCTTCCCAGAATTTGCGCCTCTTCAAAAC
CAGAGCAATACCAACACCCGCAACAGCGATGGGCTGGATACAGAGGGGGAACTGCACCGT
CGATTGAAATTCAAACTTCACCGCACCAAACCCCATGAAACCGCTGCCAGTAATCTCAAA
CACAAGGCGGCCGGAGCCGAACCGTCTTCGCGTCTAGCTGAGATTCTTCGTGAGCAGAAT
CTTGAGGGTAGGATTCCACTTCGACGATCTTCGACAGATCTTGTGGACTCCTCTGTGATT
TTACGGCTAATGGCACAACAGCACCAAAACTCTCTTCATCCTCACGAAACCAGTGCATTC
AGTGTGGTTTCACCCCTTCCGTCCGAAGACGGTGTTTCTCCTAGTTCTACTCCTTCGTCT
TCCTATCACACTGGTCCAGAAGCAGAGGAGGCTTCCTGTTCGATAGCGAAGCCCTTCAGC
TGTCCCTTTGATCTCCACGTGCTTTCGTTGAATTCTACGCCACAGATCCCTTCGGCGTTC
ACTGAACGTCGCGCTTCTGATCCCTGTCCCGCTTCTTATGCCGCTCTACAGAAACAGACG
GTCCCGCAGAGTGGTAGAGGCGCTCCTACTGGACGAGTGAAAACACATCACTGTACATTC
CAAGGCTGTGATAAGGCATACTTCAAGAGCTCTCATCTTAAGGCACACGTCCGAACTCAT
ACTGGTGAGAAGCCGTACGTCTGTGACTGGGAGGGATGTGGACGCCAGTTCGCTCGATCT
GACGAACTGTCGAGGCATAAGCGAGCTCACACTGGGGAACGCAAATTCACCTGCAGTTTC
TGTCCTCGTCGATTCAGTCGCAGCGACCACCTCAACAAGCACATGAAACGCCATCAACTG
GAGGTGGTTGCTGCTGCAGCAGGCACTGGTAGCAGCAGTGGTTCTGGTGTTTCAGACATT
GAAAAACATACTTCTATCGACCTATCCCCGTCTTTAATTCCCCAAGAGGCCGCACCACGA
TTCCATCTCTGGTCCGAGGAATATCCATCCTCAACCAAACAGCAGAAGCGCATTTCTTTT
GTGTCTGCGGACATTGTTTTTTGTCTGGATGGTGATGAAAGAAGGCGGAAGGAGTTGTGG
CTTTTTACCAGCGGAGCTACTACATATCCCCTTTTTCATTGTTCTTCATCCGAAGATTGC
ACACAAGCACGCACGCACACCCTCAACATAACTTCACTTACAGACAAGGTCTTTTACCCT
CTGGTCTTGTGGTCTACTGGAAACCCAACTCGTCAGATGTCCAAAGTGCTTCTTACCACT
ATTATTTCTTCTCATTATTTTGCACGAATAAATACTGTGCATTTTCTAAGTCTCACAGCT
CTCTTTCTACCTCTTGATCATGGGGTCGGATAG
>mRNA_EmuJ_000040500.1 gene=EmuJ_000040500
ATGGCTGGATGTATATGTGGGGATACGTTTGTATGTGATTACAAAGTGGAAACACAGATT
CGCCTCATTCAAATGGCCGCGGGTATTGCGGAGAATCGCATGCACTGGGTGATAGGTGAG
CAGAGTAACACCTTTGCACCCAATTCAAATGACGGAGGAAAAATTATCCAAAGGATGGGG
GAGCAAACATTAAGGAAGGCAATGTCGGGCAGACATTTTCAACAGGTCACGTGA
>mRNA_EmuJ_000040600.1 gene=EmuJ_000040600
ATGACAATTGAGGCGGTATCGAAGTCTTCCAAAAAACACAAAAAGTTGTTGGATTTGAAT
AAAGGGCTCCAAGATGCTGAGGAGGATAGGCAATCCCCCGGACGAAAGCGAAGTGCAAAA
CTTGCAGAGGCGAATGATTCACGAACAACTGAGGTTAATGCCGAAATGGAAGCTTCCAAA
CCTACGAAAAAACGGAAAAGGTCGCCAGCAGCTGCAACAGACTCGATTGAGGATGGGGAG
GAAGTGGCAAAGTGGCGGCACAAATCGAAACGTGTCAGTTTTGGTGACGTTGAAAAGTCA
AAAAAGAAATCCGTGGAGGCAGGAAAGCCAGAAACGATGAAAAAGTCAGTGAAATTTGCT
AAGAAACTGGTCACTCTGGGGAGTCAATCGACAGAATCTGAAAGCAAGCCGAAAGTTTCA
ATCTTGAAAGCTCCACCTCTTTCCGCAAAAACTTCAAGGGAGGGTTCTGAAGTTGAAAAA
GTGAACGATGCAGATGAGAATGTTGCTGAGACGAAGTCGCGAAAGCCAAAAAAGTCCAAA
AACGCTCTCAAACGCATCAAGTGGGTGAAACGACACCGCAAGAAGACCCTCTCCTGGCGC
AAACGACGTGCCAATAGAGAGTTGGCTCGCTCGCGTCCCCAGCGTGATGCAGAACAGCAT
TTGTCAGAGGCAATAGAATATCTTAACGCCTGGTACTCAAGTCTGGAGACGTGGAAGTAC
AAGAAGGTTGCACAATTGACTCTCATCAAGCATGCCTTCAATCCTGCTCTTATCGATGAA
GAGACATTTGAACTCCTCTTGCACTACCTGGCAGGGGTGCAAGGGGCCGTGGTGGATCGT
CTCCGGTCCATGTGTCAACAAATAATCGACAGTGGAGGCGAGCCACCTGAATCCCCAACC
TTTCCCCTTTCCATACCATCCGAATGGCAAGCCTCCTCGGTTGTTGTTGAACGGGCTACG
AAAATGCTTAAATTTCTTTTCATAGTCAACTTATCCTTTGTCTCCTCCTCCTTCGCCCGC
TGCATTTACACACCTACCTCGTTGTTCGTCCAACATCTGCAGAACTTCCGCACGGATGGA
TTTGTTAAGACTGCTGAACTACGAAACGCCAGGCTCATCGAATGTAAAATCTGCCTTCAT
GTACAGAGTGCACCAACTCCTCCATGGTGTCAGTTTGTTTCCTTTCGTTATATCGTTTCG
TGGTCTGCTGTGCTATGTTGGGTTGGACTGGCTGCATCCCTTTTATCACACATCAGGTTA
TACGTGTTTAATGAATAG
>mRNA_EmuJ_000040700.1 gene=EmuJ_000040700
ATGTTGTTTCGTCCGCTGCAGCGCATCTCGCGCCTTTTTGCAGCACACTTTATGCGTTCA
AACTATTTTCAAAAGCATGCAGCATCACAATATTCAACTGATTCTTCAAATGTAGTACAG
CTGACATTTGAGTGGCTTTGCAATGGTGCTCGAAAAACAGTTCCTGCAAACGTTGGTGAT
ACTCTTCTCGAAGTCATTTTAGACAATGAACTTGATATCGATGGGTTTGGTGCCTGTGGG
GGTGAGCTTGCTTGTTCAACCTGTCACCTAATTTTGAGTGATGACATCTATAATAAGCTC
CCAAATCCACCTTCTGAAGAAGAAACAGATTTGTTGGACATAGCTCCAGTTATAACGGAT
ACTTCTCGACTTGGTTGCCAAGTTATAGTCTCTGATGAAATGGATGGCGCTGTGATAAAA
ATTCCCGAATTCTTGTAG
>mRNA_EmuJ_000040800.1 gene=EmuJ_000040800
ATGTCAGGGTACTGCCGTAGCTTTATTTCCAAGGCTGTTGAATCCATTACAAAGTTTTCT
AACAATGCAAGCGCAAAACTGTTGGATTCCTCCAGAACGCCTTCGCTCAAATCAGTTTTA
GATAGTAATCGTCACTTTGACATAATAAAATCATCCTACGAAAAATTGGGTAGCCGTATT
CACTCCAAGATAGATACATCCGTGGACAAATTTTCCTTATTATACGACAGTGTATCTGGC
AGAGATGCTGTCAGAAAAGCCGGTGTTGAGCTCTTACAGGCCGAACAAGATTTCGTGGCT
TCACAGCTGCGGAGGCGGACGCTTCAGCAGGCCTTGTTTGACGTGCAAAAGAAACGCAAT
GAAGTAAATAAGCAGTTGGACGTCGTTTCACGTGCTGATGACTCCTTCCTTTCCTTGATC
ACCAAGGAGCACGAATTAGCTCGGGAAGAGGCCCAGCTGGCATCGCAGCATCATGAGGCT
GATCTTGTTGAGCGCGCTACGTACGAAAAGTTTACGAGTCTTTTGCGTTATATGCATGTA
GAAGAACGGAACTATGATATGCGAATGCGTCAATGGGCACTCCTTGGTTCAGTAATCGTA
GGATTCTTTTCTGCATTCGCAACATGGCTTCGATTCCACACATCACAAGCCACTGACTTG
CGCGACAGTGTGGAAAAAGTCGGAGAAGTTTATACCTCCCAGATGGAAGTTGCGTCGAAG
CTAAATTTGCTCTGTTCAGCACTTCAGAAACAGGGTGATTTTCACGACAGTGTAGAAAAA
GTTCAAGAGGTGTATTCTTCTCAGATGGAGATCGCGTCGAAACTGGACTTGCTTTTTGCA
ACACTCCAGAAGCGCTTGGAAAAGGATAGTGAAGGACTTCAGCCCGTGAGATCGCCATCT
CCAACTGGAATATCAGTTGTAAACACAGAAGAGATGAGCTTTAAAACGAAGCTTTTATGT
GTAACCTCTGCTTGTGTCTTGGTCTACGCAATTTGCTGGCTTTCCCGTTAA
>mRNA_EmuJ_000040900.1 gene=EmuJ_000040900
ATGCGTGAATGTATCAGTATCCACATTGGCCAGGGTGGTTGTCAGATTGGAAACGCCTGT
TGGGAGCTCTACTGCCTAGAGCATGGAATCCAGCCCGATGGTCAAATGCCTAGCGACAAG
ACAATTGGAGGCGGAGATGACTCTTACTCGACATTCTTTAGTGAAACTGGTGCTGGAAAA
CACGTTCCTCGAGCAATTTTTGTCGACCTAGAACCCACTGTTATCGATGAGGTGCGAACC
GGGACTTATCGTCAGTTATTTCATCCCGATCAACTCATTACCGGGAAAGAGGACGCAGCT
AACAACTACGCTCGTGGGCACTACACAGTAGGGAAGGAAATGGTGGATCTAGTTCTCGAC
AGAACTCGCAAAGTTGCAGACCAATGCACTGGTCTCCAAGGTTTCCTCATATTCCATTCG
TACGGAGGTGGTTCAGGATCTGGATTCACTTCCTTACTTATGGAACGGCTCAGTGTAGAT
TACGGGAAAAAATCGAAGCTGGAATACTCAATCTACCCTGCACCTCAGATCTCCACGGCT
GTGGTTGAACCTTACAACGCCATTCTTTGCACACATTCAACCATTGAACATTCAGACTGC
TGCTTCACGTTTGACAATGAGGCATGCTATGACATATGCCGACGCAATCTCGATATTGAA
CGTCCAACTTACACCAATCTGAATCGCATTATTGCTCAGGTGTGCAGCTCACTAACATCA
TCGCTGCGTTTCGATGGAGCCCTGAATGTGGATGTCACAGAGTTTCAAACAAACCTGGTG
CCTTATCCAAGAATTCATTTTCCTCTAGTTACTTATGCACCTACTGTATCAGCTGAAAAG
GCCTACCACGAACAACTCACGGTTCCAGAACTTACTAATGCCTGCTTCGAACCAGCCAAT
CAGATGGTTAAATGTGATCCACGCCACGGAAAGTACATGGCTTGCTGTATGCTCTATCGT
GGAGATGTTGCTCCCAAGGAAGTCAATGCTTCCATCTCCACCGTAAAGACCAAGAGGACC
ATCCAGTTCGTCGACTGGTGTCCAACCGGGTTTAAGGTTGGCATCAACTACCAACCACCT
ACTGTGGTTCCAGGTGGTGATCTGGCGAAGGTTCAACGGGCGCTATGCATGATCTCCAAC
ACAACAGCGATTGCGGAGGCCTGGGCCCGTCTGGACCACAAATTTGATCTAATGTACGCC
AAACGTTGCTTTGTTCACTGGTATGTCGGTGAAGGCATGGAGGAGGGCGAGTTTTCTGAG
GCTCGTGAAGATCTGGCAGCCCTGGAGAAAGACTATGAGGAGGTAGGACAAGACAGCGTG
GAGGGCGAGGGTGAAGAGGAGGAGGAATACTGA
>mRNA_EmuJ_000041100.1 gene=EmuJ_000041100
ATGCGTGAAATTGTGCACATTCAGATTGGCCAATGCGGCAACCAAATGGGTGCCAAGTTT
TGGGAGGTTGTCTCCGATGAACATGGCCTGAGCGCCGACGGATTGTACAACGGTGACAGC
GATCTTCAACTGGAGCGGATCGGTGTCTACTACAACGAGGCCACAGGTGGCAAATTTGTG
CCTCGAGCCATACTCACTGACTTGGAGCCTGGAACAATGGATGCTATTCGATCAGGTCCA
GTTGGAAATCTCTTCCGTCCCGATAACTATGTGTTTGGAACCACAGGGGCTGGAAACAAC
TGGGCAAAGGGTCACTACACTGACGGTGCTGAGTTAATCGACAATATCATCGATGTCGTT
CGCAAGGAAGCTGAGTATAGCGAATGCCTTCAAGGATTCCAGGTTGTCCATGCTCTTGGA
GGCGGTACAGGAGCTGGGTTGGGAACCCTTCTGGTTACTAAAATACGAGAGGAGTATCCA
GATCGTATTATTTGTTGCTTTTCAACTGTGCCGTCACCTAAGGTGTCGGATGTGGTCGTA
GAACCCTACAATGCTACTTTATCCTTCCACCACTTGATTGAGGGGACCGATGAGACCTTC
TGCATTGACAACGAAGCCCTCTATGACATTTGCAACCGGACTTTGAAATTAGTAACTCCA
ACGTACGGTGATTTGAACCATTTGGTCAGTGCGACAATGTCTGGGGTGACTACTTGTCTT
CGATTCCCCGGCCAGTTGAATGCTGATCTGAGAAAGCTTGCGACAAACATGATTCCCTTC
CCACGACTACACTTCTTTATGCCTGGATTCTCACCACTAACCAGCCGTCATTCACAGGCC
TACAGAAGCTACTCTGTTCAGGATTTGACCCTCCAGATGTTTGACAGCAAAAATATGATG
GCTGCATGTGATCCAAGGCATGGAAAGTACCTCACTGTTGCAGCTATGTTTCGAGGTCGT
ATCTCCATGAAGGATGTCGACGAAAACATGCTAAATGTACAAAACAAGAACTCAGCATAC
TTTGTAGAATGGATCCCCAACAATGTGAAGACCGCTGTCTGTGATATTCCGCCCCGAGGG
TTGAAAATGGCTGTCACATTTATCGGAAACAATACGGCGATTCAGGAGATATTCAAAAGA
GTTCGGGAGCAGTTTATGGCGATGTTTAGACGAAGAGCCTTCTTACATTGGTACACTGGT
GAGGGAATGGATGAGATAGAATTCCAAGAGGCACAGACGAATATGGATGACTTGAATAGT
GAGTACCAGCAATTTCAGGATGCTGCTATGGACGATGAGGTCCAGATGGAGGCACCTGCT
GTATCGTGTGGTTAA
>mRNA_EmuJ_000041200.1 gene=EmuJ_000041200
ATGAGCATCAAAGTTACCAATTGTGGTCTTCCATGCAATCCCACCTTGAGGCCCTACCCC
AACTTCAATGCAAACAGTGATGTGGAACTCCTTAAAAAGGCTATGGACGGAATGGGCACC
GATGAAGCTATGATCATTGAAATTTTGGGAACTCGCACCAGTCAGCAACGTGTTGAAATT
GCGGAGGCCTACAAGGGTTCCTACGGCGAGGATCTGAGGGAGAAACTTCAGGGTGAACTG
AGTGGTGATTTCGGCGAATTGGTGGACCTCATGTTCTACACCATTCCTGAGCTTAAAGCG
CAGCTTTGCTACGACGCAATTAATGGAGCTGGGACAGACGAGCTGGCCCTAATTGAAGTT
ATTTGTACCTCAACCAACTCTGAAATCGAAGAACTTAAAAAGGAATACGCTAAGGTGTGT
CAAAAACACGGAAAAGCTGCCAATGAAAACTCTTTGGAAAAAGACGTCGTGGGCGACACC
AGTGGCTATTTTAAACGCATACTGGTGGCCCTGTTGGCAGCTCAACGCCACGAACCCACG
GAACAACAGTTGAAAGACATTGCAAATCGCGGAATTGACTCAATCATAGACAAGAAGGCT
GCTGAAGCGGACGCTCAAAAGCTCTACGATGCCGGCGAAAAGAGACTCGGAACAGATGAG
GAAACCTTTATCACTATTCTGTGCACGAGAAGCCCATGGCAGCTGATCGCAATTAGCAAA
GCCTACGAAAAGATAAGCAAACTACGACTTGTTGAGGCCATCGCGAGTGAAACAAAGGGC
GATTTCAGAAGAGCTCTCTTGACAACCTTGCTTGCCAATACCAATACACCTATGGCGTTT
GCCGAGCACCTCAACGACGGTCTAAGCGGTGCTGGAACCAACGACGACCAGTTAATGCGT
CTCATTGTGTGGCGCTCCGAGGTTGACATGAAGGAAATCAAGAATTGTTACCTCGCGAGG
TACAACAGAGATCTTGTCGATGACATCAAAGATGATACGTCTGGTGACTACGAGAAACTC
CTCGTTCGTCTCCTCGGATCTCAGTAA
>mRNA_EmuJ_000041300.1 gene=EmuJ_000041300
ATGAATTACGACTATAATAATGATGCTGAACGAATTTACAATGCTTGCAAAGGACTCGGC
ACTAGAGAGGAGGACATAATTCAAGTTATTGGCAAGCGGAAATTGGCCGAAAGGCATCAA
ATTCGATTGGCTTACTTCTCTAAGTACAACAAGGATCTCTTGGATGTACTGGACAGTGAA
TTGAGTGGAGATTTTGGAGAACTGGCACGCAATCTCTTCCTTGGTCCAATTCAAGTTTTG
GCGTTTGAATTGTACAAAATTTTCAAGAAGACCGGCTCAGCTGGTGGTGATGTTAATGAC
ATTATTTGCTGTCTTAGTCCAACTGAAATCACAGCACTCAAATCCGCCTATCATGAAGTC
CTGCAATACGAAGATGTGAAAGACAAAACGCGTAGCCTGGAGAAGGACATTGAAAAGGAG
ACTAAGGGCGGTCACCGTGACTTCTTGCTCAAATTCATCAGCACCCACCGGCCCGAGTAT
TCCGCCGAGCAGATCAAATCCGCCGCTGCTACCGGACACTGGGAGGATCTTATCGACATG
CAACAGGTTGAACGCAGTGCGGCTGCCATCCATGCCGCTGGTGAAGGGAAAGCTGGTAAA
GGGAATGAAACTGAAGTGACGCGGATCCTTTGCACCGCAAGCGTTCTGGATATACGCGCC
ATCTATGATCACTTCAAAGATGTGTACAATGTTTCGTTAGTGGATTTCATTACAAAGGCC
TTCAAGAATCCACTTCGAGATGCTTACAACAATGTCATCATGTCAGCAGTGGATCTCCGT
CTCTTGTTGGTGGCTCAACTCTACAATTCCATGCATGGCCTGGGAACCGATGAGCGAACC
CTGTCCAGAATCATCGCTATCCGCTCTGAGATTGACCTCCCAACTCTAAAGGTACTCTAC
CAACAGAAGATCGGGCGTTCATTAGCTGAGATGGTAAAGAGCGACACATCCAGCGACTAC
CGATCGCTTCTAATGACCCTTTTGGGAGAGAAGTAG
>mRNA_EmuJ_000041350.1 gene=EmuJ_000041350
ATGAAAATGAATATGTACCGAAGGGGAAAATTAAAGGTGAAATCCATGGGTTCACACTCA
TTAAGATGCAGCTCTCGAAGACTTCCCCAAAGGCGACAATACTCGTGCGGAATATGTACT
GTCGACGTACAGAAGAGGTAG
>mRNA_EmuJ_000041400.1 gene=EmuJ_000041400
ATGAATGTTCGTAAGCGCAACGCTAGGGTGGCTTTAAATAAGCCAAACAATTCATACCTT
TCCTCCTTAACTGCACGCGAATATGATCGTAAGCGAAGACGTGTTGATTTCGATGTTTCT
ACGCATTCTCATCGCTTCCCTTTCATCTGGGATGGCGAATTAGTACCAATAAAATATGCT
GATAAAATTTTCGCTAGTCAGTGGTTATCAAACGAAGAAATCTTGATTGGCACGAAATGT
AATCATTTAGGCGTCGTCAATCTCAAAACACATAAAATCTACGATATTCCGCTCCTTGAA
GGGTCAACAAGAACCACGTTTTTTGAGGAACCTTGCGGTTGTGGTATTCATGCTATCCAA
AAGAACACAACGGGTACACTCATAGCTACTGGTGGTGAGAACGTGAATGATGTTGGCGTT
TACAGGCTTCCCGATTTGTCACCTCTTTGTGTATTTGAGAAGCGACACAAAAACTGTATA
TTTGATTTGCGATGGGTTCAAGAGGAAACTCTGGCTTCTTGTTCGCGCGATTCCTGTTTG
GCCTTGTGGCGGTTACCAGAGCACGATATGCATTCATCTCCAATGATCTCATACGACCCC
GGCTCCTCCATAAATCGCCCTCGACCTATATCCCGTCACCCCTTAATAAGTACACCTGTT
GCTTTCACCCTGTCCCGAACTCCAGACGATCGATTTAGAGCACTTGAATACCTTCCCACC
CGCAATATGCTAACTGTTGTCTCCATGTCGCACTACTTTTACCTCTATGACCTAGATTCT
CTGCTCACATCCACTTCGGGCAACCAACAACCCTTTTTTAAAATGCCTCTTCTTTCCTCC
GATAAGGAAGCGGTAGCTCTGCGACGATGGCCAAATAATCCCCATGTTGTGTCACTGGCG
ACTCATCGCTCAGTGCTTTTATTCGACATTCGTTGCCGATCACAGATCCGACGGACAATT
CCTCGCATAGTAGAACCGCCCGCTTCCTGTCGCTCCTGTGTTCGGTCGCTCAATTTTTCC
GGCAATATCCTTTCTTACGGCACTTCTTTGGGCAAAGTGCATTTCTACGATTTAGTGGCT
GACAAGCATTTGGGGAATCATCTTGACACTGAAACTGTATCCAAGAAAGCTGCATCTCCT
CCGTGTACGTATGGGAGTTATTCCGATTACTTGGATGACAGTCTCCCAGACTTAGCTGCA
AGTGTTTATCCAAACGGCTTAGGCAGCACCTTGGAACGTCAGGAGGAAGAGCCAGGTGAA
ACAGAACTCTCCTTTGAGTTTTCGACTGAAATTCCCTCTTCTGCGCCCAGTGATCTGCCA
GTTTCTTCGGACTCTGAGAGGCTTACTAACATCGATGTGCATCTGATCAATTTTATCAGT
TCTCTTGCTGTTCGTCCACAGGTTCGGGAAAGAGCTCTGCAACAGTTTCGGCTCGTCACA
GCCGATCTTCGACGCAGAATTTCCAGACACAGTCTTCGTGTCACCTTGGAAGCTACAGAT
GTGGAAAATCCAATCGTACAGGTTTCCAGTGATGAGGAAATGGTGGGAGATGGAGAGGAA
GAAGGTGGAAATAGAGGGATGCAGGTTAACGAGGTCGTGGATCAAGCACATCTACCACAG
CCACCTGGGAACTCGGTGCTTTTGGAAAACTTGACTCTTGATAATTTGAACTGGGTAGAG
GGCAATTGGCATTCTGTTGGAACTAACAAAGCTGTCTACACTCATGAGTACGATCCCAGT
GGTTTGCGCTTGTTTACTGCGGGTGGTCCCATTGGGTCCGCTTTCTCAGGCAACTTCGCG
GTACTCTGGGATTAA
>mRNA_EmuJ_000041450.1 gene=EmuJ_000041450
ATGCCGGTGGAACCTCCTCCTAACTTCCTTCTCCCACCACCGCCCCCTCCTATCCCACCT
CCGATACTCGATACCGCTTCATCGGTAGTCTCCGCCTGGGAGGCTGAATTTGGTCCAACC
TTTCAACAACGACGAGAAGAGCTGGATGCTAAGAGGCGAATTTCCGTTATTGATTTTAAA
AAGAAGCTTGTTAGATGGAAGGAGCTATTGGAAAATGCCGGGAACGCCAGCCCTGGCGAA
GAACTTGAATGTCTTGAGCGAGAATGTACCGATCCTGAACTCCTGCAGATAATAAAGAGG
AAAATTGGAAGGAACCGGCGAAGGAAAAGATTACGTGAAGACATACCGATTGTGTTACCA
ACTAGTGTTGGAGAGGTTCTATCACGACTGTCTTCAGCCGATGCATCCGAGCCGTCGCCA
CTGCCATCGTCAAGCCAGTGTAGTACTCCTTTGAGGAAGACAGAAAATACGGATGCATTG
CTCCTCACAAAGTACCTATCGGGCATGAAAAACGCGTCGGCCTTTTGTCAAGAAAAGTTA
CGGATTTTGAACAAGTTGAAGCATTTGCGCGAGGCGCGTGTCCTTCAATTGCGAAATCAA
GGAAAGCTTATTCCAGAAGAACTGGACGAAGACTTTGAAAAGAAAAGGCATTTTATTCAG
TTGGAGATCGAGTCGATGCAAAAAACGATCAACAGACTGATGAGACGACTGGAGAGTGCG
AAGCAGGGATCGGTTCAAGAAACGCACCAGCCAGTGCTGTCATCTGATGACGCTGTGACA
CCGAGCGGTCTCCCGGAGGGTGTGCATTATCTCCTTTTTGGTTCACGAAATGCTGACACC
AACTTCCGTTGGAACAAGTTCTACTGTCAAGCGAACCGTGACTTCTGCAATTTCCTACGA
ATAAGATCTCGATGGGATGAATATCTGGTCCCTTCGGATTCCATGAAAATGCAGGATGTT
GTGGATTCCAGTAAACACCCTCCCTCACTCCTGCCTACTACTTGGCAATTACCTCCACCC
TAA
>mRNA_EmuJ_000041500.1 gene=EmuJ_000041500
ATGTTAAAAAGTCTGCGCAAACGCATTTTCAAAGAGATCACCTTTACAGCGGCTATCTCC
ACACCGGGCAGCGTTTTAGTTTCCTGCCTCGAGGATCAATTCGCCTTCTTCGATTTTTGC
TCCCTCAAAAAGTCCTCCTATCGCGTTGAAGGCTCTTCTAGGTGCGTTGTCATGGACTTT
GCTCGTGCAAGCACTAACACATTCCTTTCTGGAGACTTTGATGGTGTCGTTCGTCTGTGG
GATCTCCGAAATCCTCGACAGTCCACTAGTGCCTCAGAAGCAGGTCGCAATTTCCTGCCC
AAAGGTGCTACATTCTATGCCGCAGCGGTTAGCCCTGACGCACGCCTTGTTTGTGCTGGT
TCTTGTGTAGTGACTGGTAAGCGAAAACAAACCGACAAGAAGGCCAAGAAAAGTAAGCGT
CTACGCATGAGTCTTGATGAAGAAATCGATGGTAGTGGATTCGGCGACAATTACAATGAT
AGTGAAGGGGAATCCTCTGCTTATTTGATTTGTTGGGACACACGGCAGATGGGGCGACCT
TTGCTAATGCTGAATGACGTACATTCTGATGATGTGAATCATCTCGTCTTTGAGACGAAT
TCCCCCTCTGCGTCTTCCAGGCTGCTTAGTTGTGCTGATGATGGTTTGGTGTGCCTGGCA
GACCTCAATGCTCCTCCTGAGGATAGATTAATTGAGGTATTTAACGCGGAACGTCAGGCG
AACTACTGCGGTTTCTTCAATCCTGTTGTCTCCACAGACATCAGCACTGGTGTCTACGCC
TTCGACAACATGCGTTCACATTTCACTGCGTGGCCGTTGGCTTCCGAGGAAGATGATTTC
CAATGGCAGAGATTGAAGACGCCTCCTCATGCCCGATACCTTCTCTCCGCTACCCGCCTA
CCAAGTAATCAGGCAACTGCCTGTCTTTTGAGCACCTCAGCGGTGAAGCGGGATCTTCGA
CTTTCATTGGTGAATCCAGAAAATACCAAAGTTGTTGCCAGACGACGGTTATTCAAGGAG
GAGGTTAATTTGGACTCGGATGCTTTCTACGCCGATGTGTTGGGCTCTTCAACGATGGAG
GGGACTTTGGAAGTTCTGGTGGTGACACGTCATTCCGTCCATCGATTACTGGGCAAGGTG
ACTGAATGA
>mRNA_EmuJ_000041600.1 gene=EmuJ_000041600
ATGGCGTTTGCGAAGTCCAAGAAAAGGGTTCGTTCTAGGACCCAGCGGTATACAAGCAAT
GTGTTTTCCATGTTTACGGAGGCTCAGATAAATGAATTTAAGGAGGCTTTTTCCTTGATC
GATGGCTCAAAGGACGGAATCATTGACCAGGGCGATCTTGAAGAGGTTTTCCGCTCTATG
GGGAAAAACCCATCGGAGGAATACCTTGATGAGATGCTTAAACAAGCCCCCGGTTGCATT
AACTTTACCATGTTCCTCACTCTTTTCGGCGAGAAAATGATGGGATGTGATCCAGAGGAG
ACCATTCTCAACGCCTTCGCTCAGTTTGATCCCAACAACACAGGAGTGATCAGCGAGGAG
CGACTGCGCGATCTGATGACCACAATGGGCGACCGTTGGACGGACGAGAAGGTGGACGAA
CTGTTTCACGGTGCACCCATCAAGAATGGGGACTTCAACTACCGCGAGTTCACTAAGATG
ATTATGCATGGTCAGCAGGACGATGAGGATCAGAATCACCCATCTCTCCTCTTGGGAAAT
CGCTGTCACCACCAACGTAATCACCATTGCTCACAATACTTTCATTTAGATTTGCACGGA
AAATAA
>mRNA_EmuJ_000041700.1 gene=EmuJ_000041700
ATGGAGAAAAACTGCGTTTATTTCACAGATCTGGGGGATAATACATCTCCTCTTCGTGAA
ATACATAAACAATACAATAATTTGATGCGTAATTATATCGAACAAAATCTGCTTGAAAAA
GCGTCGAAACTAACTTTGCAGGGCATCTCCGATTACATCGCCTCACAAATGAGCACGTGC
GATGGAGAGGTTTTTGAGTTACTTAACACTCTAACTAACTTTGGAGACTTTATGGAACTA
ATGGTGGACTTCAAAAATTCAAAGGAAACAATAGATAGTGACCTGTCGCTTAGAAACGCA
TTCTCCTGCCATGCTGGGGTTGTTGACCCTGCTCATTTTGGCGATGTAAGCGACCCCTAA
>mRNA_EmuJ_000041800.1 gene=EmuJ_000041800
ATGACTAATTTTAGAGAAGCTCCTCCTCCCAAAATGGAACAGTACACCTATAGCGATTTT
CTACGTGATCACGGCGCTGTCCTCATCTCCATGCAGGTTCCTGAGCTTTACTGGCCCTCA
GTGCACATTAAACTACAGAATAAGATTTTTGACGCTCCAACAAAGTTCGAACTTGGCATG
CTTAATTACACCAGTGAGACCACAAATGAAGTGGTCAAAAGGGAACTCTTTGTCTCTGTC
AAGGTGGACGAGGTTCGAGCGTCTGATTCGGAGAGCGTCTTTCTTGTCGACCATGCGTGG
ACGTTTGAACTGCCAGATGTACGGAGTACTCTGGAGTCGAACGCTGCTCTACTGCAGAGA
ATGAAGACAATGATGTGCATCGAGATAGAGGATGAAAGTGAAGTAGTTGAAGCAGTTATG
CGAAAGCTATGGAAATTTTGTCGCCTCTACCAACTTTCGCAGCCACTAGACGATGAAGAG
GAGAGCATGATCAAAAGGAATGTCTGGTACATTCTCGATGAATTTGGCTCCAGCCTAAAG
CAGTCCACTACTCCTAACGTTCGTGTCGCTTCGCTACTTTACGTCCCCGAACAGCTCTGC
TACTCTCTGTTTTGGCCCATCGAAGATTTGCACAAGGAAGACACTCTCTGCGTTGACTGG
ATGTCTGTTGTGACTGATGAGGAAAAAAAATCCCTTCTCCTCATTCCCTGGGAGGGTGGA
GACTTTTCGGATAGGTTTTCTGCTCATACCTTCGTCTTAACGGAAAAGTTCTTCACTAGT
CACAAAATTGCTGAAACCCTCCCTGATCCCAACGCAAAGTTAGTGGATTCTGTAACAGCG
CCGCAATTGGTCTACACGGATCTTGAGTTGGTTGCTAAGACGTTGACTAGTCCTAACTAC
AAGATCACTGCAGATCGTGATCAAGCCGGGATTGTCTGGGTTCGCAAACACATTCGCGAT
TATGCGTGGTTTTCCCAAAAGCAAAGCCACGTGTGGTTGAACCAGTTTCCCAACGAGTCC
GTCCTCACTGTGAAGGATATGCTAGCCGCCCTCGCTGCTTCCGAGCGTGCCATCGAAATC
AGCGGCCCCGGCGACGCATTTGACCTCGAGGAGGAGGAAGCGGATGCGGAGAATCCCCGT
GGTGACGTTGATCGCCCCAAGAGGGCTCTTACCTCCGCCTGGTATCCCGTAACCTTTAAC
CTCTTCTACGAGTTAGCACAGTTTGTGGGTTTCTTCCAGCGTAAATCTGAGGAGATTTCA
GATGCAGAAGAAGAGAAGAAAGCAGAAGGGAATGATACAAAAAATGACTTGTTACAATGT
CGCCATGACGATGTGTGTCCCCGTTGTGACAGGCAAGGTCGACATGTGTCTGTTACCACC
GTCTGTGAGTCAAAAAAACGCAACATTTGGATCGTGAAACCCTGGAACCTGGGTCGTGGT
CTAGGCATCTTCATTTCCGAGGACCTAGATCAAATTCTCCGACTCAATGAATGTGGCCCA
ATGATTGCTAGTCGATATATCACCGATCCTGTGCTCTTCTACCGGAAGGACATCTCCAGT
TGGGTGAAATTCGATTTGCGCTATGTCGTCTTCCTCATATCCACCCAGCCCCTCCGGCTC
TACACTCACAAGGTCTTTTGGTTGCGCTTCGCCAATAAGCAATTTTCCCTGGACCATTTC
GACGACTACACAAAGCATTTTACCGTAATGAACTATCGCGAAGCTGATGAGCTTTTGCAG
ATCCACCACACTGACTTCATTCAGGCCTTTGAAAAGCAGTATCCCAACCTGCGGTGGAAG
GACATTGAGGCAAAAATCTACAAGACACTGGGGGAGGTGTTTCGGGCAGCCACCGCTTAT
CCACCACCTCGAGGTTTGGGCGCCTACAGCAAGTCACGTGCTATGTACGCGGTGGATTTG
CTTCTGGAGTGGCGGCAACGGCAGCAAGAGATCGCCTCCTGTGGCTTTCATATGGAACCG
CAGATCTGTGAAGTAAACTTCACCCCCGACTGCACGCGAGCCTGCCACTACTATCCCAAC
TTCTACAACGAGGTCTTTGATTTCCTCTTTCTGGGTCGCGAGTCTGAGGACATTGTGCAA
CTCGTATAG
>mRNA_EmuJ_000042000.1 gene=EmuJ_000042000
ATGATATACGTTTCAAGCTATATAATAATGGTTTCAGGGAAATGTAACAATATAAATAGA
CATCAAATTACGCCAATTTCTGTGCTCTCTTCCCTCAATGCGCTTTTCTTCCTCTCCTAC
ATCTCCTTCCTCTGTCTTGGCTTCTATCAGTCGCCAAACATGATTCAGCTCATCCTCATG
ATGGGAAATAGAGAGTCTCTGGGTGACCTTTGA
>mRNA_EmuJ_000042100.1 gene=EmuJ_000042100
ATGGAGTTTCGGCTGTGTTGGATGTGTCTTCTGGCTCTAGCTGTCCTCATTTGCGGTGCA
CAGGCCAAAAAGTGCGGGTCCACACAGTGCAAAGATAGAAGTGGATTCTTCTGGAGCGTA
GACTGTTGTGGATCTCCTAAAAAGTGTTGCTACAATCGAAGGTGGTGGCCACTTATCACA
ACCATTTGTCTTATTGCTGCGGCAATTGCGATCTTCTGCTGCGCATGCTACTGTTGTCCC
TGCTGTTCATATCTGGCAGACTGTGGCAAAGGTCTTTGCAGTTGTTTTACGTGCTGCTGT
GAGAAAGAGAGGTCTGAAGAACGCAAACCACTTAAAAAGTAA
>mRNA_EmuJ_000042200.1 gene=EmuJ_000042200
ATGCGTGAATGCATCAGCATACATATTGGTCAGGGTGGTTGTCAGATTGGAAACGCCTGC
TGGGAACTCTACTGTCTTGAGCACGGAATCCAACCCGATGGTCAGATGCCATGTGACAAG
ACAATTGGAGGTGGTGATGACTCATATGAGACGTTCTTTAGCGAGACCGGGGCAGGGAAA
CACGTCCCCCGAGCCCTCTTTGTCGACTTGGAACCCACTGTTGTGGATGAAATCCGCACA
GGAACGTATCGTCAACTCTTCCATCCCGACGAACTCATTACTGGCAAGGAAGATGCTGCT
AACAACTATGCACGTGGTCATTATACCGTTGGCAAGGAGATTGTCGATTTAGTGCTGGAT
CGTACTCGAAAACTGGCTGATCAGTGCACTGGTCTTCAGGGCTTTTTCGTCTTCCATTCA
TTCGGAGGTGGGACCGGCTCTGGATTCACATCTCTTTTAATGGAACGTCTTAGTGTCGAC
TACGGCAAGAAATCGAAGCTTGAATTCGCCATTTACCCAGCTCCGCAAATTTCTTCGACT
GTAGTCGAACCATACAATGCGATTCTATGCACTCACACCACAATTGAACACTCGGATTGC
GCAGCAATGTTCGACAACGAAGCCATATATGACGTCTGCAGACGCAATCTAGACATTGAA
CGTCCGACCTATACCAACTTAAACAGACTCATGGGTCAGATCGTGAGCTCAATGACGGCA
TCCCTACGATTCGATGGAGCACTCAACGTGGACTTGACTGAATTCCAGACAAACCTGGTG
CCCTATCCAAGAATTCACTTCCCCCTGGTCACATATGCACCCACCATATCGGCTGAGAAG
GCCTACCACGAACAGCTCAGCGTTGCTGAAATCACCAACGCCTGCTTTGAACCAGCTAAT
CAGATGGTGAAGTGCGACCCACGCCACGGAAAGTACATGTCCTGCTGTCTTCTGTTCCGT
GGAGATGTTGGCCCGAAGGAAGTCAATGCAGCAATCGCGTCCATCAAGACCAAGAGAACC
ATCCAGTTTGTCGATTGGTGCCCCACTGGTTTTAAGGTTGGCATCAACTACCAACCTCCC
ACTGTCGTTCCAGGCGGCGACCTAGCAAAGGTCCAAAGAGCACTTGCAATGATTTCCAAT
ACGACTGCAATTTCCGAGGCCTGGGCTCGTCTGGATCATAAATTTGATCTGATGTATGCC
AAGCGCTGCTTTGTTCACTGGTACGTCGGCGAAGGCATGGAGGAGGGTGAGTTTTCTGAA
GCTCGTGAAGACCTAGCAGCTCTGGAAAAAGACTACGAGGAGGTCGGACAAGACAGTGTG
GAAGGTGAAGGCGAGGAAGAGGAAGAGTATTGA
>mRNA_EmuJ_000042300.1 gene=EmuJ_000042300
ATGTCCTGTAAACATGTGGAGAATTTTCTCGCTGTAAGGACAAATTTCGTAGCGGTGGAC
GCAATTTTACATTTCGTTGTGTTCCCCATATCTGAAAAGGCAATAAAATATAAATCTTCC
CTGTCGTGCTATTATTGTCATGGCTTTCCACTCAATTCTCCGAGAAATGGGCTGATTTCG
TTATTGGCATGTGCTCATTGTATTCATTTTTCCTGTTTCACAAATCAACATATTGAAGAC
CATGTAAGATCCAATCCAGATCATCAAATTTCCATTTGTCTCGACCAAGGTGAGCTTTAC
TGCTCCATTTGCCGCGATTTCGTTTACAGCGAGCGCGTTGAGGCGGCTTACAGAAATGCT
TTGTCATTGTATGCGAATAAGTTCGGTCGATCTGAGCGCCCTTGGCGGCCATCCTATAAG
GAACTGGAGTATGTTCCTTATTTGAAGTCGGTTTGCCTGCCACCATCAGCTTCACACTCA
CGGCAAACGCGAGGCCTCGTTAATATGGGCAACACTTGTTTCCTAAACGTTGTTGTGCAA
GCTCTTACACATACTCCAGTTTTGCGTGACTTTTTGCTATCAGACCTTCATCGATGTGAC
AATCCAACTCGGTCTCGTAATTGTTTAGCCTGCGAAATGATAAGAATCACCCAGGAAATT
TACCGACCCGTTCTAAGTCCTTATGTACCAAGCAATCTCCTACACTCAATCTGGTTGCAT
GCGCGTCATCTCGCAGGCTACGAACAACGCGATGCTCATGAGTTTCTCATTACCCTTCTC
ACCCTCATCCATTCACATTTGGTTGGTGAACAGGCACCAAGAGAGGATGATACAGACGAG
ACTTTGCTACATCATGATGGAAGTTCAACGACCTCCTCGACTAAACGTCGTTGGCATGAT
AGTGAAAAACTGATGGCAAGTAACGAGGGAAGTAGGGGTGTCTCCCCTGAGTGCCTCTCC
AATTCCTCTCAACACGAAAAAAAATTCAAATCCTCTCCCTCCTCGGTCACCTCTAGCACT
ACGGGGGAAATGGATGAGCGAAGCGCACCAACTTCGCCTGTTTCAACATCATCGGATCGT
ACAGAGATTGTCACCAATGGCAGCAATAATAACAATAGTCGCGGTGCCATTCACACCACC
ACAGACACCAACTGTGACTGCATTGTTCACCAAGTTTTCTTCGGTGACCTTGAATCAGTC
ATCTCGTACCGAGGCTGTGACCATCGATCATCCACGGTGGATCCCTTTTTAGATCTTCCC
TTGGACGTTGCTCAGCGAGGCTCCACCTCCTTAGCTGCTTGCCTCTCCTCCTACTTCCGT
GCAGAAGCCATAGACGGTCTCCTTTTATGTTCTCAGTGTAACATTAATCGGCCTGCTGTA
AAACAGTTTTCCCTCCTCCATCTTCCCACTGTGGTTTGCTTTTATCTAAAGCGATGCCAT
CACGACACGAAAATCAATACATCTATCAGCTTTCCTGTGGAGCTGGATCTGACACCATTT
GTGGCACAACTTGCTGATCGTCAATCCTCCTGGCATGACAGGTACTCCTTGTACGCGGTT
CTAAATCACAGCGGGCAAACGAATTCAGGCCACTACACAGCGTTCATTCGTTCAGGCCCT
GGATGCTGGTGTCTCTGTGATGATCAGAAGATTGTTCCGGTCACTCTGGAGCGTGTTTTG
ACCACTGATGCGTATGTCCTACTTTACCACAAAAATTTCCTTGCCTCCACTTCCCCTTCG
CCAAATACATCCACCAGCAGCGCCACCGCCCCCTCTGGACCTTGA
>mRNA_EmuJ_000042400.1 gene=EmuJ_000042400
ATGGACTGTTTCGTTTGCCTCACCTCTCTACTTTGTAGCTTCGTTTGCAAATCTCATTCC
CCTTTCCAACCCTCTGTGCCCGGTTATGCGTCTGATTTTTTTTCTCAATGTTTCTTTCCT
GTCCTCATTACTGCTCAATCACGCCTTTTTCGACCAAATTTCTGGGCATGTGCAGAAGAC
TGTGTCGTCAAGATGGCAGTACCGAAGCGCCTGTGCAGTTCAAATACCGTCTTGTGGCAC
AATCTTCCCCCTTCTCAAGCATCGTCCTCGATGCCTCTTATCGAGCTGGTAACTGCTATA
AGTTGA
>mRNA_EmuJ_000042500.1 gene=EmuJ_000042500
ATGCGGGAAGTCATAAGTATTCATATCGGTCAGGGCGGTGTGCAGATGGGCAATGCCTGC
TGGGAGCTCTATTGCCTAGAGCATGGTATCCAACCGGACGGTCAGATGCCCAGTGACAAG
GTTCTGGGTCACAGTGATGATTCATTCAGCACCTTTTTCAACGAAACCGGAGCTGGCAAA
CACGTCCCACGTGCTGTGATGGTTGACTTGGAACCAACTGTCGTTGATGAAATCCGAACT
GGGACATACCGTCAGTTGTTCCATCCAAGTGAATTAGTGACCGGGAAAGAGGATGCTGCT
AATAACTATGCGCGTGGACACTATACAGTGGGAAAGGAAATGGTCGACCTAATATTGGAC
AGAATACGGAAGCTGACCGACTGTTGTAGTGGTCTCCAAGGCTTCTTGATCTTCCACTCC
TTTGGTGGTGGAACGGGATCGGGTTTTACTTCCCTCCTGATGGAACGCATCAGTGTTGAC
TACGGAAAGAAATCTAAGCTCGAGTTTGCAATCTACCCAGCTCCCCAAGTGTCAACTGCG
GTCGTTGAACCCTACAACTGCATCCTCTGCACCCATGCCACTCTAGAACATTCGGATTGC
GCTTTCATGGTCGACAACGAGGCAATATATGATGTGTGCAGGCGGAATTTGGATATTGAA
CGACCCACCTATACAAACCTGAATCGATTGATAGCTCAAATGGTTAGCTCAATCACCGCG
TCTTTGCGTTTCGATGGGGCACTCAATGTCGACTTAACCGAGTTCCAAACCAACTTAGTT
CCCTACCCTCGTATTCACTTTCCTCTCGCTTCCTATGCTCCTACCGTGTCTGCAGAAAAG
GCCTACCATGAACAGTTGACTGTGATTGAAATTACGAATGCCTGCTTTGAACCAGCGAAT
CAAATGGTAAAGTGCGACCCACGCCATGGAAAGTATATGGCCTGTTGCATGCTCTATCGA
GGAGATGTTGTTCCCAAGGATGTAAACGCAGCAATTGCATCAATCAAGTCCAAGAGAACT
ATCCAGTTTGTCGATTGGTGCCCTACTGGCTTCAAAGTTGGTATTAACTACCAGCCCCCC
ACGGTGGTTCCAGGTGGTGACCTGGCGAAAGTTCAGCGAGCCGTCTGCATGATGAGTAAC
ACGACAGCGATTGCAGAGCCATGGGCTCGTCTAGACCACAAATTCGACCTAATGTATGCA
AAAAGAGCCTTCGTTCATTGGTACGTTGGTGAAGGCATGGAAGAGGGCGAATTTTCGGAG
TCTAGAGAGGACATGGCAGCTCTGGAGAAGGACTACGAAGAGGTCGGAACTGACACCTTG
GAAGCTGAAGGCGACGAAGAAGAGGAATACTAG
>mRNA_EmuJ_000042600.1 gene=EmuJ_000042600
ATGCGTGAGATAATCAGCATTCACATCGGTCAAGGTGGCGTGCAAATGGGCAATGCCTGC
TGGGAGCTTTATTGTCTGGAGCACGGTATTCAGCCAGACGGTCAGATGCCGTGCGAAAAG
ACCATTGGTGGAGGTGATGACTCATTCCAGACCTTCTTTTGTGAAACTGGAGCTGGGAAA
CACGTACCCCGCGCGGTTATGGTTGATCTTGAACCTACAGTAGTCGACGAGGTGAGAACG
GGAACCTACCGTCAACTGTTTCATCCGGATCAATTGGTTACTGGGAAGGAAGATGCGGCA
AATAATTATGCAAGAGGTCACTATACAGTGGGAAAAGAAATGGTTGATATCATTTTAGAC
CGAGTAAGGAAAATGTCCGACTGCTGTACCGGAATGCAGGGCTTCCTCGTTTTCCACTCC
TTTGGTGGAGGTTCAGGTTCTGGATTTACATCTCTCCTGATGGAACGACTCTCTGTTGAC
TATGGGAAGAAGTCTAAACTCGAATTTGCCATCTATCCAGCACCACAGATCGCTACAGCC
GTTGTAGAGCCTTACAACGCTATTCTCTGCACGCACACAACCCTTGAACATTCGGACTGT
TGCTTTATGGTTGACAACGAGGCTATTTATGATATCTGCAGACGAAATTTAGACATTGAA
AGACCAACATACACCAATCTGAACCGCCTCATAGCGCAAATCGTCAGTTCCATAACAGCC
TCTCTGCGATTTGACGGGGCTTTAAATGTAGATTTGACTGAATTCCAGACTAATCTAGTC
CCTTATCCACGAATCCACTTTCCCTTAGCCACCTACGCCCCCACAGTCTCGGCTGAGAAG
GCATATCATGAACAGCTCAGCGTTCCAGAACTCACCAACGCTTGTTTCGAACCCGCTAAC
CAATTGGTGAAGTGCGACCCACGCCATGGAAAATACATGGCCTGTTGCATGCTCTATCGT
GGAGATGTGATTCCCAAAGATGTGAACGCCTCGATAGCTTGCATAAAGACCAAGAGGACT
ATCCAATTCGTTGATTGGTGTCCTACCGGTTTCAAGGTTGGTATTAATTACCAACCGCCC
ACTGTAGTTCCAGGGGGTGACCTGGCAAAGGTTCAACGAGCGCTTTGCATGATCTCCAAC
ACTACAGCAATTGCGGAGGCCTGGGCCCGTCTGGATCACAAATTCGACCTAATGTATGCC
AAGAGAGCCTTCATTCACTGGTACGTCGGTGAAGGCATGGAGGAGGGTGAATTTTGCGAG
GCTAGAGAAGACACAGCTGCCCTTGAAAAGGACTATGATGAAGTGGGACAGGAAACGATG
GAAGGCGAAGGTGAGGGTGAGGAGGACGAGTACTAA
>mRNA_EmuJ_000042700.1 gene=EmuJ_000042700
ATGCGTGAATGCATTAGCATCCACATTGGTCAAGGCGGTTGCCAGATCGGAAATGCATGC
TGGGAACTCTACTGCCTAGAGCACGGAATTCAACCCGATGGTCAGAAGCCTAGCGACAAA
AGCATGGGTTGCGGCGACGACTCTTTTGAGACATTTTTTCTTGAAACCGGTGCAGGCAAA
CATGTGCCACGAGCAATTTTTGTCGATCTGGAACCGACCGTGGTGGACGAAATTCGCACT
GGAACGTACCGCCAACTATTCCATCCAGACGTGCTGATAACAGGAAAGGAGGACGCAGCT
AACAACTACGCACGTGGACACTACTCGGTGGGGAAGGAGATTGTCGACCTGGTGTTGGAT
AGAGCTCGAAAACTGGCCGATCAATGCACTGGCTTACAGGGGTTTTTTGTATTCCATGCC
TTTGGTGGTGGCACAGGATCAGGATTCAATGCCCTCATGATGGAACGCTTAAGTGTCGAC
TACGGAAAAAAGACAAAAGTTGAATTTTCTATCTTTCCTGCTCCTCAGATTTCAACCACC
GTGGTGGAACCCTATAACGCCATCCTTTGCACGCATTCAACCCTAGAGCACTCCGATTGT
TCTTTCACATACGATAACGAAGCGATTTATGACATCTGTCGAAGAAATCTCGACATTGAA
CGGCCGACTTACACAAACTTGAATAGACTGTTGGCTCAAGTAGTCAGTTCAATCACCGCC
TCCTTGCGTTTCGACGGCGCGTTAAATGTGGACCTGACTGAATTCCAAACGAACCTGGTG
CCCTATCCAAGAATTCACTTTCCCCTGGTCACGTATGCACCCACGGTGTCAGCCGAAAAG
GCCTATCACGAACAATTAACTGTGATGGAAATAACCTACGCTTCTTTCGATCCAGCTAAC
CAGATGGTTAAATGCGACCCTCGTCATGGAAAGTACATGTCCTGTTGCATGCTCTATCGG
GGAGATGTAGCTCCGAAGGATGTTAATGCTTCGATTGCCTCCATAAAGACTAGGCGAACC
ATCCAGTTTGTCGATTGGTGTCCTACCGGTTTCAAGGTTGGCATCAACTACCAGCCTCCC
ACCGTGGTTCCAGGGGGTGACCTAGCAAAGGTCCAACGCGCCTTGTGTTCCATTTGTAAC
ACGACGGCTATCGCTGAGGCCTGGGCTCGTCTAGACCACAAATTTGATCTGATGTACAGC
AAACGCTGTTTTGTTCATTGGTTTGTTGGTGAAGGCATGGAAGAAGGCGAGTTTTCCGAG
GCCCGAGAGGATTTGGCGGCACTGGAGAAGGACTACGAGGAAGTTGGAACCGACACGGTT
ACAGAAGAAGGTGAAGATGAGGAGTGA
>mRNA_EmuJ_000042800.1 gene=EmuJ_000042800
ATGGTGATGTTGCGCTACAGCTGGCTATGGAGGATTCTTATTTTTGTTATATTATTTGGT
TCGGCCTTTAGTGATGAACACACACATGCGGGAATAGAACTCGACTTCAGTGGTCTAGAC
ATTCGATTCAAAAAGTCGGTGAAGAAGACGGAGTTTTGCCGCAGACTCCTGACAGAAGCC
GAGGCCAGCCAATTAATCTCAGCCATCGCTGAACGCTACTGGTACCAAATGTATCTAGAC
GAGCTCTCTTTGGTCGGGGTGGTGGGCGAAATGCGCGACGGTAAGGCGATGCTGTGGACG
CACAAGAAGTTTGAGATTCTCTTCAACCACAACCAAATCGTCGGTGTTTCTCTGGGCACC
TCTGATCCGGTTGAAGTTGCTGCTGGCGCTGAGGTTATCTACACCTATGAGGTCACTTGG
ATTGAGTCGAAACTGCCCTTTGAAAATCGCTACGACTACTACTTGGACGCAAGCTTCTAT
CAACACAGAATTCACTGGTTCTCCATCTTCAATTCCTTCATGATGGTAATATTCCTTGTC
GTGTTAGTATCCATGATCCTCCTGCGCACACTTCGTAAAGACTACGCTCGTTACAATCGT
GAAGACAGTCTCGAAGATCTGGAGCGAGAGCTGGGAGACGAGTACGGATGGAAGCAAGTA
CACGGAGACGTATTTCGTGGTCCCGCAGGTATCCTCTACTTCTCCAGTCTCATTGGCAAC
GGAGTGCACATCACAGTGGTCTCCCTCATCGTCGCTCTGCTAGCCCTTGTCGGCAAAATG
TACACAGAGAGGGGCGGTGTCCTCTCTACCATTATCTTTGTCTATGCGCTCTTCTCTCCC
GTCAACGGGTTCATTGGAGGACGCACCTACTTGCGGTTGGGCGGTAAGAACTGGATCCTT
CAGCTCTTCCTGGGCAGCTTGCTGATGCCAACTTTGGTTGTCATCATCGCCTTGGGAATA
AACACGCTAGCCCTTTTCTATCAAACCTCCCGTGTCCTTCCTTTCCTCACCATGCTCGCC
GTCTTTGCCATCATCGTCTTCGTCATTCTGCCGCTGAACCTTGTGGGCACCGTGCTTGGA
CGCAACGTTGGTAGGTCGATAGGCACAGGCGCGAGCGGAATGGCCAATCCATGTCGCGTC
AATTCCGTCCCCCGACCTATCCCCGCCTCTAAGTGGTTCACCAAACCTCTGGCCATCTCA
TTCATCGGCGGTGTACTACCTTTTGGTTCAATCTTTATTGAGATGTACTTCATTTTTACC
TCGTTCTGGGCCTACAAGGTCTACTATGTGTATGGTTTCACCCTCCTTGTCATATTCATT
CTCATTGTTGTGACGGGCTGTTCCACCGTCGTGTGCACCTACTTCCTTCTCAATGCCGAG
GACTACCGCTGGCAATGGATAAGTTTCTTCTCTGGCGCCTCCACGGCTGTCTACGTGTAC
ATCTATTCCATTTACTACTTCCTCTTTAAAACAAAAATGTTTGGACTATTTCAGACCGCC
TTTTACTTCAGCTACATGGCCTTCTTTTGCTTCGCCCTGGGATGCATGTGTGGCGCCATT
GGATACCTCTCGGCGAATCGGTTTTTTAGCGCTTGCAACAGCGGGTGGGCCTACGAATTC
CATCTGTTTTTCTCCTTTTTTCATAAACTCATACCTGACCGCTGTAATCGCACTGCTACT
CTTTCCTTTCCACAAGAAAAAAAAATGAAACACTTAGCGCTGATCCCCATCATTCATGCC
GTGTTTACTGTAAAAGTGTCTAGCTGTCAAAAATGA
>mRNA_EmuJ_000042900.1 gene=EmuJ_000042900
ATGCACGTACGTACGCAAGACGTGGAGAGAAACGACGCATGTAAGGGCGTAGAGCGTACC
GACTATCGTCGTGGCGATCGACTTGAGAAGCGGAAGGAGTCTTCTTCCACGGAATTATCA
TCTCATTCACTGGATATATTTTTTTGTCCACCTCCAATCCCTCCTTCGCGATCCGTGCTG
ATTTGCTCATTCGAAAAAGAGACCCTATTTTCCAATGGAGCCTGTTTCCATCTCCAAACA
AACGGTACTACTTCTAATGTTACTGCTGCTGCCACAAATCCTGCACCTGCTGCCATTGTT
ACTCCCATCGCTCCGATCACATCTGTCAACAATAACAGTAGTTCAACTCCACGTACGCGA
ACTGGCATTCCACGCTACGCTATTCCCTATCGACGGCCCGACAATAAACCCGCTGTGGAT
GGTGGGATTCAATCTCCAATCAGTCCTCCTGTTTCTGAGAAGGCCTCCAGTTGTCAGCAG
GCCATGCCACGTGGTAGGAATGGGTTTCAAACCGAGTCCCTCGGAGATGACAGTCTTTCT
TCGGGCTTCGGTCGTGGCGCATCGCAAAGATATGGCAGGGCGGCTTCTGTGGATCCTTTA
CGTGGCGACAGTGAATCCGAGCACTCTAGTGCATTCTCCTCATCAGGCCAACCAAGACGA
ATAACCTCGAAGATAGGCTCCCTCAGAAACGCAGGTTATAAACCGGGTGGAGGAAATGTG
AAAATCCTGGACACGAAGGTGGATTTCAGCCATGCCCAGAGCAAGTGCAATTCAAAGGCG
AATTTGAATTACAAGCCGGGCGGCGGCGATATCCAAATTGTCGAAAAAAAGCTGAACTTC
AAGGAGAATAGCAAGCCCCGTGTCAACTCGTTGGCTAATGCCAGACACACTCCCGGTGGG
GGAAATGTTAAGATTTTCAATGAGAAGCTGCCATGGCTGAAGTACAACAAACCAAATCTG
CCACCAGAGGAGAAAGCGAAGATTAACAAACACACTCCTTTGGCATTCGATAGCCCCAAT
GAGCCTATCTACACGTCGCGTCACCCCAGCACAGCGAGCTGA
>mRNA_EmuJ_000043000.1 gene=EmuJ_000043000
ATGTATCACGAGACGACATCTCTTTACGACATACCTTTAAACCATCTCGACTACCAGTAC
ATCACGGATTGCAAAAAATTGAAGGAATTAGAGAAAATACTGAAGGTACTGAGATCAGGC
TCCGAAGGTCGATATCCAGATTTGGAAAGACATTGCGAAAAAAAAATACAGTCCATAGAC
CCAGAAAATCGTTTACTTCGAAAACCCGGAAAACTGCTGAGTGCCAAGCAATTACCAAAC
GACGAAAGGGAAGAGCTTGAGAGCAACTTTAAGGAGTGGCTTAACGAAACCAAACGTCAA
GAGTGCTTATCAAATGCGTGCGGTTTATATGATATCAATGAAGATGAAGAGGACGAAACC
CTTCCAAAAGTCAGGCTTTGGGGATCAATAAACCCCGATACTGGAAAAGGCACTAGAGTG
AAATCTTTGAAAACAAAGTCTGGGAAACTGAGATCCTACGAAGAATGGGATAAAATAGGG
AAGGAGATCGAAAAGGAGCTGGAGATGGACGAGCGGGATGGAGAAAAGAGCAACGAAATC
GCAGCTGTTGGTGCTGAGAAGGGCGAGGAAAGGAAGAACAATGACAATGAAAAGGCAGTG
AAATCAGTTTGTAGGGACCTTTCTAAGCGGATACACAACATGCCCCGACAAATTCGAGCT
GTACACGCTCAACGGGAGAAGGAGAAGGGAAACGAGGCGCTGATTGCAGGTGACTACAAC
GAGGCTTTGGGTTACTATTGTCGAAGTCTCGTTTTTGAACCAACCACCGCCGTTTACAAC
AATCGAGCTTTGCTGTACTTGAGGCAGAAGAAGTGGAAGCTCTCGGTGGAGGATTGCAAT
CGTGTTTTGGAGAAGGAACCAGAGAATATTAAAGCTCTACTGCGAAGGGCACAAGCCTTT
TACGAATTGCATAGTTTGGTGAAGGCACAGAAAGATTTAGAACTTGTTCTCGCATTGGAA
CCCAAAAACTCCCGAGCTACTACACTCTTGAGGAAGGTTAGAGAAGATCATGCCAGCCGA
CAGCGCAGTAACCTCGAGGGTGGCCGCCGGATGGTCATTGATGAGGTGGATGAGGATGAA
TTTGAGTGTGACGACAACGGGGAAGATGATGATGAGGAGGAGGAAGAGAAAAGAGCTAAT
GATGAGGATGTTACTCAAAGACGGCCAGTTCCACTGCATCAAGGCGTTGAAATTGAGGAG
GTGCTTGATGAAAATGAAGAGGAGTCGAGCAAAACTGAGAAAAAAATCACACCCAATGCC
AAGGGTGACACCAAAAATGACGCGAACAGTGGAGCTAAGCAACTGGAATTGGAACGAATT
GGGAAGGAGGCGTCCCGTTCTACCACAGAAGATATTGAAAGGAAGCGCGTGGAACTCATA
CAAGGACTTAAAGGGACCGATCCAATCAAATTGAATTCAGCTCTCGACATTAAACTTGAT
GCAGAAATGTTGGAGCAGTATATATTTGCCTTCGAGACAATCAGCTTACCTCAAGGCGAA
TACGAATTTGTCTACAATGCATTGGATAGAATCAGCAAGAGTGCTAGATTCAACGTCGCA
GTCCTGATGTTGGACGGTGCCGTGACGAAAGCTGTCCAGGAGATCTTCGACAAACTACAC
TCTTCTGCCGTATCCGCTGACTACAACATAGCGGAACTACAAAGTAGATTCGCAGCTTAA
>mRNA_EmuJ_000043100.1 gene=EmuJ_000043100
ATGGTATTGAGGGCCAAAGAAGAACGTCGCAACCGGTTCGGTGTCAATTCTTTGGATTAC
GACCCATATCAGAAAAGATTATACACAGCCGGTCGAGACTCCGTGATTCGTGTTTGGGAC
ATAAAGCGCCAATCAGACCCATATTTGCAAAGCATGGAACACCATGCTGATTGGGTTAAT
GATATCGTTTTGTGTTGTGATGGCGAGTATCTAATATCCGCATCAAATGACACTACAGTC
AAAGTTTGGAATGCACGAACAGGTTTTTGTATGTCCACCCTCCCAACACACAAAGATTAT
GTCCTTGTGCTGGCTTACGCGCAACACAAAGAAGAAGTTGCCAGTGCCGGTTTGGACCAT
GCTATATTTCTTTGGGATGTTAACACACTTCGCAATCTAACGCCTAAAAACAATACAGTT
ACAACATCTTCTTTCTCCGATGAGAAGGATAGCATTTACAGTTTGGCCATGGACCCAGCA
GGATCGATTCTCGTTGCCGGTAGCCCCGATAAACTCATCCGGATGTGGGACCCCCGAACC
TGCCAGCCGATTGGTCAATTACGCGGCCATACGGACAACGTGCGAGCCCTTCTGATTCGT
CCCGATACACAGGAGATCCTATCGGGCAGTTCGGATGGAACCATCAAACTCTGGTCAGTG
GGAATGCGTCGATGCACGGAGACTATCCATCGACATTCAGAAGGGGTGTGGACGTTGCAG
ACTAATCCTGCTTGGACAGAGGTCTACTCCTCGGGACGAGATAAAAATATCTTTGCAACG
ACGCTTCGCAATACTGATGATTCATTTCTTATTGGTTGGGAATCAAACCCTGTTCTTAAG
CTCCTCTATGTGGAGAATTCTGATGGTCCCCATCTTTGGGCCTCTACTAGCGGAACCGAT
GTGAAATGTTGGCCAATTAACTCACCTCTGCGTAAAGCTCCACGTGGCTCCATGCGTCGA
AGTGGCGGTCATCCCGTGGAAGCTGATACGCTGAACGCTTCACCCTGGACACACGAGACG
TCAGAAACGCCGATGGAGCAACGGCAGCTCCACCTCACCGTGCCCACCTCTGTTCCCACC
TTCATCATCAAAGGTGGTGCTCCAATCGTGCAGTACCATATTTGCAGTGAAAAGCGCTTC
ATCGTTACTCGTGATGCCAACAACCACGTTGCAATTTACGACGTTTTACAGGCCAAAATT
GTGCAAGACCTTGGACCCGTCGATTTTGATGCCGTGGTGAAGGAACGCGAGAAGTTTATC
TATGTGCCCAGTTGGTTCTCAGTTGATCTGCGGTGTGGTTTTCCTATCATTCATCTGGAC
AGTTCGGATGCCCTTTCTGCGCACATAACCCTCAAGGACGCTGGATTTGCAAGTTCTGAA
GACTCTTCCGATCAAAAAATCAACTATGGTCAACTGCTACTGCAAGCGATTTTTGAAAGC
TGGCCAAAGGCTCAGCTATGTGGTGAAGGCGATAACACACCAAATTTGACGAAAGGATAC
GTCTCACTACCCGACCACATTCCCATCATTTTAAGTGACAGTCGTGGACGCGCTCTGGCT
CGTTTCATTATCCACGACACGGCACTCTCAAAGGAGCAACGACTCTTGTGCGAGCACGTG
CCAGAGTGGATTACTGATGTTGTTATTGCCCACAAAGCCATCAAAGCAGCAAAGATACCG
TTCTGTCTTACACAAGATCTCAAAATCACCAATCCCAAATCAAAGACCCTACCAGCACCA
GCCAACGCACCAGCAACTGCTGCAGGTGTGACAATAACCAATCGGGAGCGTTTGTCGGCC
AATGAAACACTGACCATCCGAAAAGTGATGGAATACGAGTTTCGGCGAATGCTCGAACTG
GTCGAGTCTGCCACCTCAGTTCCTGTTGATCAGATGTCCAATGGTTCGCAGAATCCCACA
AACACTGCCGCCAACTCTGAAGAATCGCCGCATTCGAATGGACAGGCGGGTTCTACGCAA
GCTGGCAATGGTGGTGCTGGAGCTGGAGGCGGTGGTGAAAATCCGACCCAGCTTTTGGCC
ACCAACGTCACTTTCGTGCCCGCTCAGGCGCCACCTGGCACCACATTGGCTGACCTCACA
GCCGTTGCTAACGCCGCTTTCAAAGCCACTTCCACACCAGAGGACATTATCCAAATCTGG
TGTGGCGATCACCTACTGGATCCCGAAATGAATCTGAGAACAGTACGTCATTTCTACTGG
AAACAACCAGGAGAATTGGTTCTGACCTACTCGATCATCAAGGAGCCCCTGTGA
>mRNA_EmuJ_000043200.1 gene=EmuJ_000043200
ATGACTGTTTGTGGGCCGTTTGAAAAGATCGACGGACCTAATATTGCTCGAAGATTACAT
GGTTGGTGTCAGCGTGTTCTTAAAAATAAAACAGCGTCTTGGATATGGTCTGCTGACCAA
ATGTTCATGGATGAGCAGTCGGATGCATATCCTATTCGTCGACTCTTAAGTCGCAAATCG
AAGCCCTCCATGGAAGACCTCGTGGATCACCATCGATCCACTTATTGGGCTTCTCCCTCC
TCCACCACTTCCAACCATCTCCATGGCAGCAACGTCAATGGCAATCGCGTTAATGTTGAC
CCCAAAGTTGAAGACATTCTCGGTGTGCTAAGTGATAGTGATGACAATGATGATGGTGAA
CGAACTCTGAAGGAAACGGAAGACACGAGGGACAATCTGCCATTAGCCTATCTATACAAA
TGTGTGGTCTCACCACCACCGCAGTCCTCAGCGTTGCCAGTCACAACCACTGTCCCTACT
ACGTCGGTGCTCTGCACCGCTCCGCGCTGTCATCGACCGGTGGTGCAGTCGGACGACCGG
TGGGATGGCCAGTTCTGCTCCGTTGAATGTCTCCTTCAAGTCTGTCATGAGACTTTCCAT
ACAGCATTCCGAGATCAGTCAAAACTACAACAGCACCAACAGCAACCAGAGCACTACCTG
ACATCTACTTTCAAAAATTCTACTGGTATTTTCTCCTAG
>mRNA_EmuJ_000043300.1 gene=EmuJ_000043300
ATGGCCCGAAAGACCAGCCCATCCAGCGAGCCGCCCTCCTCTTTTGAGCGTCGCCCCCAG
CGCATTCGCAGGTCAACCTCCTGCGTCAGCCATTACAACGTAGTTGGTGCTGCAAAGAAA
CATTCACGATCCGACCGTGCCAGTTGCCAAACTAGCGTGCAACTGAGGAGATACTTGACC
TCAACGTCACTAGCTCCTCTTGGCAGCCTAACTGGATCTGGAGTTTCGTCTGGTTTGGGA
ACTTGA
>mRNA_EmuJ_000043400.1 gene=EmuJ_000043400
ATGGTCCCGTCAGTTTTGATTGCACTCGCTCTCATCTCCACTTGCTGCGCTCGACCCCTG
TCAATTGTGGAATCTCCGGTGGAGAGGGATAGCCCAATCGACCCTCAAATTGTTAAGTGG
CTTCAAAGTCAGAATCCCTCACTAGCACCCATCCTCAATACCCACGGCGATATCAACCAC
GACAGTAGCAACTCGCACAGTTGGAAGGACCTTTTTAAGTACATGGCTCAGCTAAATGAC
TACTATGTGCTGTTTGGTAGAGCCAGGTTTGGTTGA
>mRNA_EmuJ_000043500.1 gene=EmuJ_000043500
ATGCTCCTGAGTGAGATAAGCATTGCGATCCTCATTGCATGCTTAGGAATTGCTACCAAT
GCTGGAATACTCATCTTCTCTAGAATGCTGGGTGTAGGGCCCAGAAAAAAGAAATATTCC
ATTGGTGGTTACAGCACTGATGAAACCAATTCAGATCACAGGTCTAACCGAACAGGCAGT
CTCGACTCGTCTGCTCAGAGGCGTGTTTCAGAAACTACATCGCGTCTTCTGGCATCAAAG
AAGCCGATGATGCTCGTTCCCAACACAGACATATCTCTTCTTAGACTATCATCTCTCCTT
TCAATCAATCGGTTGGAACAGGACACGAATATGACTCAGCGGTGCTCCAAACCCAGTGGT
AAAATGACTTGGCGATCTCAGAGCCGTCGACATAGGGTGTATCTCCAAGGTCTACTAATT
CTTGCCTCATCCAATCTCCTTACCGCCTTACTTCTTCTCATCTCCGCAGCGTACTCCATC
TACAAAACCAATGTAGGCATCGCAGGTATTGTGACCACCTCGGCCCTCCTTGACACCTTT
CAAGCAGTTGAAGTGGGCGCTATCTTGTGGATTGCGGTGAACAGAGCCCACGCCATTCAC
AGCACTTCTCGTCACAGTAGCCGAAAAACAACACCGAATGAATGTGGACGGCCGCTTGCT
CATCCCTTTCGGGTGGCAACAGAGAAACAGACTTCATCCTGCCTCGGATGCTGCTGCTGT
TTCTGCTACTGTAGTAGAAGGGTTCAAAATGTGGTTACTGCAGTAGACTTGGAAAGTGCA
GCGAATGCTGTCAATCAGCCACCATCCAAGTGCCTTTTTGCGGTACGATTTCAAAGAGTT
TCTCGTCTCTGCCTGTGCTTTCTACCTCTCATCGTTATGCTGGTGGCATTCTGCAGCAGT
ATTTGGTGCTGGATGTACGAAGACCACAGTGATGTGGAGGAGGGGGAATCGGAATTGTTT
TACCACACTCTCTCTACCAGCATTGGTGTCTTCATTGGGCTGTTTGTCATGCCCACTTCA
TTCCTCCTCTCCACCAATTGCCTTATCTACAGAAAGGTTGCAAAACGACACAAACGTTTT
CTTTTGCGTCAAACGAGTAATTCAAGCAAAACCACGTTCCTTATCGATGAGGAGGCGGCC
TCAAGTCCTTCTCTCACGAAAACTGACTCATCACGGCCACAGCTTCTCACACAATCCAGT
ATACCAACCTTCACCATCACCGGCAGTAGTGATCAGAACTTGAACCGTCCATTGGACGTG
CGTTTAAACCAGTTGTGGGACGTGCCCGAGACCTCTCACGAACATCTGCCTGTGGCACAT
GAAAACACTTCAGCCGACTACCTCTCCTTTCTAACTGTTAAATCATCTACCACAGCTCTC
ACTCGCACCACATCTTCCATTGACTGCTCCACGTCCGCTGCTTGCAGCACTGATGGGCCG
AAACGCAAGCTCACTTGCCCGGAGATAGAGCCAAATCAGGGGAGACGTAAGAGCATGACA
GAGCTCTATCAACCTGTGATTTTGATGGCACAAAAGACTCGCAATGATAATGTCACAGAC
TCTGTCTTTGTGCGACAACTTCAGCGACAGCATAAGCGGACTGTGGTGGTATTGGCCAGC
ATCCTTATCGCCTTCGTTGTGTGCCACGGACCTCGGGCAATTTGGCTGTGTGCGAGGTGG
TTTATTGCTGATGTGAATGGACAACTCCTGCTCCTGGTGACGCTGTGGTCTCGAGTGTGT
ATCTTCATAGATCCAGTACTCTACGGTTTTTGGGGCAACAGAGCTTATCGCAGGTGTCTG
CGAAATATTTCCTACCACCTTGTCCCGGTTTGTGGTGATCGAGGTCCTAAAGATGGCATT
TGA
>mRNA_EmuJ_000043600.1 gene=EmuJ_000043600
ATGGATGGCTATTCACGACGTGGCAGTCATTTCCCTGTCGCAGGCTTCTCGGGTGTCATG
TCTCTCAATCTCGGCTGCCGCTTTCGTTACCTCCTCGCCTTCCGATCTCTCCATACCAGC
ACCATCCTTCCAAAAGGTAACAGTCAGCGTTACCGGGTGAAATCCGGTGTTGGTAGTACC
GGCTCCAAGGCGACTTCACGACGCGAGTCTGTGGCAAACATGCGCGCTGCGTCTTCGCGG
GCCAGATGGGAGGCGGAAGCGGCGGCGGAGGCGAGAGTGAGGGACCTTCACCCTTTACCC
ACCCTCAACGTCTTCTTCGCTGAGCGGTTTGAGCGGAGGCGGTGGCCTCTGCGTGATGCA
GTAGCGATGCTACGAGAGGCTGCAGTCCCCGAAATGTTCAATTGTCTTGAAAATCCGCTC
TACGCTAAGGCGACACTGAATCAGCGGACAAAGAAGGCGAATAAGTTCGTCTCGAAATTG
GAGACCTCCACCATACTGCCAAATCAACTGAACTTTCTCCCAAAACGACGCATCATTGTT
CTCACCAATGACGCCGCTGTGGCAGATGAGTGTGTCAAACAATGGGGTGCAGTGGCTGCG
GGAGGTGCGGACATTGTCGGACGCCTGGAGGTGGGCGCATTCCACTGGGATGAGTATGAT
GACGTCGTTGCTCACCCCGACTTCACTGAAGCCCTTCACAAGGTTCGAAAGATTCTGCAC
AACCGTATGCCCACTGTCAAAAACGGTCGAATGGGAGAGGATGTGATTGAATTGTTGAAA
GCTCAGCAAATTTGTGTTCTTCTCAGTTCGGTTCCTGTGGAAGGTGTTCCTGAAATAAAC
GAAATCCAGATGGTCTTAGGTCAGCTCTCCTGGGATGACTCGCGGCTGGAAGAAAACCTT
CACTGCTACCTGAAGGCAATTGACGCAGCAAAATCAACGCGTATAAATGGTGACCTTTTG
GAGCGTGTGGAGGTTTTTTGCCCACCCTGTGGTGAGGCGTTCCAGCTTGCCGAAATCCAT
GCCTCTGGTGGGGCAAATCATAACACAGTGGAAGAAAGTGATGATGAAGAAGAGGAACGC
GATTCTGCTTAG
>mRNA_EmuJ_000043700.1 gene=EmuJ_000043700
ATGTCTTCACTTGTGGTCACACCGAATTGTAATGAAGAACGCAGACGTTCCGTTCTGCCA
ACAAACACTCCCAGCAGTCTACGACCCCATTCCTCAGCCTTTGAACCCGATTCTAGCAGT
CTGGACGGGTCCGTTGGCTCCAGCCTTCTTCGAAGCGCTAGCTTTGCAGCTAACAACTTT
CGACGCATGTCTCGAGTGTTTAGAGACGAGGGGCCCACAAAGGGTTTCCTACGAGCCGCT
ATCGGCGACCCAAACCGTCCAAAATACATGCAGCTGGCGATGGAGAACGACGAACTTCAT
GCGGAGTGGAAAAGGCTGAAAGGATATGCTCAGAACTTTAGAGAGGAGTACAAAGAGAGC
AAAGAAGCTATGATGCTGGACCCCTACAGGCGATACAAGCGATTGTGTGCAATGGTGAAA
AAGTTGGTGCTGCACTTAAGGTTGAACGACTCGGCACCGCTGTCAGGTGCCGTCGGGGGA
AGGGGAAGTGGACCCAAACATGGACCGAGTTTTTCCAGCGGTCAGGTGCTACAGAGCTAC
GTGAAGGAGAGAGAGATGCGGCAGAAGCACACAAACGTATGCGACTCCTTGACAACAGAG
CAACTGGCACGAGAAACGGAGAAATTGAGAGATAAAAATAGTGAATTGCAAAGCCGCATT
GATTTGCTCATTGATGGGATAAATAAACTGAGCACCGCCTACGAGATGTGCAAGCGATCG
CCCTTCTTCCTGCGCTACTTCCACCTGAAGGTGGCCGCCAAAGTCTTCATTGAGAGCACA
TGCTTCGACAACTGA
>mRNA_EmuJ_000043900.1 gene=EmuJ_000043900
ATGGAAGCGAATCCGGAGGCTCTGGCACCCACTGTGAAGGCGGGAGTGGAGAGAGTCATC
AACTCCAACAAAGACTACGCCTTTATCCTCGAGTCCACAATGAATGAGTACTTCAATCAG
CGCAGACCCTGCACTACCATCAAGGTCGGTCCAAATCTTGACAGTGGGAAGGGTTATGGA
GTGGCCACTCCCCCAGGTTCGGATCTTCGCGACAGACTAAATTTGGCGGTTCTCGAACTT
AAGGAAATGGACTGGATTGCCCAACTCTACCGCCTCTGGTGGGAGGAAAGAGGGGAATGC
GGGAAAATGGACAAATCTGCCGATAAGACCTCGGCTACGAGTTCACTGGGATTGGACAGT
GTTTACGGCCTCTTCTACCTTCTTGCTGGAGCCCTTGTGATTGGAATATTTCTAGCCATT
TTAGAGTTCATCTACCGCTGCGCCGTAAATGCAAAACGAACCAGGAGGAGATTTACGGAG
GTTTTCTACGAAATGCTATGCCAAGCAATTGGCAAGAGTGAACCACATCTAGACATTCCC
CTCATGTTGTATCAGCCATCCGTGGTGAAAAAGGCAGGACGTCCGGGCTTTCATCAGGAT
GGGGAGGGCGAAGAGACGGAGGAGGGAGAAGCGGGGGAAGAAGGAGGCGATGGGGGGACT
ATGCTGTCACCACCGTCCCCACCACCACTATCACAAGGGAGCCGCATTGAGACCTCATAC
TTAAACACCGTGAAATGGAGGACACGACGAGATGCTGTACCGGAGAGGATTGATTACTGT
CTTTAA
>mRNA_EmuJ_000044000.1 gene=EmuJ_000044000
ATGAACAATCACATCAAGATGGATTTGGAAGCAGACATAGTTGTGGCTCCACTGACCATA
ACATCCGATCGTGAACGTGTGGTAGATTTTACCACACCCTTTATGGAGTTCGGGCTCTCT
GTGATGTATCAGAAGATGGATCGTCCCCATCCAGACCCTCTCTCCTTTATGGAACCCCTG
TCTACAGAAATTTGGATGTGTATCTCCTTTGCCTACCTCGGTGTCTCCGTTGTTCTCTTC
CTCGTCAGTCGGCTCTCTCCCTCGGAATGGGGTGCTCCACTGAATAAGTCCAAGACTCCA
ACAGATCCCAATCTAGAAGGTGATGAGGGCGATGGAGCGGTGGATACCTCTCACACTGAC
AGTATTTTCTCAATCTTCAACAGTTTTTGGTTTGCGTTGTCTACTTTTGTTCAGCAAGGT
GGAGATATTGTTCCAAGATCTCTTTCGGGTCGAATAGTGGGTGGTGCATGGTGGTTCTTC
ACTCTCATCATAGTCAGCTCCTACACCGCCAATCTAGCAGCTTATTTGACAGTGGAGAGA
ATGACAAATCCCATCCAATCCTACGAGGACTTGGCTAGACAGTCGAAGGTCAAGTATGGA
ATTATCAAGTCAGGCTCTACTAGAAACTTCTTTGAGAAATCGAGTATAAAGATCTTCCAA
CAAATGTGGAAGTTCATGGAAGCGAATCCGGAGGCTCTGGCACCCACTGTGAAGGCGGGA
GTGGAGAGAGTCATCAACTCCAACAAAGACTACGCCTTTATCCTCGAGTCCACAATGAAT
GAGTACTTCAATCAGCGCAGACCCTGCACTACCATCAAGGTGCGTGACAGCTGA
>mRNA_EmuJ_000044100.1 gene=EmuJ_000044100
ATGGACCATGAGGAGGTTTACAGTTCACTTAGGCTGGAGAGTGGAGGTTGTCTCACCTCA
CCTCACCTCGTCTCACCTCACCTCCATCCTCACCCCCACTTCCTCGTCATCAGCCTCATC
CTTCGTCGACTCTGGTATTTCTCCTCTTGGCGTCAAAAAATCGCATGCAAGGTGGAATCG
GCAGTGACAGAGTGGAGTAGAACGACATTTGCGAAGTTGAGGCGCGAGAGCAAGAAGGCT
GTTCGGGATGTGATCAAATATGCGCAATCCAAATCGCACGCAACCGGCCGTTTGCGTGCT
ATCCTAGTTAAATGCAACCTGTTTTCGTGCGCGCGTAGAGCCAAGAATGATGATGCTACT
ACTGCTGCCTCTGAGGATCTCCAAAAGACTCAATTTTTCATCCCCATCGCCCCACCCTCT
TCATCATTCGGGCAGGCTGTGGTGAGCCAATCGGAGTGCAGTGTGGCCAAGGGAAGGCGT
ATAACCAGATGGGATATGAAAAATTCGTTGGAGAGTTGGCTGAAGCCTAATGAGCACGAG
ACGAATGGCGGGAAATTTGCTTCTCTGTCTTTGCTTGCTGAATGTGCAATCTTCCAAATC
GACGCTCGCAATACCACTGAGTACAATGCCTTTAGAAGCTACCCCAATTCGGCATCTTTA
TTGTGGCAGAACTTCCAGATCAAGGAGAAAATTGTTCACGTGAAAGACGCCCACGACAGT
TTTCAGATGGCCAGTGCAATCTGTGAGTTGGTGGCAGAGGGTGTTGTGGCCATCTTTGCC
CCAGTGTACCCAGAAACCTTAACCATCGTCAAGTCCATGACAACGCAGCATCGCGTCCTC
TTCTTTACCACGACTGACGCGCACCACTTCGGAATTGCGACGTCAGACCTCAGTAGCAGT
GCAGCAAACATCGTGAAGCTACGACCGCTGAAAGCGCCTGCCATGCTGGATTTTATGTTG
CACTCGGAGTGGGAGGACATACTCTATCTCTACGAGTCAGAGGAAGCCACTTACCGACTT
CGATGGATTCTTGAAAAAGCCATCAAACGCTCACCTACCTTTACCGTCGACTTTCGACAG
CTTCAATGGAGTCCTGAGGCCTCAGCTGTGGGCGAAGAAGCTGGCAGAGGAGGCGGTAAA
TCCACTGGCCTGCATCAGTATGTGAACTCACGCACTAACACTTTCCACCGCAAGTCCATC
CTTGTGGATCTGTCGAAGCGAGAGAGCACAGAGAAACTCATCTCTGCAATTGGATCTATT
ATGCCTCAGCGCGCTGATTTACACTTCCTCATTGTTGGTGGGGACATAATGCGCATCAAT
GAGAGTTCTTTGCAATTCGGTGGCATCAATATGACAGCCCTGGCTGACATGGACTTCGAT
CCGGTGGCGTTGAAGAGTTACAAGGCTGAACTGAATCCACGGGCTCGTTTGGCCGATATG
ACAAATGGAAATCTTTCGAATGACGCCGCACTGCTCATTGATGGAATGAAAAGTCTCATT
CAAGCTCTACGACTTCTCAATGAGGACACATATGAAAATCGCTTACACAGGCCTGGTCTC
CATAACAATGATGAAACCCCTTCTGCTGGAAATCTGCCCTGTCAACCAACCTCACCGCCA
TCGTTCACTGCTCCACAAATTATGGAGAGGTTACAGCAGATAGTGTTTGCTGGCATCACA
GGGAATATGAGCATCAGCAGAAGTGGGTTCAGAGATGCCTATGCCTTTGACATCTGGGGT
GCCAAGATGAAGCAGTCTTTTTCAAAGTTGGGAGAGTGGAATTCCCAAGATGGTATTGTG
ATGAAAGTCCCCACAGATAAGAACGATTTGGAGGCTGGTGTGGATCATAACAAGGTGCGA
ATTGTCTCCAGCATTTTGCTGTCACCATTCATGATGGAGAAGAAGGACGTAAATGGGAAG
CCTATTAAAGGCGAATACGAGGGATTTTGTGTAGATTTGGTCCAAAAATTGGCCGAGATG
ATTAATTTCAAGTACAAAATGAAAGCCGTCTCCGATGGGCAGTTTGGTAGTCTGACCAAC
GGCAGCTGGGACGGAATGGTTGGAGAACTGTTAAGAAGGATCTTCTAA
>mRNA_EmuJ_000044200.1 gene=EmuJ_000044200
ATGGAGGCCCAAAGGGAGACAAATGAGGGAAGGATTCAAGTTACCGCTGATTTAAGATTA
AGATTAAATGCATCCAATATAAATCGGTTCAACCGAAATCCTTCTCCACTGACGCTCTCT
GTCTCACACACATACACACCAACACACCTACACTCAAGCTCACACCACACAAAGATGCAT
GCAGACGAGGCTGTGCCAGTTGTGATCGATAACGGATCTGGAATCAGCAAATCAGGATTT
GCTGGCGAGGATTCTCCTCGCTCCGTCATTCCTTCCGTAATTGGACGTCCCAAGTACGAG
TCGGTGATCACCGCAATGGCCGAGAAGGATGCGTATGTGGGTGATGAGGCGCAAACGAAA
CGTGGTATGCTCTTTCTCAAACACCCCATCGAGCATGGTTACGTAAATGACTGGGAAGAT
ATGGAGAAACTCTGGAATCAGATCTTCTTCAACGAGCTCCGTGTAAATCCAGAGGAGCAT
CCAGTCCTTCTCACTGACCCACCACTGAATCCAAAGGCAAACAGAGAACGAATGGCTACT
ATCATGTTTGAAACATTCAATGTTCCCGCTATGTATATTGCACTGCAAGCTGTTCTAGCT
CTGCATGCTTCTGGAAGAATGACTGGTCTGGTTTTGGACTCTGGTGATGGAGCAACTCAT
ACTATTCCAGTCTATGAGGGTTATGCTATTACCTCAGCAATCGATAGATTGGATCTGGCT
GGTCGAGAAGTCACGGAATACTTAATGAGACTGCTTCGAGGGCGTGGGAATGCCTTCCGA
TCAACCTCGGAACGCGAAGTGGTCCGAGAGATCAAGGAACGTCTAGCTTACGTGGCTCGA
GACTTTCAGGAGGAACTAATCCGTGCAGAAACCACAAATGAAGTTGAAAAGAACTATGAA
CTACCTGACGGTCATGTAATCGCCGTAGGAAGCGAGCGATTCCAATGCGCAGAAGCACTA
ATGCGACCAGCTCTAATTGGAAAAGAATGTCCTGGGATAGCAGAATCTGTTTTCCAGTCC
ATTGGACGATCCGATATGAACACAAGAAAGGATCTTTATTACAATGTGGTGCTCTCCGGA
GGTTCGACAATGTTTCCTGGTATGGCAGACCGACTAAAAAAGGACATTTCTGAGATGGCA
CCCTCGTCGGTAAATGTACGAATTGTGGATCAATACTGGGATCGCTATCTTCCTTCAGAA
AGGTCTGGATTTCCAAAGAGGACTACGAGGAGGTGGGACCGGGTATTGTTCACAAGAAGT
GTCTCTAGCTCAATCAAAGACGAATTTTTTGCCTGTTCCCTTAATTTCCCCTCCGACATT
TTTAAATTCCAGTGTATTACATTACAGTACTCCAACCTTCCTGTACCCTGCCTGAGATTC
ATGCCATGTTACTTCTCACAGTCTTTTGTCTACGTGAGAAGAATTAGGCATCGGTTTGCT
TGCCCTAGTTTGCCTGGATTTTAA
>mRNA_EmuJ_000044300.1 gene=EmuJ_000044300
ATGTCATCCAACACCTACCTCTTTTTACTTATCCTCCCCCACCTCCTCTTTTCACCGCAC
TATCCCACAGAAGCGGCAGTAATTGAGGATCGACGCAAACCCTGGAGCGATCATGATCTG
CAACAAATTGGGAATGCCCTGTTAGAAAAAGACAAACTTGTTGCCAGTTTTTTGGACAAG
GTGGAACTAAGTGTAAGCATTCCATCGGGTTCGAGTAACAAGAGCCTCTCCTACCTCATC
GGAAAGAATCAACAATTTGGTTTCACAATTACACCATGCACAGGTCCATTGGATGGAATA
CACTTCCATTCCATCAATTCGGCTAAAGACGGTTGGCTAAGCGATCGTTCTGTCTTCTCT
GCATGGACCTCCCGTTCGCGAAGATCAACTGAAATCTCCCCTGGCCACGGCGGAAGATTT
TGGTATCGTCCACCCCTACGAGTAGAAGCCCTGCTCTTGGACGGAGATCTGGAACTGCAC
AAGGTCTTAAAAGGACCCAACTGGCTGAAGGGATCCGGGATGGCTCGACTCCACTTTTCC
AGCTGGGGGGCATCCGGGGATACTCTTGTGGTGACGCTCTACGCTCGTCCTGGAACTACC
TTCAAGGTTCGTTGGAGCGCGAAGAGGGCATTTCGATATCAACCCTTCCAAGGGTATCCT
TTTCTTCCTCAATCGTCAAAGGCTTCGCTCGTCGATGTTTGTCGAGTTACTATCAACAGC
ACTGACTACCTCAATATCCGCTGGCCGCCGGCCATTAACGAAGACAGCTTAATGGACTAC
TGTGTGGCGGTGAACAGTGAAAGGAGTCTGGTACATCACTGCTCTCTCCATGCGATGCTC
AGTAACAGAAAGGATGTACAAGCGGTGAATCTTATCTACCAATGCACCAAAGTGAATCAC
TTACAGCTTCTCTCAAACCATCAGTATTTCACATTTTGGCCACATCTTAAGCCGCTTAGG
TGA
>mRNA_EmuJ_000044400.1 gene=EmuJ_000044400
ATGTCGCCATGTTCCTTCAACCATGTCAGCGGCCTCGTGATCAAGAATTTCTGTTCAATC
TGGAGTTGTTTCAACAAGCTCGGGAAGCATAAAAACGATCAGCCAATTGCATCAACTCTC
ATTCGCAACAGACCTCTCCTGGATTTGTCGTCGATGACAAAACACTTCAACAGTGATGGT
GGGCCAATTCTGATCCGACTTTCATCTTTAAATGAAACTGTTGGAGGTTTTCTGTCTCGG
GGTGGGAAGGCCGCCCGTCTTTTCTTCCTAAATGGCACTGCAAAGGACTCTCTCCCCGTG
CGTCCTTGGTCTACAGATGGCTCCAAGACTCCAAGGAGTGCCGGAGATCTACAGGAACTG
GATGACGATAACTATCCAGTGGAATTTACACCCCAATGCAAAATGCATCAAATCATCATG
AGAGTGGCAGTTAGCCCGCTGCCACATTTCTACTGGATAACTACGCTCTCTGTACCAGAG
GCTAGCATGGTCCACAATCGAAACGCCACGCTTGCAGGAATCGCGAAAAGAATCAACTAC
TGTGAGTACTCAAATAGGTCTTTGGTGAGTTTTCTGGGTCGCCAGACACAGATCCACTTC
CAACGATTCAGAACAGAAAATAACGACACGTCGTTGAATGTTCAACTCCCCTTTGTCTAT
GGAGATGGATCACCACGATTCTACCTCGTTCTCGTCTATGCCACTCGCATCAATGATGTC
ACATCAGCCTACCGATCACTCTTTCTGCATCGTCTCATAGATGCTTGTCGGGTGGTTGAG
GACAACTGCTATGCCACCCAGTTGGGCAGCATTTGCGCCTAA
>mRNA_EmuJ_000044600.1 gene=EmuJ_000044600
ATGGCATCCAATCGCGGTCCTGATGGTATCCCCTTCCGAAGATTAAAAGTTACTGATCCT
TCTCAGATTCCTAATGATTACAGTACAACTCCAGGTGGGAGCATATTCAGCACCACCCCA
GGGGGCACTCGAATCTTCTACGATCGTGACACAATGCTGATGTGCAAAAATTCACCGATT
GCACGTTCACCACCCACCGACATGGTATGTCGACCAGGGATCACCTGTCCGGCCACATGC
GCTGGCGAGTGCCGTCTTCCCGCCGCGACTGCCCAAAAGCCCGCAAAGAACACTCGTCAG
GAACATGCTAGTGTACAAAAAAGTGACGAAGGGCCTTTCGACATTGACTTGTGA
>mRNA_EmuJ_000044800.1 gene=EmuJ_000044800
ATGCACTCTACACCATCTCGCAATATTCAACTCACGACAGAGATTAAGGAGACTGAAGCT
CAATCAAAATTTTTTAATGAACGCGTATCTCAAATTGAAACCTATTTCGGAGATCTCTGC
ACTGAATTTATCAGCTATACACGCAGGACAGCAAAGCTAAGGAACAACGGGGATGAGTTG
TCCAAAATTCTGCTAAGCTATTCAGTCAATGAGAAAATCAATCGAACAACAGCACGAACG
CTGAGGAAATTTGCGGAACTGCTTTCCACCCTCGAAGACTACAGACATGCTGAAGTAGAT
AGGCTGTTTGCCAAGGTCATCACTCCTCTTTCCACTTACGGTGATGAAGTCAAGAGAATT
AAGACGAACATAAAAGTTGAGACAGCAGCTCGCAAGAAGGAAGTCTCGCAGCTCAAGCGT
CTGGGTCGAGAGCCTCTTAGGGGGGCTGAAGAGCGCATAAGCATTGCAACACGGGATGCC
CTCCGCTCCGCAGACGCGCTGGAGCGACATGTCATTCAATTTGAGGCAAAGAAACTCAAA
GGCTTAAAGAATATCTTGACGGATTTTGTGCACATTGAGATGTTGTGGCACGCCAAAGCG
TTGGAAACACTAACAGATGCTTTCAATGTGGTTCAGTCGATGCAAGAAGAGGTCGATCTA
GCCGATTTTCGCAACACTCTCTTCCGTTCTGGCACTCTTATTGGTCTCGACGGAGACCAT
CTTCAAAACTCTCAGGTCTCCTTTGATCCGCCGAAGAGTCGTAGTGTTCCCGCGCTCAAC
TCCTCACCTTCCAACATCCGCAATCGCCAGGGGAAACATCAGCAGGAGAACTTGGTACGT
GGAAGAAGTGCCTACAAATCCGATTATCGAGACGACGATGACTACGACAACGAGGTGGAA
GGAGAAGAGGATAGTGAGGAAGAAGAACTCACTGAAGAGGAAGATGAAAATGATGAAGGA
GAGGAAGAGGAGGAGGAGGAGGATCTTTATGAGGAGGAAGAGGAGGAGGAGAAGGAAGAA
GAAGACGATGATGTTGATGAGGAGGGGGAAGGCGATGACCAACAGCCAATCCGAGTGAGC
CACAAACCGCCAATATCTACGACACCTCTCAAATCTGCCCTTAAACAGTCTATTCGAACT
CGATAG
>mRNA_EmuJ_000044900.1 gene=EmuJ_000044900
ATGTCCGCGTCGGCAATTTTTATCCTTGATTCTAAGGGAAAGGTCCTCATCTATCGAAAT
TATCGTGATGACATAGACATGAGCGTGATTGAGAAATTTCTCTCGATCGTCATAGAGAGG
GAAGATGAGGGCCAAATTTCCCCCGTGATCCACTACGAAGGTGCCAGTTTCATCTATGTC
AAATACAATTACCTTTACCTTGTCGCATTAACAAAAAGGAATGCGAATGCTGCAGTCGTT
TTTGCATTTTTATATAGATTGATTAATATCTTTCTTGAGTATTTTAAAGATCTGGAAGAA
GAGAGTATTCGTGACAACTTTGTCATCACTTATGAGCTCCTCGATGAAATAATGGATTTC
GGTTATCCACAGACAACGGACTCTAAAATACTCCAAGAGTATATCACCCAACAAAGCAGC
AAACTTGAGATTACGCCCAGGCCACCTATGGCCGTTACTAACGCAGTATCTTGGCGCTCG
GAGTCAGTAAAGTATCGAAGAAACGAAGTCTTTCTCGATGTTATCGAAAGCGTTAATCTT
CTTGTCAGCTCCACTGGCAACGTGCTGCAAAGTGAAATCGTTGGTTGCATAAAAATGAAA
GTTTATCTTTCGGGTATGCCGGAGCTGCGACTGGGTGTCAACGACAAACTCCGTTTGGAG
CCCAATGGCAATCGAGGGAGGGGTAAGTCTGTGGAATTGGAGGACATCAAATTTCATCAA
TGTGTCCGATTGTCGCGTTTCGAAAACGATCGAACAATCTCCTTCATCCCACCCGATGGG
GAATTCGAACTCATGTCCTACCGCCTGAACACTCACGTGAAGCCTCTGATTTGGGTTGAG
TCTGTGATTGAAATGCATGCTCACAGCCGCGTGGAGTACATGGTAAAGGCAAAGGCGCAG
TTCAAGCGTCGCAGCACAGCAAACCAGGTGGAAATCCGCATTCCCGTGCCCAGTGATGTG
GACTCTCCGCGTTTCAAAACCACCGTGGGGATCTGTAAATACGTCCCAGAGGAGAACCTG
GTGGTGTGGAGCATCAAAAGCTTTCCTGGCGGCAAAGAGTACATCATGCGCGCCAGTTTT
GGTCTCCCCTCCGTGGAGGGCGACACCGCTGCCGAGTCGCGGCCACCCATCTCGGTGCGC
TTCGAGATTCCCTACTTCACGGTCTCTGGTCTCCAAGTTCTTTACCTGAAGATCATTGAA
AAGAGTGGGTATACGGCGCTGCCTTGGGTGCGTTACATCACGCAGAACGGTGACTACCAA
CTTCGCATGGTGTGA
>mRNA_EmuJ_000045000.1 gene=EmuJ_000045000
ATGATTAGTATTTCGGGAATATTTTCCGTCACCTTCTCTGTCATTCTGGCGTTCGTTTCT
GATGTTACCACAGTGGAGAACAGGACTTGGGCTTACGGACTTGTTTCTGCAACTTTCGCA
GCCAGCCTCATCATTTCGCCTTCCTTAGGCGCCTTCCTGGAGAAGGCATACAGTGAAAGC
TTCGTCATCACTCTGGCATCCCTCATAGCCCTCTCCGATGTTCTCTTTGTTCTCTTCTGC
GTCCCCGAGTCTCTCGATAGCTGCGCCAACAGCAGTGGCGGTGGTGGCTACGGATGCGGT
AGCTGCGCCTCCTGTGGAGCTGTGAAACGTATTTCTCTCGCGGCACCGCCCTCCCCCTCT
AGTCAATCAGTTTGCGTAAATTCCAGTGAACAGTCCACTGTGGAGCGAAGCTGGCCCATC
ACCTGGGACAAGGTGGATCCATTTGGCGCCCTGCGTCACATCAGTCGGGGTCGTCTTACG
CTCTTGGTCTGTTTGACAACCTTTCTCTCCTACCTACCCGAAGCTGGGGAATACTCCTGT
TTCTTCGTGTATCTCCGATTGGTGATCGGATTTAGCGAGGAGAACGTGGCTCTCTTCATT
GCAATTTGTGGTCTCTTCTCGTGCATTGCTCAGACCTGCGGCCTGGGCCTGCTGATCTCG
TGCCTAGGGGCGAAGCATGCGATTATCGTAGGGCTGGCCTTTGAGGCCTGCCAACTAGCC
ATGTTCGGTTTCTTCAGCTCCGCGTGGATTCTTTGGTTAGCGGGCTGTGTGGCGGGCCTC
GGAAGCATCACCTATCCCGCCCTCTCCGCCTTCCTCTCCAACCACGTCAAGGCTGATCAG
CAGGGGCTCACTCAGGGTCTTCTCACTGGTATCCGCGGTCTTTGTGGAGGTCTTGGTCCT
GCTGTCTATGGTTTCATTTTTTTCATCTTTCAGGTGGACTTGAACTACCGGCCCTCGAAT
CAATCTCTTTTGGGCGATTCTCTAGCACCGGGGCATAATGAAGTGCTGTTGGGTGAGAAC
CAGACCTTCCAGAGTCAGTTGCAATTGCTTCATCGGGTATGGACATTCATCCCGGGTCCA
CCCTTCGCATTCGGCGCATTTCTTGCCCTCTCAGCAATTCTGGTAGCCATCCTCATTCCG
GACAACAACGCCTATCTTATCCTCCCCACCACTGCTTTCGAAACCCCTGCCTCCACCGCC
AGCCCCGCTAATTTGCGTCATCTGAGTCACGGTATATCTTCAAACTCGGAGAGCAGCGCA
AACCTCCTTCTGGCTTGCGAGGGAGAGGAGGTGGAGGGTTTTGGCGTCTCAAATCAGGAG
GCGGAGTGTCCCTCCTCCAATTCCCACTTTATCGTATTTGCATCCAGTACCACTGACAGA
AGAAGACGCCTTCGAGACAATCGACACCACCGCCAACCCTCGGCCAGCAAGATTCCTCGC
ACTCAGCCCACACCGCCTCCCACAACCACTGCGCAAACATTCTTCCAGACTCACACTAAG
CTTGCAAACCCGCTGCTTCGAATGATCTCCAGTGGCTTTCGTCAGCGCCCTAACTCATTC
CGGCCCCAATCCACTATCGCCACCTCCAGTTCCAACTTCTTTGGTGACCTGCAGACACGC
GAAACGGAGGCTGTAGACCTGGCCAATTTTCGAGTGCCATACAGAATCTCTGAAGGGGTC
ACTGGAGGAGGCAACGAACCTGAAACTTTTCCTCTTCCGCAATCGTCAAACTTCGCCCCC
TCTGGTGGCGATTCTGCATCACATCATGCCGCCCATACACATTCTCCATCCCCTCAGTCG
ACGTAG
>mRNA_EmuJ_000045100.1 gene=EmuJ_000045100
ATGGAAATACGTGTCAATGACGATTTTACTCACTCTAATAATTCACTTTGCACGCCGACA
CTGAAGTCACATGATTCAGCACTTTTAAAGGAAATAATAGGTGGGATCGATTCTAACTAC
TTCTCTTTGGCCGTCGATTGCGTTGAATATGAGATACATCAAAATCTCGCTCACCAATAC
CGCGACCAAAAGGTAATATTGGGCCGCGTGGAAGCCTTAGAGAAGCAAAGCGATGCCGTC
TGTCGTCAGCTATCAAGTCTCATCTTAGAGAAACAGCCCCAGTATCAAAGGGAATTGAAA
AATGTCGTTCTTTTGCAAGAAGTCAATGGTGCCGCGTACGAAGAGTGCATCGAAGCTCGA
AGATCTCTGGAAGTCCTCTTGAAGAGTGTCGTTGAACGACGAGCTATCGTGATCCGCAAT
TATAAGCGACGTTCTCGACTAAAACGCGTGTTGGAAACACTCAAGTGTATCCGGTCGCTA
CAGAATAGTGTTATCACCCTGAACAAATTGATTGAGGGGCGCAAATTTTGTGAAGCAATT
TCACTGCATCGACAGAGCTGTCAAGCGACCGAGGAGTTCAAATTCTACACCTGTGTTGAT
TTATTGCAGCAGTCCTTGCGTGCGGTTAATCACAAGATAGATGACGCTCTCGATGGTGTT
CTTGCTGAAAGTTGCGAAAACTTTGATCCGACTGAGTATGCAGCTCTCCAAGAAGCATTC
GAACGTCTGGGAAGTACAATGACGACGGTGGCTCAATTGCAACTTCACTATACAACGAAA
ATACACGAAAGAGCCGCGGCGATTTTAACAGGATTTTATGGAACAGCCTCCACGGAAGAT
GCCAAGCATGTCACAGAATATGAAAGAATATGTGCGAGTCTCCCAGCAACGACCTTGGTG
ACAGCCCTCTCCAGTCTTGCCAAATCCCTCTGGACCATCCTAGTTTGCTACCACCGCACC
GCATTGTGGCATGAAAGCGCCTCTCAGCGCGGCCACGACGGCAACCACGATGCCGCAACA
GAGAACGATAGGGAAGAGGCCATCCACACACCCGAACTGGTCTGTCAGTGGCATGGCTAC
GTGGCCTCCAAGTTGGGACTCAATCGGGGTCGTGTGTGGATGGACTTGGTATCACGAGTT
CGTCCCTTGCTCAGTAGCATAGCCACCAACTCGAAGCAACTCACATTTGAGGAAATTGTT
GCCACGTTGAACATTGTTAACCGGCTAGTTCGGGTTGGTGAAGAATTTGCAGGTCATATG
TCATTCGATCTGTTGGAGATGTTAAAAAACTCCACCCGGGGCTTCTTCGGGGAGTTCCAT
CGAATGCATATGGAGCGGCTGCGACTGTTTTTGGATCATGAGGGATGGGAGCATGTTCCT
GTGCGACCTGGATTCTCGCTTTTTGATTTGCATGAGTTCCACACTCTTACTGACCTTTTC
GCTCCCAATGGGGACGCATTCACGGCTATCGAACCCGGCGTTTCTGGATCTCCGTCGCCG
AGCCGTGAAAATCTCTTTAAAGAACCCTACGACTGCCATTTCTTTGACCTGGGACTGGAT
GATTCGAAAATTGATCAAAAGGGTTCTTTGGAGACCGATACCGAATTGCTGGTGGATGGG
ACTGTTGTGGGAGAAAACTCGGACCAGTCGACGCCTTCCAAACAGGCGGCGGCCTCATCA
AGTCCGATACTTGCCAGCACAACAATAGAAGTTTTTCGTCTCTTCGGCCGCTATCTACAA
ATGATGCGTCTATTGCGACCCATTGCCAGTGAGGTGATGCACTGTATTGGCCAGATTTTT
GACTACTATCTATTTGTGGTCTACAGTCTCTTCGGGAAGTCTTTTACGCTGAAAGAGGAC
GCAGCTCAGCTGCCCGAGCGCCTGAGAAAAACTCTTTCACGAATCTCTACTCGTCTCATT
GCTCCGGCTGGTCACTCTTGCGTGGAGAATGGAAGTCGCTTTGTGGTTCCTGACTGCATC
CTGAGCACTTCCAATCGGGATACGATGGGTGCCGATCAGATGGCAAGCATGGAGGATATC
ATCAACCATCTTCGACGGCACCTTGTTGGTGTGGAATCCTTGGTCTTTTTGTCCAGCGTC
CTAGAAAAGGATCTCCTTCCCCACCTTCGAGACTGTCTCCCAGAGAGCAAACGTGGTCTC
TTGGACGCATTTCGTGACCAATCCCTCATCACAACTCTTGACGTCCGGGAAGCTACTGCT
CGCCACCTCGCCTCTTGCATCTTTCCATGTCTCCTACTCCTTGGTGGACATCCAAACCAA
GATTCCTTGGCAGACAAAGATGCGGCACATCTGCTACGGCAAATGGTGGCAACGAACCCC
GGTTGGGCATCAAACACGGTTGCAACGGAGCCCAGTGCCTATCTTCAGTCATTGAACGCG
GCGATATCACGCTTAGCTAGTGCTCTCAAGGCCCTCCCCCCACCTTTCATTCCTCCACCT
GCTATGCGCGCTCTCTGGATGGGTGCTATGGCGTGGATCTCTGCGGAGCTACTAGAGGGA
CTGGCTGGAGTGTATGACTGCACGGAAGAGGGACGCAGTCAAATGCTTCTTGACGTACAG
TCGGCTGCTGTTCTATGTGAAACAGAATCGGGCATAAGACCCTTTGTGAAGCTGAACCTG
TTGGTAGACTACATCCAGGCCTTCTTTGTGCCCACCCGCGAGTGGTCTAATTGGTTGGAG
AGTACCGGAGTGCACCGCTACACACAGCGTCAAAGTCTGGGCCTGGCTCATTGCCTCGCC
CGCGGTGACAAGCACGCCCGACAGCGTCTGCTTGCCGCGGTGACTACTGTTTATGCTCGC
CATCAGCAATCCGTACTACTCCATTCTGGTGGTGTCGGTGGCTCTGGAATAGAGGCTTGA
>mRNA_EmuJ_000045200.1 gene=EmuJ_000045200
ATGAATCGAAGGTCCGGTCTGGAGTCGGATCCAAAATACAGATCATATTCCGTTGCCATT
GACAAATGCCTCAAGTCATTTGAATACTCAAATGAATGGGCTGATCTGATTTCCTCTCTA
GTTCGCCTTATAAAGTTAATCCAACAATACGATCGCTACGATGTGATTCCTAAAAAGCGT
TTGTTGGGCAAACGCCTAGCGCAATGTCTCCATCCCGCTCTCCCTCCAGGAGTTCACTGC
AAGACTCTTGAGTGTTTTGATCTTATCTTTCGTATCATGGGTCCAAATCACCTTGCTGCC
GATATTAGCATCTACGGCCCCTGTCTCTTCGGCCTTCTCGGTCCCTCCGCCATGACCGTC
AAGCCGCTTCTCTTTAGTCTCTTCGAAACCTACTTTCTTCCTCTCGGCGAAAAGCTGAGA
ACTGCTTTTTTGGGGCTCCTGCAAGGTCTCTTACCAGGTCTCGAAGAGGGGTCAGAGTTT
TTTGAACGTGGCAACAGTATCATTGAAAAATTTTGTTCGGTCGTAGGACCTGATTTCTTC
TACACTTGTCTTTGGCAGGTTTTGATTCATGCCCCATCAGTACGGCACTTCGGCACCGCA
TTCATCCTCAATCACTTCAACAAGCGACGACATCTCTCAACTCAGGCCTGTTTCTTCGGA
ACCTCAACAGCGGTTCTGTTGGAAAGCATACGATGCTTGTTGGCTGACAACGTAGTGCTG
GTTCAGCGTGACACCCTGGATTTTGTCATCCTTACTCTGCCAGTACATTTGGTTGGATCT
ACTTCCTCACAAAAGCAGCAGAAGAGGCGTGATCAGTGCAGCCATCCTTTGGAAGGAAGG
ATAGCTGCGTCGGAGATGCGGAACCTGGTGGCGGCAGCGCTAACGGTGCTTCTGCGAAAG
GATGCCTCATTGAATCGACGTCTTTTCATGTGGTTGTTGGGCTCGCAGGCCATTGAGTCT
GCCGATGCGTCCCGGCATGCCACCACGGTTGCTAGAATAGCGCTTCATTCTAGTAACGTC
CAAAATGACTCAGATTCCGCAATCCAACTGCAGTATTTCAAAACCTTCAGCCTCCGACTT
CTCACAGAGGCGATGCAAGGCATCCTTAAGTCGACCCTTGCTTCGCCCTCCATCGTGGAT
GCGCAAACGGCCAACCGCAGTGCTTGTTTTCGTCCCTTCCGCCTCATGGGAGGTCTCTTA
AACCGTTCGGAGATCGGTTCCCTTCTAGTAGAGCACGTTCTGGTAGACTTTGTCTTCTTC
ACCCTCCATATGTGCCATCGCCTTCAACGCATCAGTGGTAATGATGGAGGGAGTAAGAGT
CCCCATTCGTCTGCCTACTCATCGGAATCCTCATCACCAGCGAACCAGCGATCCAGGGAT
CAAAAACTTCCTCAGCAGACGTTGGAAATGCTAGCACAGTACGATGCCTGCACCATGGAT
AGTATACTTCGAAATAGTGGGGGATCTAGTCGAAATGGCGGCAGGCGGACGCTCTCCACC
ACCAATCCACGTTTAAGTTTTCGCCATTCCAGTGATCCCTTTAAGGAGGCCCTTCCATCA
GCCTCTACTGCTGCTCGTATCTCTGCGGAGGCAGAATTTATGCGCGAAGCAGAGCTCTTC
TTCGCCAACCTCGAGTCGGAATTTATGTGGCCCTTTCTTCAGAACCAATTCTTCCTCTCT
CCCAAAAAAGTGCGTCGCGGATGGGTTTCTGCAGTCCGCTTTTTGGTGGAACATCTGCCG
ACCGATACGTATCCGGAGGTTCGTGGCTGCCACCTACCTCGCATGGTCTCCGGCTTGACA
GTGACCCTACGCGAGCGGATGGATCATCTCACCCTGTCGGAGATCGCCGAGTTTATCGAT
TTGCTAGTCGTTCTGATTGCGCACATTCAAGAGCATATGGCGGCAATGCTGGATCAGTCT
CTGGCTGATTTTTCGCGTCCATCAACAACGAGTGCATCCAGCGTCTCCAAACCGTGGAAC
AAAGAGGTTGTTTTGATTGCTATTGCGATTGGAGACGTCCGACGTCTTCTCGCGGCTTTT
TTCAAGCACTTTCTATGCTCTTCATCATCTAAAATGGTGGATAATTGTTTGGATTTTCTA
CGATATCCGGGGAAAGATCTGAATGATCTGGACAGCAAGTTTTGTGAGTTTTTTAACTCG
AAGGCGGGAGAAGTGGAGCGAACTGTAGTGGTGGATCTACTGGCTCAGCTTTGTCGCCTT
GTTGTGGAAATGTGCAATGTCCCTCTTGTTCAACCGTCCACTGATTCTGCTTCGACTGAC
GAGCTCAATTTCAGTCGTCTCTTTGATAGCAGTTGTGGCGCGGATGATGCAGCTGCCCTT
CCGGAGTGGTTGGCTTGCCTCGTAGCAGGTGGAGTGTTGTCTGCAGACTTCGACACAAAG
GCCGTCTGCCTTCACGCCTTGTTGGATCTGGTCGAGGCTTCCACTTCCATTCACGGCTGG
CCTTTTGGCACTTCCGACTGCAATCACCACCACCACCTCCACCAACAACAACCTCTGGGT
CGCAGCGGACTTCTTTTACCTGTCCTGACTCCCCAAGTTCTAAGTACTCTCGCCTCCAGT
TTGGACTTCTTCCCGGTTGCTGGAGTTTCCCTGTGGTGTTTCCTAAATGAATCCACCTAT
ACGGATGATGCAGCTTCTCTGTTGATTCGGGTCCTAAACATGGCACCGAACAATGTGACT
TATTCCGCAGAGGTTATGGTGGAGAACTTCATTGTGCAACAGATGCTCTCTGCAGACCCT
GCACTTCGTACCCTTGCACACCGCCGATTCGCTCTGCTTTGGCAATTTCAACGCTCTTCG
GTCTCCAGCGAAGTAGCATCGATGACAACGTCGACATTGGCTAATGCAACGGGTGCTGGT
GGCATTTCAAACGGTTTAGGGACTTGTGTTTCTGGCTGGCGCAGAGCTGCGATGGGTTTG
CCTCCGATCAGCAATGAGAGTGCTTCAAGTGTCGCAAATTTTAATAGATGCATCTTGATC
CTGCTGGACAATTTAGACGACGCAGAGACGGCAAGTAGTGGCGGGAGCGGCAGTGGTAGA
TGGATGCACTTCCGCGATTCCCTCTTTCTAGCGCCTTCAGCTGCACTGGCAACGTCGGAA
GCGGCGGAGTCACAGAAGGCGCGAGCGGAGGTGCGACAGGTGGCTGCGGCTTGGCTTACC
TCCGCTTTGAGCAGTGGACAGGTGGGTCGCGTAGTGGCACCACTCTTCTCCATCCTTCTC
CATCCCTCCACGGCGCGCACCAGCCTACTCTCTATCCGTCATCGCCGACGTCTCCTTCGG
AGGATCCAGCGTAGGCGAAATCGGCGTCTGCTACGCGCTGGGGCGCTTCCGAGCAGTACC
CAAGAGAATTCCGATGTTGATGCTACCGATAAGATTGAGGAGGAATCTGAAGACGATGAC
GAGGGTTATGACGGTTCTGAATGCGACACTGATGACGATGATGGTGATGATGATGAGTAT
GATCGGAATATTTACGCCCCCTCAGGAGGCTCACCGTCAGGCGAATTTCATTTCTACTTC
TCATCATCCATCTCTCAGCCATCGACGTCCGAGGAGGGACACAAGCAGCAGGAGATGAGA
CCAAAGAAGACAACGAAAACGATGAAGGCAGATAATGGAGACGTCTTCGATGAGGAATAC
TGTCCGGTCAATGTAATGACCCCTCTTCAAAGTGCTAATCATGACACCGAAACTGGAATT
AGTGAAGTGGAGCGTGTATCAGTTGATCGGGCTCGAAGAGATGTGATTCAGGCAAGAATC
CGTTGCAACGCGCTTCTGTCGCAGCTACTGGCGCCCCAATCGCAACCGGGGGAAATGACA
ACTGATTCTGCCAACCTCTCGCCATTTGATCAGCTTGTGGCGTCTCCGGTAAAAGTACTA
CCGGTTCATGAACACCTCCTTGTGTATCTGCACAGATATGACTTCAATCAAGTCACCTAC
GCCCTCTCAAGATTGTGTGCCATTCTCAGGAGCGATGTTGGTACCCTGTTTGTGCTAGCC
CTGGCCGCCTCTCCCACAGCATCGAAAGGACCATCAAATTCAGCATCTGCAACGCGAGAG
GTCCCGCGATTTTCGACTTGTGAATTCCCAACACTCTTTGGCACAAACCTAGCAGATCTC
CTGGCTCGTCACTACCGTTGCCTTCTGACTGGAGGTTGCAACGATTTTGCACGTCACTCA
ACCATGGACGAAATCGGATGCATAGTTAACTATCGAATGCCCAGCCTTCTAGACGTCTTG
CTTTTCATCTGTCTCACATTCCTCCTCTCCCTGTCATTGCCTTCAGAATCCTCTGACAAT
GCAAATCTCCGCCTCGTGGCCGCTGAATTGCTTCAACTTATCACCGAGAAACTTCTTCAT
CTCACTGTCATTCTCACTCCGACAGAGGAGGGTGAATTGGTGTTGGATACCAAAAAAGAC
GAAAGTGGAATGACAGCGCTGATCGCCACCCTTCGTGACTCGGGCTCATCGTGGATTGAC
GCGGTAATTCAGAGGTCGGGTCTCTCACAGGCTGTTCTTCACTGCCTCGCTACCTCTACT
GAGCTTACTCACATCTCTGACAGTCTCAACACGGCAGATGACGTGAGTCTACCACTTTGT
CTACGTCTTTTGAAATACAACAGCGGCACTGAGAACTTGGCCGAACTATCGTGTCTCCTC
AAGCTCACCCACCATCTGCTTCAACTCACTGCACCGCGTGGCGAACCTTCTCAAAAATCC
ACTGCTACTATCTCCACACCGTCCAACAGTCGTTCAAATAAAACCCCACCGGCAAATACA
AAGATCGCTTCAAAGAGATTAGCGAACCAATCCTCCTCTACATCAACACAGGTCCACTTC
TCTGGAACCCTTCCCTGGTGCACGTCACATATTCCTGTTCCCTCTTCAACTCTGAAGGGC
TTAACCCCTCTCTCCCAGTCAACAGCACTCCTCTCCGTCCTCACAACTCACTTCATCGGA
TCCTGTCCATCTACCAGCCACTCACGTTCACGGCATGTTGCCACTCAAATGTTGCTGTTG
AACACTCTGCGACTGGGATTGAGCCCCACAGCGCGTGTTGATCTGCATCCCCTGTGGTTT
AACTTTCTGCGGGAGAGCCTGATCTACTGGGGCGCGGCGACCGCACTTTTGATCAATCTG
ATGGTTTCACAGATGTCTACGATTTTGCAGATGCTTGCAGAGCCCTTCTGCCATCTTCTG
ATACCTATGGAAGCAAACAAGCGAACACCCTTACCATCAGACTACCCAGCGGACTACACT
CTACATCTTCTCACTTGTCTACGAGGCATTACTCACACCTTCCTCCTTCCCATCGGCCAA
TCGAAGTTCAATCTTTTACATGGAATGACACTGGGTGCCACTGCTTTCGCGCATAACTGG
TCACCTCCTGCCACTAAATCCTCGCCTACTCATCGCGGGAAATCGTCAAGCAACTCATCG
TCCAGCTTTAAAGGCTTGCCGCCCTCATTCAGTGACTACGAAGCACCAGAGATGCTCCGT
GACTCGATCCGGGTGGCAGAGGCACTGAGAGATTTCCATGCGCATTATAACCAGAACTTT
GATTTTGCACCCCTCGGTCCTGCACTTCAGCGTATGCAGCAGGCCCTTCTGGAGAGCGAT
GCATCATCCTCCGCCCTCCAGATAGCTCTTCTCTTCACTTCTAAGGACCTGCTGGGCACA
GAAGTTATGCCCGACTCCGGTAATTTGGCCTTAAATTGGGCTAGAGGACGCGCGGAGATG
TGCCATATTTTCCCCACTATACTCGCTAGCCTCGCCACAATCTGGTTGGCTCTGAACCAG
GCCTGCGATCCCTCGTCGTTCTTGTCATCGCCCTCTTCGGGTGATGACCTTGAAGCCTAT
TTTGAGACCGGTATCGACGCACTAGACATCGACAGTGCTCGGAGCGTCGCGATTCCGGTC
CGTCTCCGTTGCGGTTTCAATCGCCTGCCTGCCCTTACCGCCCTCGGTCATCCCGAGGTG
GTGCGTCGAGCTATCGATAACCTCCTGGAGCCCATCGCCCTTAGCCACCCCACCCTCTTT
TTTGCTGCCTTGGCTCACGTCTGGCCGCCTCCCGGGGCAGTCAGCAGCAGCAGCTTAGGT
GGAGGTAGTAATGACCTCATGTGGCTACTCTCCTCTTCCCCCTCAGGTCTACCACTAACT
CTACGTCAATGTGCCCTCGTCAGCCTCATTAGCGGTGCACGTTGGGGCTACCAGGAGTGT
GAAAATAAGAGCGGGCGCTACGTTAGTCTTTCTAGCGATCCCAGTAACCCCGAACGACCA
GTAGCGTTGCTAAAGGCATCCCAAGCCGTAAAAACTCTTCGAAACCTTCTGCGATCGCCA
CCGGCTTCTTTGGCACTCGCCTTTACTCTAGATCTGTCCCATGGTGAGGCCGCGGTATCC
TCACCTGTTGAAGAAACTCTACCTCCGCAGATTATGCAGTCGTCACTATTGCACTTTCTA
TTTGCGTGGATAGTCACTACTGGTGGGATTGGGTTCGGCTCCTTCCAATCGGCGAGCGTT
CAAGATTTTCTGCGCGACGTCGTTCCTCTGACATCAATCTCGGCCGCCATTTCAACCACT
TCTGGTCTAGGAACTGCTATCACTTCCCCCATCTCCGTTTTTGTCTTGGTTAGAATCTTC
AACGAAGTTATTATTACACTGGCCAACAAGGACGAAAAACGTGATCAGAAGGATCTACAG
GACATTTGCCAGCGTCTAATGGAAGCCACCGCCTCCATAGCCGGCACAGCACTAGAACAG
GCCACATGGTTCCGTCGTGGTCTCCAGGTCCGTACTGTAGCTGCCACAGCAATGCCAACG
GCTTCTGCGGTTGATATATCGGGTGGCCTTCGTCCACCTGACTTTATACACCCCGTGGCC
TCAGATTCAGCTCTGGCGGAAGTCAAAGTCAGTGGTAACACACCACCCAGCGCACTGCAT
GGCTCGCAGGAGCTCCGTTCTTCTGACCATCGGGATTCAGCTTCAATGTATGCCTCGCTG
AAAGAGGACCTGCCTGTTTTAGCCCTCAAGATGCTTGCTGAGCACATGGCAGTGTTCTTT
GATGTGGTCTACAAGAGTGAGGAGAAGGATCGCGTGCCATCTGCTCTTAATAATGGCATT
CTTGCCAACATTCTGCCCTTCTTGAAGTCTCACAACATCGCCAACGCCTGTCACTACACA
GCAGCAAGCCAGGTACTGGCTTCGTTGAGCTCTTACCAATTCACCCGCCGTGCCTGGAGA
CGCGAGGTCTTTGAACTCTTTATCGACTCTACCTTCTTCCAGGCCACCGCACCGGCGCTC
CACAGTTGGTGCGCTGTGGTGGACAATCTCATGACACAGGAGAAGAATACCTTTAAGGAA
GCTCTTACCCGTCTGACCGTGTCACAGGGTGCAGGACTGAACATTTTCACCAGCAAGGAG
GCTGAGTACGAACAACGTGCAGCACACCTCAAGAAGATTAATTTCATCGTCTTCTCCAGT
GAGTGCGAACAGTACTCGCGTTTCATCTCGGACATTCTCGAACGACTAACGGACAGCCTA
CGTGCGATGACGGATGTGAACGTGCCGATTCTCACTCAAATCTTCCTCTGCACTCGTGTC
CTTATCGCAAGGATTTCAGCGGACTCCCTTGCCTCGCTGTGGTTCATTGTCATTCCGGAA
CTGGTGAACGTATTCCGGATATTCTCAGAGCGATGCAACGGCGGATCCAAGAAGTATTCG
GCATTGAGCTTCGAACATCTGCAGAAACTGCCCCAGTCCCAATTGACCCTCCTTCTATCT
GCCTGCAAACTGCTTTCAACAATCCTCCTACTTCCTGAATCCATTATCCCTCAACTTCTC
TTTCATCGTTGGGTGTTCATTAATCATCGAGCAGATGGAAGATCCAAGGGAGAAGAGGTG
GAGGGAAGCGAATTAAACTCTGCTTTCCAACCTCTCATGAGCAAAATCTCGTCCGGTTTA
ACTTCAATCTATCAAGGTGAAAACCAAACTTATAGTACTCAATTACTGTCGATGACAAGC
GCGTGCTACTTCATTCTCTCTCTCAAGAACGTGACCACATTCGAGCCTCTTGAACTCTTC
TTTAGAAGTCTCGGAGAAAAGCGTACCGTCTCGGAGACGTCGAGCGAAGTCTTTGACGAA
GGTACGTTGAGTCAGGTGCTGGAGGTGTCACTGTTCAACGAGTTCCCTGAGTCCATGGCA
GCCTCGAAGTGA
>mRNA_EmuJ_000045300.1 gene=EmuJ_000045300
ATGCATAGTCCCTTCCACCCATCCGTGGCTGACCCACCCACCATCTTTCCCCATTCGACG
GTTACCACCAACCCCGCTTCCCCGCATCTACTCATTCTTGCGATGTTAATGACCTTTTCA
CTAGTGAATTCCTCGCCTCTGCCAAGCGATCTCGAGAGCGGTGTGAATTATGTAGACCAG
AAAACAATATTTGTTCCTAGTTTTGAGATGGATAAACGCAACAATTTCTCCGATCCACGA
CGAATCATGTGCGGCTATCAGTTGATCGTCAACCTCAAAATGCAGTGCGGAGATAGAGGG
ACGTATTCGCCCTACGAACGGGGTCCGCGTATCAAGCGAGGTCTTCGATTGGGTCGACCA
GCTCCGTTATACAGTCCGTTGAAGAGTCGAGGAAGAAAGCATGATGATTTTTGCTCCATT
TACCTTCGCTACGAGCCTTACACCATCGTCACGGAATGCTGCTGTCGTGGCTGTACTCGT
CGGTTTTTGGAGCAGCATTTGTATAGATCTCGACTGATCCCTTTGTGTAAAAAGCCTTGT
CGATTAATTGGCCAAATTACTCTGCATTTAAAATTGAATAAATCGATTAAGATTTGGTGT
GGATTTCTACAAAATTCCAACTTTTATCAACCGAAGGGAGCTGTGAGGCAACTCCTCCAC
TTCCAGGAGTCGGAAGTGATGCTGCCAAACTTTACACGTTTTGAGGGATGCGTGTGCATA
CAGAAGGCTGTGAATTTCGAGCTAGAATATGCTTCTGAATTTGGAGAGGAGGTATTCAAC
TTTACTTGGAGCATCTCCTAG
>mRNA_EmuJ_000045400.1 gene=EmuJ_000045400
ATGTCTTCCCCAAGTCATTATATTCCCGTATTCCTACTATTAAACATATTTTTTCTCATT
TCTGGCGGTTGTGCGGTATCACCTCTTCATGACTGGGAGGAGGAAGGCGACGCTCTATCA
GAGGACAGTCTAAGCATGATGAAACGAGCGAATACTGAATACGCAACAACAGAAGTAGAT
CGTCCGCGTATTCTTTGTGGCCAGTCGCTGATTCACACCCTAAAGGAGCAGTGTGGACAA
CGCGGAACATTCTCACCCTACCACAAGCGCGCAGTTCGTGAGCTCATCAGAGTGGCTAGA
GGGCTTCCTGACATATCAGATTTTGTTGATAGTCAAATCCACTTGCACAAACGATACGAC
GATATCTGTGAAGTGTACTTGCGATACGAACCCGATAGTCCACTTTCTCAATGCTGTTGT
TTAGGCTTAAAGCAGGCAAGTGGAGACATTCCAAATCTCCAATTCTTCCGCTCCCTCCCT
ACCTCACCCCACTTTTGTCAGATCTTCTATCCGCGTCGTCGGAAGATCTGGGTCCTACAT
ACCACGTGTAAGTTCTCCCCTTCCACTCACCCACTCACTCAGTCCGTCGCAAGGCATTCT
TTCACCTTAATGTCCTGCCCGTCTCAATCCCCCTCTGACTTTGTTCGCGTTCCACACCTA
CACACTTTTTCATGCGAAAAGGCTCCTGTTTATAAAGAAGTCAGTGGATATTGCATCGTT
CCACCCTTAAGAATATTCCATTTGGGCTACTAG
>mRNA_EmuJ_000045500.1 gene=EmuJ_000045500
ATGCCCCCGAAGCGATTTAATCCTTTCAGAATTCCAGACAAACTTCTCAATGATCCAATC
CTCACTGAAATCATTCAGAATTACTTGCCCAGAAACTACAATTTTGAGATTCACAAAACT
ATCTGGCGAATTCGCTGTCTGAAGGCTAGATGTGTGGCACTACAAATGCCCGAAGGCCTA
CTGCGTTTCGCAACCACTCTGAGTGAAATTTTTCAAAGATTTGGGAGCGCATCCTACAAA
TTCAACGATGAAGACCCGGAGCAGGAGAAAGCCGATGATGCTTCGTCCGAAGTCGACATA
ATCATCCTTGGGGATGTAACCTACGGCGCGTGTTGTATAGATGATTTCACCGCCAAAGCT
CTAGGTGCTGATCTCCTTGTACATTATGGACATAGCTGTCTCATTCCTATTCAAAGCTTA
TCTGTCTTGTATGTTTTTGTTGACATTGCATTCGATATGGCTCACTTCATTGATAGTATT
AAAACTATCTTCCCCAGCAATGCATCTTTCGCACTTTTCTCAACAATCCAGTTTGTCTCA
AGCTTGCCCGCTATCAAAAAGTCCCTTCAGGAAGGTGGATTCAAAATTATCATTCCCCAG
CGCCTTCCTCTTTCACCCGGAGAATTGCTTGGGTGTACGTCACCGAAGGTATCAGGAGTA
GATTTCATGGTCTTCATCGGTGACGGCCGATTCCATCTTGAGTCAGCAATGTTAGCGAAT
CCTACCCTGCCTGCTTACTTGTACGATCCTTACAACAAAGTCCTGACACATGAGTCCTAC
GATCACGCGTTGATGCGGACCAACCGCAGACGTTCGATTGAAACTGCTCAGTCGGCTCAG
CGCTTTGGCATTATCTTAGGTACACTTGGACGTCAAGGCTCTCCACCGGTGGTTCATTTG
CTCCAGAGACGAATTGAAGAGCTTGGGCGAAACTTTTTTGTTATTCTGCTCTCCGAAATA
TTTCCAGATAAGCTAAAGCTCTTTGGCGACAAGGTGGACGCTTGGATACAAGTGGCGTGT
CCACGACTAAGTATCGACTGGGGAATGGAATTCGAGAAACCTCTGTTGACCCCCTACGAA
GCCGCCGTGGCGTTGGGTATGGCGGATGGTAAGTGGAGTGATGCAAGCCCCTATCCCACG
GACTACTACGCCTACGACAGTTTGGGACCCTGGACACCTAACCATGTTGACAATCGCCTC
AATGTCCGTGTGCCCTCTCTGCGACCGTCCAAGAAGTCCCCGACAGCCTGTTGTGATCAC
AATAAGTGCAATCAGTAA
>mRNA_EmuJ_000045600.1 gene=EmuJ_000045600
ATGGAACATTTGCCCTTTGTTTGTGACATTTATTCCATCTGGGTCACCCCAGGAGCGGCT
TGTGTAAATAACCTCTCGCATTCCTTTTTTACCGCAATGGTGGAATTAACAAGTCCCGAC
CAACCAGTTCAAAAGAACATAAACAATGCCGTATTTGTCATTCCGGCAATAATTTTTATT
GCTATTGCAATCTTTTGCGCCCGAAAGATTTACTACATACTAAATGAACCCCGCTCTTCC
AAGGTGAAGAAGCACAAAGCTGCCAAAAAGAATTGA
>mRNA_EmuJ_000045700.1 gene=EmuJ_000045700
ATGATTGCACAATTACAAGTACGTGATGAAGACGTAGAAATCGGCAGTATACCTTCACTT
CTCCGATCTCACCCACTTGAACTTGCCAAATTGGGAAAAGAACTAAGGCGGATTGAGAAA
ATGGCTGCATTGCAACGTCGCAAGCGTCAGAATTCGGTGACTAGATTTGCGCAACTTGTG
CCTGGTCTGAGGCACCGCGGATGCAGCAGACTCAAGTGTGGTTTGTACGGCCTCATCTCC
CTCAAATCACCCCAATCAAAACACAAAGACTACATTGAAACTGTTTTGCAAACTATTGAC
ACTTTCATTCAGTGGTCCCGTAGTCATGAACGCATTCTTGCCTCATTCAGCAGCAGCAGC
AGTGGTGATGCGACGGAGTTGAAGCACTTTTGTTATGCCCGGCCGCGTGTCACCTTCCAG
AACGCAGATCAAATTCCACAGCGACAACGACGACGACCACAATTGGAAGTTGACGACGAA
CCTGCGGAGGAAGAATGGCGAGTCCAAACAAACTTCAACATGAATAACTCAGCAATTGGA
TGTGAGCAGGAGATTAAACGCCTGAGACATGACTTTAGACGACTCGTACATGACTTGAAG
GGATCTCACATTGCTTCGGCGATTAACTTAGCAATTCTACTTCCATCACAACAATCCTGG
TGTAGAATGGAAGATGAGGGCCTAGAAGAGCGAATTGGCGGTGATACGGAAGACATTGAG
CACAACGCAAATGCTTTGGTGGTGGTTGGGAATGAAAACCAAAGTCAAATCAACTTTGAG
AAGGTGAAGTCATCGCAGGAGGTGCACAAGTCCTCAGTGAAACCTGTCAAGAATAAAACA
CAGTCATCAGAGCTTTATTCTTGCAATTTGACCATATTCGCCGCTTTCATCGCCCTTAGA
TGGGCGCGTCACTTGCTGACACTGGCCAGTAAAAGGGGCTTCAGCTTGACCAATCAGGTC
TACTTTGGAGAGATCGTAGTGTACTCCCATTCCACCAGCCTACTAGCCATTCTTGACCTC
TCTCCGGATAACGTGATCACCTGTCCGAAGCTGAAGAGCCTGCTGCTCAAGGCCAAAGCC
ACCGAGCCGCAATACGCACGGGAGGCGGCTCTTCAAAGGGCAACCGACCCTCTACGTGGC
ACCACACAGGGTGCTGCTCGGTCCCGTCTGCAACCCTTCGTCCGCAACCGCGTCCGCTAT
CGCCGCTCGGAGAGTTCTGCGTGGGGAGGTGCTGGCAGTGGGAGTTTAATCACCTCCACT
CCATCTTTGTTGCAAACTCGGCGCACAATGGCGCGTAGCGTGAGTGGCGGGAGGAGCAGC
AGTAGGAGCGGCGATAGAAGCGGTGGTAGGAGCAGCGAGATGAGTAGCACGGGGCACCTG
CGGCCCCGAAAGGACTCGAATCTGCTTGCGTCGAGACCCTTGCGCAAGCGAAGCATCAGC
GCTTTCCACATGGTCAACACGAAAGTGTTGTCAACTCGTGGACGACGAGAAAACGCGCAG
GAGAAGAGCTCCAACATGTTTTCAATGCTACAACGTCTGCGAAAGAAGAATGCCCCTGGC
TATCTTTCACTGCAACCGGTGCAACGCATCTCGGAGAGGATTAAGACCACATTGTCTAGG
CTCACCATCAGCATGATGAGGGGCTGCAAGTATCACCAAATTAAAAAGACTAGGCTGGGA
GTGACTCTGGCGTACGTGCTGCGCAACCAGATCCGCGATTTCCTCATCGAGGAGCATGAG
TGCGACACAACAGGTTGTCAAGACGAGGAGGTGGCTGCTTTGGCGACAGGCACTGATACT
ACAGACACGGCGGCGTTCCGAGTGGTCACACACGTGGCAGTGGTGGAGGTGATGCAACAG
AGCATCATCATGGCTAGTCAGGGCCTTCACGAGCATTGCACGGACACATACTACAGCTTC
ACATTCCGCTACACAGATGCCATCACTGTGGCCACGGTCTTTCTCATACGGCAATTTGTC
CAATTCCCCAACGTTGTCACCACATCCAATCCTCTCGTTCGAGATGTCTATGAACGATGG
TTGAACTGA
>mRNA_EmuJ_000045800.1 gene=EmuJ_000045800
ATGGCTGTGATCAACTGTGGTCGTGTCGGCTGCCAGTTCCCCATCAAATCGGATAGAATT
GTGTGCTGCGAGTGCTCCACCGCCTTCCATCCAGAGTGCTCCGATCTTTGTCCAGAGGAC
TACGCCGCTAAATGTGGTAAGGGTGACTGGTACTGTGCCATCTGTACCGCCGCCACGACG
CCAATCGGTGACTGTGCGATTGGTGTTGCCACTGCAAAGCGTGCTGACGCTGCTCCTCCT
CCCCACTTATTTCCCATCTCCTACGTAACCAGCAATCCTAACAAGCTGCGTGAAACCATG
GCAATTCTTGGCAAGGAATACGTGGGAATGCTGAGGCAGGTGGATGTGGAGTTGGCGGAG
TATCAAGGCAGCAGTGCAGAGGAGATTGCTCGTGTGAAATGTGAGCAGGCTGCGAGGATG
GTTGGCGGAGCGGTGTTGGTGGAGGACACGTGCCTTGCCTTTGACGCCCTGAAGGGCCTT
CCTGGTCCCTACATCAAGTGGTTTTTGAGGGCTGTTGGACCTGAGGGTTTAAGGAAGATG
GTGGAGGGCTTCAGGAGTGCGGATGATGGAGAGGTACGCGATGGGGCCTCCGCAATTTGC
ACGTTTGCGTACACATGTGGAGTTGAGGGGGAGCCAGTAGAGGTGTTGCAGGGCGTCACC
CGTGGTCGCATTGTAGCACCACGTGGGAGCGGCGGCTTCGGTTGGGATTGCTGCTTCGCA
CCGATAGAGGCGACGGAGGGACAAACGTACGCGGAGATGTCGGCGGAGGTGAAAAACAGC
ATCTCGCACCGGTGCAGGGCCGTGGCAAAACTGCGTGGGCTGTTGGATCGCCTTCGCTCC
TCGTCTTCCACCACCTCTTCTTGA
>mRNA_EmuJ_000045900.1 gene=EmuJ_000045900
ATGGTCTTGATTCGGGATGTTTGTTTTTTCCCCCGTAATGACACTGCGACTGGTGTCGAT
GTTAAACAGAAGGCTTTTCAACGTGAGTGGGATTCTCGTCTGGTGAACGCCTCTGCTGAC
ATATGTGCAGAAGTTGCACGCTACATCCATGAAGTCCATTTGAAGCTTAATCATGGTACA
TTGGGTACGCCTGTGGGTCAAATACACACCGCTTTGTTGCTTGGCACTGTCAATACGCCT
GATCACATGGCATTCTTTAGCAATCTAAAGGGCTATCTTCGAAAATGTGGTCGCGTGGCC
ATAATTGATTGTAGTGCAGAAGCCCTTACTGCGGACCAAATTTTCTCCTCAATAGATCAA
CAATGCAATTCTTCTGTGCTAAACTTTGCATCACATGAGTCAATGGGCTTGAGTGCGGCC
AAAAGCGTGACAGGCCTTTCGGGCGCCACGTCGGTTTGCAAGTCCAAAAGTGTGGGTAAA
TGGAAGGCTAAGGTTCGCAAGAGCTGTCGGCGGACCAGGCCAAGTAATAGTATAATGAAA
TTGTCTGTGGTTAAATGTCACTCTGTGCCGTTGGTAGTAGTGATTCCTGCCATAGAGAGC
GTGCCAAGCAATGTTTTGCGGGAATTTGTGCGGATCACGTCGGTACGTGTGAAGGAGCGT
CGAGGTCCCCCCATTTTCTTCGTTTTTGGTATCACAAGCACTGAAGATCTTGTCCTGGAG
TCTCACTGCGACGCTGCGACTTTGTCTTGTCTCACTGTGAAACGTTTTCACATGCGACGT
TCTTCCGTCTTTCTAGATGCCGTTTTTACGGAGATTTTCTATGTGCCGGGATTTCGTGCG
TCGCCACCGATAATTCGGTGCCTGATTGACAAAATGCACAATTGCCTTGATTATTCAATC
AAAAATCTGCTCGATCGTTATAAGGTAGCAGTTTTGAAGCACTATTTGACTCTGCCTCAT
CCACAATTACTGGCGCCACTGGAGGAAGCCGAGAAGTTTCTTTCCTCCATCAGTGATGCG
GAATTACCGCGCTTTGTTAGCACCTACCCTTCTCTTCTCTCGTTCTCGGTAAACATGGAG
GTCGATCAGAGTACTCATTTTGTGGTAACTCGACAGTTATTGCAGGAATCGCTCCTCAGG
CACTGGCTCGTTCAACTCATTCTCCCCTTTGTAATAAAGTGGGTGCTTGCTCTGTTTGGA
GACTTTCATAAGCATCCCATGACTGACAATACTGCTGGTCTTTATTGCGATTGGATTGCT
GGTCGCCTAATAAGTGAGGACATTGTTCGTAGGTTTAGGGCTCTTCCTCCCACACGGGTG
CTTAGTTCAATTGAAACGTCAGTGGGGAGTATCACTGCCTCCTTGAGTGTTCTTCAGATG
GGAGCTCGGCAGAGGCGAGCGAGTCCGCCTCTTGATAAGACAATGAGAGGTGAACGCAGT
GCATTAAGGGGCGTTTCAGGAGGTGAATTTCCCTTGAATGATCCGCGCTGGCTGCCATGC
CTTCCGCGGGCCATTTGCGTGCTTACAGAACTGAGAAATGCCGTCTGCAAGTGGCAGGGT
CGTCTTGCAGCTGCTTTAGAAACACAGATGGCGGCTAAAGCAGCAGATTCGCAATGCAGT
AGTACCAAGGCGGAGTGTGCCACCTTGGAGCTCTCCAGGCGACTGACCCTTCTGGGATTG
CGCGAGAAACTACTCAGGTCTAGATCCTCGTCGGCAGCATCCTCGACGTCGTCGCTGTGG
AAACAGACGATGGAAGAACTTGAGCAATGGTTATTCGCCGTTCTTTCACCCGATAGTGAT
AACTCCCTCAGTCTCGTGCCGGCACCTCACAATCTGCCTTTCCACGAGGTCTTTTACGGG
CCATCAAGTCAAGAGGCGGAGCTGGTGGATTTCGAGCGAAATGTCGACCCGCCTCTGATT
GGGGCTGTCCACCATGTGCTCTGCAATCCCGACGACTTTCTTCCTGCAGTGAATGTTCCC
CAACCTCCTGTGCCGGATGTGTGCATTGTTTACAAAATCTACATGGAGAGTGGCTCTTTG
ATAAACATTCACGATTGGCTCATTTCTTTCGCGACTATTGTGGAACCGTCTTCAGCGAGT
GCGGACGGGAATCCCAGTCAGCTTATCCAGTCGCGTTTCCTTCGGGCCGTGGCTGACTTG
GAACAGGTGGGATTGGTGCGACGCACTGGACGTAGAGTGGATCATGCGCAGAAATTGCCT
CTCATGGAACTGAACTCGACGCTTTGA
>mRNA_EmuJ_000046000.1 gene=EmuJ_000046000
ATGGCGGCTAAAGCAGCAGATTCGCAATGCAGTAGTACCAAGGCGGAGTGTGCCACCTTG
GAGCTCTCCAGGCGACTGACCCTTCTGGAATTGCGCGAGAAACTACTCAGGTCTAGATCC
TCGTCGGCAGCATCCTCGACGTCGTCGCTGTGGAAACAGACGATGGAAGAACTTGAGCAA
TGGTTATTCGCCGTTCTTTCACCCGATAGTGATAACTCCCTCAGTCTCGTGCCGGCACCT
CACAATCTGCCTTTCCACGAGGTCTTTTACGGGCCATCAAGTCAAGAGGCGGAGCTGGTG
GATTTCGAGCGAAATGTCGACCCGCCTCTGATTGGGGCTGTCCACCATGTGCTCTGCAAT
CCCGACGACTTTCTTCCTGCAGTGAATGTTCCCCAACCTCCTGTGCCGGATGTGTGCATT
GTTTACAAAATCTACATGGAGAGTGGCTCTTTGATAAACATTCACGATTGGCTCATTTCT
TTCGCGACTATTGTGGAACCGTCTTCAGCGAGTGCGGACGGGAATCCCAGTCAGCTTATC
CAGTCGCGTTTCCTTCGGGCCGTGGCTGACTTGGAACAGGTGGGATTGGTGCGACGCACT
GGACGTAGAGTGGATCATGCGCAGAAATTGCCTCTCATGGAACTGAACTCGACGCTTTGA
>mRNA_EmuJ_000046200.1 gene=EmuJ_000046200
ATGGCAGCAGAAGGATTCGTGTTACATGCCCTTGTCCAAGACAGCCACAAAGGGGAGCTC
GCTTGCAGTTATAATCTGGAGGTGGATACGAAAATCCACGAACGAGTAAAGTGGCCCATG
GATGAAGAACTGGATGCAGTCTTTTCAGCCGAAATGGATGAGGAGTTTGGGAGGAATTTG
CCTGGGTCAGAGCAGCCTGACATCGCGCAAACTCAGGACCCCTTTTTCTCAAACCGCTTC
GATATTGTGGTCCCCGAAGATGATGGGAAGAAAGAAAATTGCTGCGTGAATTACCTAAAA
AAGTTTTGGGCTACACGAAATAAGAAGATACTTCAAGATAAAGAGACAATAATCAGGACT
ACTGTGCAAGAACTACTGATATATGCGGGTTTTGTAACCATCATCTTAACAATTGCTTTG
CTGCCGACTGCCTATCTGCAAACCTACTTCTTCACGGATGTCGTACAGCAATTCGCTTTT
CCGCTTGAATCTTCTGATAAGGAAACCTTTACCAAAATCCATGATCGGCCTGCTATGTGG
AATTTCATCCTCTCGGATTTCCTGAACTCACTTTACAAGGCGAATGCAGAAAATCGTCTG
GTTGGGCGTCCACGTATTCGACAGGTTCGAGTTTCCAGTATCGACTGCCAATTACCCAGA
CATGTTCCTGATCATCTGCGCCACTGCTTTCCCACCTTCAGCGCCGAACTTGAAAATCGC
GATCCCATTGTGCCCACCATCAATAAAAGTGTCGTTTTAAGTAAACCTGCATGGCGTTGG
CGAAGTGCATCGGAGTCTGGAATTGATAGTGTCCCTGGTACCATCGCCACCTATACGGGC
TCAGGGTACTATCTGGACCTCGGCCTGACTCGCCAAGTGACCTCGGAAATGCTGACAGAA
CTCCACACCAACCTATGGACTGGCGAGTCCACTCGAGCTGTTATCATTGACTTTACCCTC
TACAACGCCAACCTCAACTTCTTCTGTGTCGTGCAGCTCTTATTTGAGACACCCTACACA
GGAGGCGTGATCGGATCAGTGGATATTCATCCTCTCTACCTAATTCACCGGCACTCCCTC
TCTGAATATGTCGTTTTTGTTTGCGAGATCATTTCTCTCGTATTCGTGGCCTACTACACT
GTCAAGGAGATTATTTCTATTTTCAAGATGGGTCTATCCTACTTCCGTGGCTTTTGGCAT
CTCGTCGATTTTTTGGTCATTTCACTGAGTGTTGCTTGTGTCGGACTCAACATCTACAAC
CGCTCCTTGGTCATGGGCATACTGAAGCAAGGGATTTCTTCCCTTGATGTCTACCCTGAA
TTCGTACATATCGCGCATATGGCATTGCAGTACAAACGTCTACTTGCATTGCTTGTCTTC
TTCTCACTGATTCAGATCTTTAAGTTCATCAGTTTCAGTGAAACGATGGGGCAGTTGACA
GCGACAATCAACTACGCTTTATACGATATGATTGGATTCACCGTTATGTTTGGAATTATC
TTTGCCGCTTTTGTGCAAGCTGGAACCCTCATGTTTGGCTCCACCAGTTCGGAATTCAAG
TCTTTCGATCTCTCAGCGTTCGCGTTGTACCGTATCATTCTCGGCGACTTTGATATGGAT
GCTATCAAAGCTGCACACACATTCCTTGGACCTCTCTACTTCTTAGTTTACGTTTTCTTT
GTCTTTTTTGTTCTTCTCAACATGTTCTTGGCCATAATCGGGGAGGCCTATGCAAAGGTC
AAGGAGAATATGGTAAAACGCAAAAATGACTTCAAGTTTATCGCCTATATTCGTCACAAT
ACAAAGGAATTCTTCGCAAGGTTCTCAAAACGCCGAAGAATGCCTCTAGATAAAGTTCTC
GAATCCGCAGGAGTTGATGATCAAATGGAACTCTCTTTCAATGCTTGGAGACGTGCGATG
AAGGCCGCCGGCTACTCCGAGATGGAAGCAAACTTCCTCTTCCACAAGTACGACAAGGAT
GGGGACAACATGTTGAATTTTGTGGAACTCCGTCGAATGCGGGAAGAAATGTTTTTGGGT
ATTGCATTCCAACCTGCTGACTCCGATGATGAGGATAACAGAATGGCAGGCTCTGAAAAA
ACACAGCAGAGGCCTAACAAGGATCTGTTTGCTGAACTTGAGGACTGTGAGGAGCTGACC
GAACGCATAGCAGACGTGGAGGGAAACGTCAACATAGTGGTGAAACAGATCTGCTTCATC
TTGGACAAACTGCAAAGTGCTGAGCGCCACAGAAGAGAGAACGAACACATCCTCATGAGG
AGCATCCTCTAG
>mRNA_EmuJ_000046400.1 gene=EmuJ_000046400
ATGCCTTTGATTAAATTCAAAGTCGTCTGTGCGATTCTTCTTCTGCTCAAAGCCACAAGC
ACATTGTGGGTCAGCGCTCCCACCAAGGCGCAATGTGAATCCAACATCAGACTGTACAAC
CAAATTTTTCTTCGCCACACGATGTTCGCCTGCTGCAACTTTCCGCACATTTGCACCAAA
TACCAAGTAACGGGATCGGGGGAGGAAAAAGGCGAGGCACTGAGAGACGCCATGTCAAAG
GCCAACGTTAATTGGATCTGTCGTTACTGGGGTGCTTGCACTTTCGTAAAAAAGAACCTA
TCGGATTTACGAGTCGGATTCAGGAGGAGCGTGAAGCCATTAACGCTTTAA
>mRNA_EmuJ_000046500.1 gene=EmuJ_000046500
ATGTCAGAGAGCCAGGAATTCTTAGAGGCAGACTTGATTAGCAGTCACTTTAGCAATGAG
AATGATGTCAACCTACATAACTTGTCTCTCGATGTCTGTGCGGAGTTCGAAAAGATTGTT
GAAGAGTTTGGTAAAGACTCATTTCTTACACTTGGATCACTTGTGGCAAGGGCCATGGAC
ACCCTGCATGACGTTTATAAGCAAAGGGATAAAATTATTGGCGAATTGGATAGACTTAAG
CATGACCACGCCCTCCTTATTACAAAATATGAAACTGAAAGAACTGAATTGAAAATCCTG
GGAGAGCGCGTCTTTGATCTTGAGGATGCACTTCAGGACAAACATAAACTGATCGAAGAG
CTGAAGTCCTCGTCTGTGTCGACTAAAAAGCTCCTTGAAATGAAACTAAAGAATGCAAGC
GATCATATTTCACGACTCGAGGAAAGGGATAGGGAGCTGCAGACGACCTACGCAAATCTG
CGACAACGCTACGGCGAGCTGTTTGGAGCTCACGTCGAATTGACAGAGCGTCTTCGTACC
TCCGCGGCAGATGGTGACAATATTCCAACTTCCTCATCGACTAAGTTCAAGGTGCATTCC
TCTGAACCTGAGGCATGTTCGTCCACCACCACTGCAGTCGGCGCCGTTAATCCGCTTATG
TTTATATCACACAAGGGTGATTCGCCCTATGATTGGGGCATTCAACATCAAACGTGCCAT
TACTCTGAAGGTATCATTCCCGAAATTGCTCTGGATACTGACGGTTCGCCATTTTCAAAA
CTCTCAACAGACGAGAACTATGATGACAACTCTAATTCGGAGGAGGCTGACACTTCTCCT
CTACCATCACTTCTAAAGGACAATAACACCAAAGAATTTAATGCCAGTAAGGAGGTGAGC
AAATTGGTGAACGATTTCAATGAACTAGAGAAGACTAATAACGCCCTCAAAATTGTTATC
AACGATCTCCTGACAAACACGGAGGAATTAAACAGTGAGAAAATAGAATTGAAGGAGACA
CTGAGCCAGATGCAAATAGCTCGTTCCAGCATGCTTTTACACATCAAGCAGCTGGAAGAG
GACAACACTCGATTGAAAAGGGAACTTGCTGAAGCCAAAGATGCACAAAAGCAGTTGGTG
TTGAACGAGACTTCTTTCTCCAAGCGGACGCGTTTCACTCGCGAAGAGATGGCCAAAGTA
CTGATGGAGCGCATTCAACTTCAAGAGGATGTCTGTAATCTGCGCGAAAAACTCTCCATT
GTCAGCGCAGGGCGCTACCGTGATGGCAGTGACGGAACGCAGGCGCTTACGACTGGCAGC
AACCGATTCATGATCTTTTTTTCGCGTCTCTTCCAACGCCACGGTCGAAGATCCGCACCG
ACGGTGTCCTTTGATACCTCAACGTCGGGCATTTCGATGGACTTCGGCGAGGGGCGCTTG
TTCGATGCTGAAGTCGCAGGGTTGACATCAAGCAGAAATAATAACACTGTCAAGGCAGCC
TGCAGCAGCGAGTCTTGGTGGCTCCTCCTACCCATCACTCCGAAGCCCTGTGCGCCGGAG
CCTGTAGTAATGCAGAGCGCCTCTGTTCGACGATCTTCGGAGGCTGCCAAATCCAACCGT
TCATCTCCTTCTCTGCGTCCTCCTCCCCTCCCACCTCTACCTCAGCTTCTCTACCGACGA
CCCTTTTCAGAGGCGCTGTCTGGCCAAATGCGGTTGACCTGCGTCACGTGTCTCTTCTCG
GACATCGGAGCCTTGCTTCCCTCGGGTGAACTGCTGGCCGGGCGAAGCCTCTTCTTCACC
CCCACATCAACTGTCCCTACTCAAAGCCCTATTTGTGAGAACCTTTCCAGTCAGCTCTGG
ACGTGTCTCGTGGGTGTGTCCGACACGGCTGCCCTCACCACCGCTAACAGCAGTGCTGAG
GTGGTCGCCTCGAGCGCTGTAGACTCCAAACCGTCATTATGCAGTCAGGTGGTGGTGGTG
GATGCCAATGCGCCCTCTCGCTACGTGGACTCCTTTTTTCTAAGACGCTCCATTGTCACT
TGTATGGCTGCGGTACCAGGAGCTAAGAAACTCGACTATGAGGTGCTGCGTCTTTCGAAC
ACCACCTGGGAGTCTATCCCGCTTGCAGAAGGCAGCACCTCTGCATCTTCCTCCTACATC
TCTCATCCCTCCGCCTCGGGGCTGGAGGAGACCACGATGGCAGAGGTGGAAGTGAGTATA
GGGAACGAAGATGAGGACTGTACAGCTAGCATCCAGACAAGCAACACACTTTCATCTCTG
CATCACTTTGTCGCAAGTGCGGGCAAGGCGGTGCAAGGTGAGCTGTTGCTCAAGGTCCTT
CAACAGCAACAGCAACAACAGTTTTCAATGGTAAACTCAATTGCTACTATTACATCTCAG
CGCACCTCCGCATTTGAACCCGACATTCATTTGGAGGGTAAGCCTGGCGACTTCTACCGA
GTGGAGAGGCAGCGCTTCAAGAAGATATCTACCAGTTCTGCTGCTATTTCCAACACTTGC
TCCGAGGTAATCTGGGAAGCGGCGAGCGCCCAGCAGACTGTCTGGCTGGGCTGCCAGAAT
GGTGACGTCTTCGTGCACAGTTGCGACTCCACACAGCGCAGACCCCTTCTATCCACTCGT
CTTCCCAGTGGTGTCGTTGCTATTTGCCACTTTTCTGGCCGAGTCTTCATCAGCCTTGTC
GACGGCCACATCGTCGTTTTCCGTCGTCAGAATCACCGTCCTGAGACCCATCCACCCGCT
CCAAGGTCATCGACGCCCCTTGGAGAGGGTCACGTTACCTCTACCCAACAGCCTCGCAAC
CAGCTATCCATCAAGGAGGAGTTGTCAACCTCCGAAGCAGCTGGGGCGTGGAGCCTTGCT
GAGGCAGTGGTCATCCACTGTGCACCCACCGGCCAATTCGCCGTAAAGGCTCTGGCCGTG
GTGGAGTCTGCACTCACTCTCTGGGCTGCATACAGGAACCGGATTATCGTAATAGACGCC
ACAACTTTCCAACGTCTCCACACAATCGAGGTTGTCCCAAATTCCAGTGTCGTCGTTCGC
AACCTTTGCTGGACCCGTGATGGTGTTTGGATATCAATACGCAAAGACTTCATCCTTCGT
CTCTTCAACGTCTTCACCTATGAACCGATGCAGGAGTTAAATCTGTCCTACATCATTTAC
GAGGCTGTTGGAGCTCCAAATTCTCAACTACAATTGAACTCAATGGCAGTTTCAGCGATC
GGAGTTTCACCAAACCATCTCTGGATCGGAACTAACGGCGGACATGTTGTCTGTGTACCG
TTTAAACGAACACCACCCTCCTCTACCACTCTTGCCAACTCGTGCTCCTCAGATCTCAGT
CATGGCGCCTGCGTAAAAAGCGACTGTGGGGAAAATGCCTTATCACTTTCTGCTCAAGTG
GATTTGTCCGGCACCGCGGTGAGTAGATGCGGACACGCGGAGGCGGTGAGCTCCTTCACC
CTCACTTTTGGGAACATGTCGTCTACCTCTGTCCATGCAACCACTTCCAGCACTCCGATT
AACGCCACAAAAGCTCCCTCTACGACTTCCAATAGTCAGGGCCTTCTCATGATCAGCGGA
GGTGTTGGTTATTTGGAACATCATCGAGATGTTTATGGTGCAAAAGTCACAGACAAACGC
ATCACTAACCCGCCGAGTCACCTCCTTGTCTGGTCCCTTTCTCACGAGCATTCGATACCT
TCCTAG
>mRNA_EmuJ_000046600.1 gene=EmuJ_000046600
ATGGGTTCTGGACAGTCATCATTGAGTTACCGAACAGCGTTTGTTGAGCTAGCAAATAAG
ACGCAGCCTATTAATGCCTATAACGATGAGTTCTGGGACCAGTTTTGGTGCGGAGGTCCT
ACCCGTATCAGTGATATGTTTGCTTCGGTTCCAGGTAGTGAGATTAGAACTCTAAGGGAG
GAGTCCCCGGGGAATCTAGCTACACTTTGTTACAAAGCTGTTGAGCGCCTAGCTCAGCTC
GCCGAAACCTCTTTCCTGACTACACAGGACCAACAGATCGCTATCAACTGTGTTAGGCTT
CTCACTCGCATTATTCCGTACATTTTTGAAGTTCCAGAATGGCGTCCGTTCTTTTGGTCA
GTCTTGCCCGCACAACCGGACCCCAATCCCGATACCGCTGATAGTGTTCCCTTAGCACAA
ACCCTGGTTTCCTCACTCTGCGATCTCCTTTTTTGCCCGGATTTCACTGTTCACTCTCTT
ACCAAATCCGGCCCGGAAAATGCTGAAGATATACACACCATAGACAGTTGTGAATACATT
TGGGAGGCAGGTGTCGGTTTTGCCCAGTCACCTCCACAAAACGCCCAACACGATGCCAAC
CGCACAGAAATAATTCGTCTCCTCCTTGTCTGTTTCTCCGAGACCATGTACCTTACTCAA
GCTGAGGCACGCAGTGAAATTAACAAGTGGATCGCTTTTTTCTCTGGCCCTGAAAATCGA
CACGTTCTTCCCCTCTTCACCTCCCTTCTCAACGTCGTCTGCGCCTACAATCCCGCCTCC
TCTTCCCTTCCCTATAATCATCTCATGTTCACGGACTCCCGAGAGCCGCTTGTGGAGGCA
GCTCTACAGATGCTCTGTGTTATCTTGGAAGCCGACACCAGTAATCTTGATGGTGGAAAG
ACTCTGTCCGATTCCACCACCTCTGACGGCAAAGGGAGCAATCTCTTCCTCAACTACATG
TCTCGAATTCATCGAGACGAGGATTTCTCCTTTGTCCTCGATGGAATAACGCGGCTGCTG
AACAACCCTCTGACTCAGACATACCTCCCAGGCTCAGCAAAGAAGGTGCATATGCATCAG
GAGCTGCTCATTCTCTTCTGGCGCATCTGCGACATCAACAAGAAGTTCATGTACTACGTA
CTCAAATCGAGTCGTGTGCTGGACGTCCTTGTGCCCATTCTTTACTATCTTAACGAGGCC
AGAAAAGATAAATCTCAACTTGGCTTGATGCACATTGGTGTGTTCATCATCCTCCTACTG
AGTGGGGAACGCAACTTCGGGGTCCGCCTGAACAAGCCTTATTCCAATCGAGCTTCATTT
GACATCACGGTCTTTACTGGAAATCATGCTGATCTCCTCATCATCGTTTTCCACAAGATT
ATCACCACCGGTCACCAGTGCCTGCAGCCCCTCTTCGATTGCCTTATCACGATTATCGAC
AATGTGTCACCCTACGTGAAGAGCTTATCAATGGTCTCGGCCTCCAAATTGATGCATCTA
ACAGAAGCATTCAGCCAACCTTGGTTCCTCTTCTCATCTCCCAACAACTTTCAACTGGTG
CTTTTCCTTCTGGAAATCTTCAACAACGTGATTCAGTATCAATTTGATGGCAACTCTTGT
CTAGTCTACTCCATCATCCGCAAACGTCAGGTCTTCTACCAGCTGGCTAACTTACCCACT
ACCGACGAGGAGATCCGCGAAGTCCTCGCCAAACACAGCGGACTGCATCGACGTTTTGAA
GCGCCACCAGACACCGATGAAGAGGACGAAGTGGAAGATCGAACGGAGGAAAACGGTGAA
GGGGAAGGTGAGGGCAACGAAGACATTTTCAAGAAAGAAGCAAAGGAGGAAGGCTTAGAT
TTCGTGTCTACGGACGTGGATCAATTCTCTCAAGCTGCATCGTTGATCAACGACAAGATG
GACGAGGTTAAAAATGAGAAGGGGAACGGGGTAGCAAGCGAGACGAAAAACGGTGGTGCT
GTTGTAGCGCAAGGCGACTCAGAGGAAATGGCGAGGCAGATGTCGGTTTTGGAAGGACTG
CAGACAAGTCTGACGGACACACCAAGCCTTACTAGTATGACTGACAGTCAGCCGGTGAAC
GCCGCGCACTCTAGCGACTACCACCTCCATTCCTACGAGGGGGAGGCGCCCTCCACGTCC
AGTCACATACCGGCGGCTGCTTCTGACTCTACCACTGGAAGCAGCACTGGAGAAGCTGTC
GAAAGTCGTCACTTGGAGTGGAAAAGTCAGGATGAAGCGAGCAAAGGGAAGGTGGCGAAG
GGAACGACGAAGACGATGCTAGAAAGGGAAAGGGCGGGGGGAAGCGATGGAAATTCGCGT
CGTCGACTGACCCCTCTCACTGTTCCTTGGCGTCCCACGGCGCGTTGGGTTGGCAGCTGG
CACGAGAAGCTGCCACTGCAGACAATCATGCGACTCCTGCAGGTTCTCGTACCTCAAGTG
GAGAAGATATGCATTGAAAAGTCCCTGAAGGATGAGCCAGAAATCCTCAAATTTCTGCAG
AACGGCACCCTGGTTGGTCTGCTGCCGGTGCCGCACCCAATTTTGATTAGAAAGTACCAG
TCCAACATGGGGACCACTGTCTGGTTTCGCACTTACCTATGGGGAGTGGTCTACCTCAGA
AATTCGGATCCACCCATCTGGTTTGACACCAACGTTCGTCTGTTCGAGGTGCAGCGAACC
TAG
>mRNA_EmuJ_000046700.1 gene=EmuJ_000046700
ATGAACGCCTCTGCTAAAGCCACGTATGCTGATGCATGGGCTGTTCTCTCTGTCAAGGAG
AAGCCGTCACCTCCACCCACCCACCACGCACCAACGATGTGGTGCGGTGATGAGGGTGTG
GTGAACTCGGACAACTCATCTCCCGACGGCGTTTCCCAGTACGATGCCATCATTGCCATC
TCGACCTCGTCACTACGGCCAGCAGCTGCGATGGACATGTCTTCTGCCACGTCACCCACC
TCTTCCCCTACGTAA
>mRNA_EmuJ_000046800.1 gene=EmuJ_000046800
ATGGCTGTGATCAACTGTGGTCGTGTCGGCTGCCAGTTCCCCATCAAATCGGATAGAATT
GTGTGCTGCGAGTGCTCCACCGCCTTCCATCCAGAGTGCTCCGATCTTTGTCCAGAGGAC
TACGCCGCTAAATGTGGTAAGGGTGACTGGTACTGTGCCATCTGTACCGCCGCCACGACG
CCAATCGGTGACTGTGCGATTGGTGTTGCCACTGCAAAGCGTGCTGACGCTGCTCCTCCT
CCCCACTTATTTCCCATCTCCTACGTAACCAGCAATCCTAACAAGCTGCGTGAAACCATG
GCAATTCTTGGCAAGGAGTACGTGGGAATGCTGAGGCAGGTGGATGTGGAGTTGGCGGAG
TATCAAGGCAGCAGTGCAGAGGAGATTGCTCGTGTGAAATGTGAGCAGGCTGCGAGGATG
GTTGGCGGAGCGGTGTTGGTGGAGGACACGTGCCTTGCCTTTGACGCCCTGAAGGGCCTT
CCTGGTCCCTACATCAAGTGGTTTTTGAGGGCTGTTGGACCTGAGGGTTTAAGGAAGATG
GTGGAGGGCTTCAGGAGTGCGGATGATGGAGAGGTACGCGATGGGGCCTCCGCAATTTGC
ACGTTTGCGTACACATGTGGAGTTGAGGGGGAGCCAGTAGAGGTGTTGCAGGGCGTCACC
CGTGGTCGCATTGTAGCACCACGTGGGAGCGGCGGCTTCGGTTGGGATTGCTGGAGATGG
GAAATAAGTGGGGAGGAGGAGCAGCATATTATCCGTGAATTATAA
>mRNA_EmuJ_000046900.1 gene=EmuJ_000046900
ATGGCTAGCGCAAATGGACGAGGAACTGCCAGTAGTCAATCGATGCGTTTCTTTCAAATC
GTCGATACCGAGCAGCTGCCCGACTATTGTAAGCAATATCCCCCCCAACCCATAGGTTCG
TGCTTCACGAAGTGGCCTTTTCCCGAGACCTTGCCCTTCCGGCTGCACTTCCAAATTCTT
AACGAGACCGGAAACTTCCACCGTGTGCAGTGGAACAAGCAGAAGGCCTGTCTCTCTCCT
CGTCTCATCGTCAACCCACTTCTCAAGAAAAAGGGACAGCAGGAGGTAGGGTTCACTAGC
ACAACTTCCAATTCAACCTCGTCTCAAAAGCCAAAATTGTCACCTTCTCTACCTGTCTCT
TGCCTTCAGCCGGTCGCTACGTTCTACATGAACCTGACTCTGCCAATGCAAGGAGGAACA
ATCGATGTGGAGGAAGAGGATGGTGATATCTGCCTCCCTCAGACAGAATTAAAAGTAAAC
TCGCTCTACGAAGCAACTATCTACGTAAATGATTCGCTCATGATTGACCGCGAAATGCAC
AAAATTCTACTTGATGGAATCGTGGATACTCACTTTTCCATAAGGCGAGTCATTCCACCT
GTACATATGTCCTGCATTTCGCATCATGTACTGTTAGGCGCTGGATTTGAAACCTTATAG
>mRNA_EmuJ_000047000.1 gene=EmuJ_000047000
ATGTTGGCGATCATTGCGGTTCTACTCTGCGTGGCATGTTGCTCAGGCGAAACAAGTCCG
CATTTGTGGGGTTCTCGCGTTGTCGGCAAGCCGTCGGGGAAATCAGACACAATGAACTAT
CGGTACGGGGACCAATTCCTTGCAGTGGTACGTAATACATCATCAGTGAGCCAGCTGTGG
ATTGAGAATGGCACCTGCACAGTCAATGACACAATTTGGGGCGCTCCTTGTCAGGATTAC
AACGGCACTGCTAGCGTCACCCTAAACGACGTGAACAAGCAAAAAGCACTTTGGACGTCT
TTGAATTTCAATAGATACATCACCGTTGTAACAACGTTTTTTGTGCCATACTGCAACTTC
TCACAGCCTTCACCAGATGAAGTTGACCTGAGGACGTCGTTCCCGCTGTCAAGATTTGTT
CAAGGCCAGCAGTCCTTCTCAATTGATTTTGCAGTTGGCGGAGCAGAAAGCGACGGCGCG
GTGAGTCGTTTCCCCGACTTCTGTCATTTGAGCCTTTCATCTAACTTGTTTTAA
>mRNA_EmuJ_000047400.1 gene=EmuJ_000047400
ATGCTGAGCTACGCATTCCAATGCCATCTACCACCTCTCGTGCTTCTGCGCGCTGCCTCC
ATTCCCACCACCCAATCCATCATCGACGTCCCCGTGCCGCTTCGTCTTGTCCTCGCCGTC
AGTCTCCTTCTCGCCCTCCACTTCTACCGTTTTCCTCTCCCTCTCCATCTACCCGTCACT
ACGACTATTGCTACTGCTGCTAGCCGTGGGTTGATGATTGCGAATGCATACAAGAGATGT
CAAATCGGCGAGTGCGGTATATTTGGTGCAGTGAAGGCATGA
>mRNA_EmuJ_000047500.1 gene=EmuJ_000047500
ATGCCGGTGGCACAGCCGATGGACACTTCGAGACCAGATAGCTCTAACAATGGTGAGAGC
AAGAACCAAACTGCGGAGAATGATACTACTGGTGCTAATCAGGCTTTGGCTATGGGTCCT
GAGGACCTTATTAAGTTTGGCCAGGGCGTTTATAGCACGACATTTAGAAAGAGACTCCAC
GTCACCATTCCCGGACAAGGGAACGGCGGATGCGCAAAAGCCATCCTCCTCAACACCTTC
TTCCTAGAGCCCTTCATATACTACTTAAACGAGAAGAAGGAGCCCAAGCTATCTTCACTG
TGGCCTAGTGCTCTCTCCTTTCCCTACATGATGTTCGGGGATTTAAGCATACACATATCG
CGGTTCGTGCCGTTGATGAAGACCACCACAACGACAGCGGTTGTTAACGATCAGGTGCAA
TTCCAGGTCTCGCCGTATATGCTGATATGTATCAGTAATAAGAATAGGCACAACAGCCTT
ATTCCTTGTGAATTGGATCAAAAGATTAAAAATATGGAGGGCATTACTAACGGCGGCTGG
AGAATAGCCAACAGTGACCTCTTACAATGGCCGGTAGTGAAGACAATGGGCCTAGGGGGA
ACGTATACTTTCAAGAAGCACATCCCAAATCCACCGTTCCGCTACTACTACGCAAACACT
ACGGCGCTGGATCCAAATGTTAACCACTACCTCCCGCACGACACAGACGAAAGGTCGTAT
TTGGAGCCTTTCACGAACTTCGCACCTCCAGCTCAAGATGATGTTTTCCTTGCCCTAACC
ATGCCGGATGTGGGTGCCCTTGGAGAATCGTCCAATAAAACCAATATCTACGGCAACTGC
CTCGTAGAACTGTCGTTGGACGTTACGTTCTTGACTAAGCCCGTCGGTCATGAACACCTG
GAAAAGACTATACCCCTCGTTAAAGCCGATCTGTCATCTATTAACCAATATTCATATTCC
CGCTAA
>mRNA_EmuJ_000047600.1 gene=EmuJ_000047600
ATGATGGTTGGGGGCGTGCTTGATCAACAATATGCCATCCAGCGAGCCACAGATTACATG
GACCTCCTGAAAGAAGAATTGGACGACGTCCGAAATGGCTGTCCTTCGCATCTGTGTGCC
TATCCAAAAAATCACAGTGGGCCTTCGCGTAAGGAGTCCATTCAATGGCTGGAAGATATG
TTTTCAGCCAATGAAATCGCCGTTGTCGATTTCGCCATCACGCTTCGCATTATAATGAAT
TGCGAAGATGAGAAGATCAACACCCTGGTGCTGTACGGCCCGACGAATACGGGCAAGTCT
CTTATTTGTAGACTAACGACATCCTTCCTGGAGCACGGCAGTGTCATGCGCAGGCAGGAG
GCGTCAGCCTTCGCGTATGAGAACCTTCTCAATAGGAAGGTTGCTTTAATGGAGGAGCCG
AAGATCTGCGCTGCCAACCAGCAGGATCTCAAACAGATCCTCGGTGGCGAGCCCTTCGAG
GTGCACATTAAATACCAAAACCCAGATCTTCTTGAGCGCTTGCCGGTCATTGTGACCACA
AACGAGCCTCTGGGCGTTCGCCTCTCCGACGTCGATGCCGCCGCCATAGAGGGTAGATGC
AAAATCTACACTCTGGACAAACAAATTTGTAACGCTAACATCGACGGATCCGTTCCGGCA
CCTCCCTATAAGCTGTGCGCCTGTGACATGGCCCATCTACTGCTTCCCATTTATGAATTG
TTGGCCTTGTAA
>mRNA_EmuJ_000047700.1 gene=EmuJ_000047700
ATGAACGATATGAATAAAAAGTTTACATATCAGGAGACCTTCCGACTTATGGCTGATTAC
GGACAATCCTACAACATGATTGTTCGTAAGGCTTTGGAGACGGTACGAATGATGAATGTG
GCTCATCAGCGAGCCACAGATTACATGGACCTCCTGAAAGAAGAATTGGACGACGTCCGA
AATGGCTGTCCTTCGCATCTGTGTGCCTATCCAAAAAATCACAGTGGGCCTTCGCGTAAG
GAGTCCATTCAATGGCTGGAAGATATGTTTTCAGCCAATGAAATCGCCGTTGTCGATTTC
GCCATCACGCTTCGCATTATAATGAATTGCGAAGATGAGAAGATCAACACCCTGGTGCTG
TACGGCCCGACGAATACGGGCAAGTCTCTTATTTGTAGACTAACGACATCCTTCCTGGAG
CACGGCAGTGTCATGCGCAGGCAGGAGGCGTCAGCCTTCGCGTATGAGAACCTTCTCAAT
AGGAAGGTTGCTTTAATGGAGGAGCCGAAGATCTGCGCTGCCAACCAGCAGGATCTCAAA
CAGATCCTCGGTGGCGAGCCCTTCGAGGTGCACATTAAATACCAAAACCCAGATCTTCTT
GAGCGCTTGCCGGTCATTGTGACCACAAACGAGCCTCTGGGCGTTCGCCTCTCCGACGTC
GATGCAGCCGCCATAGAGGGTAGATGCAAAATCTACACTCTGGACAAACAAATTTGTAAC
GCTAACATCGACGGATCCGTTCCGGCACCTCCCTATAAGCTGTGCGCCTGTGACATGGCC
CATCTACTGCTTCCCATTTATGAATTGTTGGCCTTGTAA
>mRNA_EmuJ_000047800.1 gene=EmuJ_000047800
ATGCCGGTGGCACAGCCGATGGACACTTCGAGACCAGATAGCTCTAACAATGGTGAGAGC
AAGAACCAAACTGCGGAGAATGATACTACTGGTGCTAATCAGGCTTTGGCTATGGGTCCT
GAGGACCTTATTAAGTTTGGTCAGGGCGTTTATAGCACGACATTTAGGAAAAGACTCCAC
GTCACCATTCCCGGACAAGGGAACGGCGGATGCGCAAAAGCCATCCTCCTAAACACGTTC
TTCCTAGAGCCCTTCCTATACTACTTAAACGAGAAGAAGGAGCCTAAGCTATCTTCACTG
TGGCCTAGTGCTCTCTCCTTTCCCTACATGATGTTCGGGGATTTAAGTATACACATCTCA
CGGTTCGTGCCGTTGATGAAGACCACCACAACGACAGCGGTTGTTAACGATCAGGTGCAA
TTCCAGGTCTCGCCGTATATGCTGATATGTGCCAGTAATAAGAATAGGCACAACAGCCTT
ATTCCTTGCGAAATGGATCAAAAGATTAAGAATATGGAGGGCATTACCAACGGCGGCTGG
AAGGTAGCCAACAGTGACCTCTTACAATGGCCGGTAGTGAAAACAATGGGCCTAGGAGGA
ACGTATACATTCAAGAAGCATATTCCAAACCCACCGTTCCGCTACTACTATGCTAACACT
ACGGCGCTGGATCCAAATGTTAATCATTACCTCCCGCACGACACTGATGAAAGGTTGTAT
TTGGAGCCTTTCACGAACTTCGCACCTCCAGCTCAAGATGATGTTTTCCTTGCCCTAACG
ATGCCGGATGTGGGTGCCCTCGGAGAATCGTCCAATAAAACCAATATCTACGGCAACTGC
CTCGTAGAACTGTCGTTGGACGTTACGTTCCTGACTAAGCCCGTCGGTCACGAACATCTC
GAAAAGGCTATACCTCTAGTTAAAGCCGATCTGTCCTCTATTAACCAATATCCATACTCC
CGCTAA
>mRNA_EmuJ_000048100.1 gene=EmuJ_000048100
ATGTCTCAGACCACTCTGACCGGTTTTACCAGAACCTACTACACCTTCATTTTAAGGCAG
TATACCAGAAGACCCAATGCTATATCTGAGGTTCTTTATACGGAACACGATGATCACATG
CACGTGATCTTCCAAAGCAGTACCTCGAACTCGCCTCGGAAGATGGAACGAATTATTGAG
GAATGCGGCGTTCCTCCCCAGGCAGTTCCTGATATTAAGATGACTAAACAATTGGTGAGG
AACGTGACCGCTCTTATACGGTATATGAGGGGTCGAGGAGAAGTTGTTGCCACCGATGAT
CATTATGATCATTTTCTACGAGTGGCTACCAGTAGTTTGGAATGGCCTGACTGCTCTGTC
ATTCCAAGCGAAGGCCGCCGAATACTGAAATCTGCCAAAGAGGAGGACAGACGGGAAGTG
AAGCGGCAGAAATTTCTTGATTTGGCGGAAGAAATTATACGAAGAAAAGTCAGATCGATG
AACGATATGAATAAAAAGTTTACATATCAGGAGACCTTCCGACTTATGGCTGATTACGGA
CAATCCTACAACATGATTGTTCGTAAGGCTTTGGAGACGGTACGAATGATGAATGTGGCT
CATCAGCGAGCCACAGATTACATGGACCTCCTGAAAGAAGAATTGGACGACGTCCGAAAT
GGCTGTCCTTCGCATCTGTGTGCCTATCCAAAAAATCACAGTGGGCCTTCGCGTAAGGAG
TCCATTCAATGGCTGGAAGATATGTTTTCAGCCAATGAAATCGCCGTTGTCGATTTCGCC
ATCACGCTTCGCATTATAATGAATTGCGAAGATGAGAAGATCAACACCCTGGTGCTGTAC
GGCCCGACGAATACGGGCAAGTCTCTTATTTGTAGACTAACGACATCCTTCCTGGAGCAC
GGCAGTGTCATGCGCAGGCAGGAGGCGTCAGCCTTCGCGTATGAGAACCTTCTCAATAGG
AAGGTTGCTTTAATGGAGGAGCCGAAGATCTGCGCTGCCAACCAGCAGGATCTCAAACAG
ATCCTCGGTGGCGAGCCCTTCGAGGTGCACATTAAATACCAAAACCCAGATCTTCTTGAG
CGCTTGCCGGTCATTGTGACCACAAACGAGCCTCTGGGCGTTCGCCTCTCCGACGTCGAT
GCCGCCGCCATAGAGGGTAGATGCAAAATCTACACTCTGGACAAACAAATTTGTAACGCT
AACATCGACGGATCCGTTCCGGCACCTCCCTATAAGCTGTGCGCCTGTGACATGGCCCAT
CTACTGCTTCCCATTTATGAATTGTTGGCCTTGTAA
>mRNA_EmuJ_000048200.1 gene=EmuJ_000048200
ATGCCGGTGGCACAGCCGATGGACACTTCGAGACCAGATAGCTCTAACAATGGTGAGAGC
AAGAACCAAACTGCGGAGAATGATACTACTGGTGCTAATCAGGCTTTGGCTATGGGTCCT
GAGGACCTTATTAAGTTTGGCCAGGGCGTTTATAGCACGACATTTAGAAAGAGACTCCAC
GTCACCATTCCCGGACAAGGGAACGGCGGATGCGCAAAAGCCATCCTCCTCAACACCTTC
TTCCTAGAGCCCTTCATATACTACTTAAACGAGAAGAAGGAGCCCAAGCTATCTTCACTG
TGGCCCAGTGCTTTATCGTTTCCCTACATGATGTTCGGGGATTTAAGCATACACATATCG
CGGTTCGTGCCGTTGATGAAGACCACCACAACGACAGCGGTTGTTAACGATCAGGTGCAA
TTCCAGGTCTCGCCGTATATGCTGATATGTATCAGTAATAAGAATAGGCACAACAGCCTT
ATTCCTTGTGAATTGGATCAAAAGATTAAAAATATGGAGGGCATTACTAACGGCGGCTGG
AGAATAGCCAACAGTGACCTCTTACAATGGCCGGTAGTGAAGACAATGGGCCTAGGGGGA
ACGTATACTTTCAAGAAGCACATCCCAAATCCACCGTTCCGCTACTACTACGCAAACACT
ACGGCGCTGGATCCAAATGTTAACCACTACCTCCCGCACGACACAGACGAAAGGTCGTAT
TTGGAGCCTTTCACGAACTTCGCACCTCCAGCTCAAGATGATGTTTTCCTTGCCCTAACC
ATGCCGGATGTGGGTGCCCTTGGAGAATCGTCCAATAAAACCAATATCTACGGCAACTGC
CTCGTAGAACTGTCGTTGGACGTTACGTTCTTGACTAAGCCCGTCGGTCATGAACACCTG
GAAAAGACTATACCCCTCGTTAAAGCCGATCTGTCATCTATTAACCAATATTCATATTCC
CGCTAA
>mRNA_EmuJ_000048300.1 gene=EmuJ_000048300
ATGAACGATATGAATAAAAAGTTTACATATCAGGAGACCTTCCGACTTATGGCTGATTAC
GGACAATCCTACAACATGATTGTTCGTAAGGCTTTGGAGACGGTACGAATGATGAATGTG
GCTCATCAGCGAGCCACAGATTACATGGACCTCCTGAAAGAAGAATTGGACGACGTCCGA
AATGGCTGTCCTTCGCATCTGTGTGCCTATCCAAAAAATCACAGTGGGCCTTCGCGTAAG
GAGTCCATTCAATGGCTGGAAGATATGTTTTCAGCCAATGAAATCGCCGTTGTCGATTTC
GCCATCACGCTTCGCATTATAATGAATTGCGAAGATGAGAAGATCAACACCCTGGTGCTG
TACGGCCCGACGAATACGGGCAAGTCTCTTATTTGTAGACTAACGACATCCTTCCTGGAG
CACGGCAGTGTCATGCGCAGGCAGGAGGCGTCAGCCTTCGCGTATGAGAACCTTCTCAAT
AGGAAGGTTGCTTTAATGGAGGAGCCGAAGATCTGCGCTGCCAACCAGCAGGATCTCAAA
CAGATCCTCGGTGGCGAGCCCTTCGAGGTGCACATTAAATACCAAAACCCAGATCTTCTT
GAGCGCTTGCCGGTCATTGTGACCACAAACGAGCCTCTGGGCGTTCGCCTCTCCGACGTC
GATGCCGCCGCCATAGAGGGTAGATGCAAAATCTACACTCTGGACAAACAAATTTGTAAC
GCTAACATCGACGGATCCGTTCCGGCACCTCCCTATAAGCTGTGCGCCTGTGACATGGCC
CATCTACTGCTTCCCATTTATGAATTGTTGGCCTTGTAA
>mRNA_EmuJ_000048400.1 gene=EmuJ_000048400
ATGCCGGTGGCACAGCCGATGGACACTTCGAGACCAGATAGCTCTAACAATGGTGAGAGC
AAGAACCAAACTGCGGAGAATGATACTACTGGTGCTAATCAGGCTTTGGCTATGGGTCCT
GAGGACCTTATTAAGTTTGGCCAGGGCGTTTATAGCACGACATTTAGAAAGAGACTCCAC
GTCACCATTCCCGGACAAGGGAACGGCGGATGCGCAAAAGCCATCCTCCTCAACACCTTC
TTCCTAGAGCCCTTCATATACTACTTAAACGAGAAGAAGGAGCCCAAGCTATCTTCACTG
TGGCCCAGTGCTTTATCGTTTCCCTACATGATGTTCGGGGATTTAAGCATACACATATCG
CGGTTCGTGCCGTTGATGAAGACCACCACAACGACAGCGGTTGTTAACGATCAGGTGCAA
TTCCAGGTCTCGCCGTATATGCTGATATGTATCAGTAATAAGAATAGGCACAACAGCCTT
ATTCCTTGTGAATTGGATCAAAAGATTAAAAATATGGAGGGCATTACTAACGGCGGCTGG
AGAATAGCCAACAGTGACCTCTTACAATGGCCGGTAGTGAAGACAATGGGCCTAGGGGGA
ACGTATACTTTCAAGAAGCACATCCCAAATCCACCGTTCCGCTACTACTACGCAAACACT
ACGGCGCTGGATCCAAATGTTAACCACTACCTCCCGCACGACACAGACGAAAGGTCGTAT
TTGGAGCCTTTCACGAACTTCGCACCTCCAGCTCAAGATGATGTTTTCCTTGCCCTAACC
ATGCCGGATGTGGGTGCCCTTGGAGAATCGTCCAATAAAACCAATATCTACGGCAACTGC
CTCGTAGAACTGTCGTTGGACGTTACGTTCTTGACTAAGCCCGTCGGTCATGAACACCTG
GAAAAGACTATACCCCTCGTTAAAGCCGATCTGTCATCTATTAACCAATATTCATATTCC
CGCTAA
>mRNA_EmuJ_000048500.1 gene=EmuJ_000048500
ATGAACGATATGAATAAAAAGTTTACATATCAGGAGACCTTCCGACTTATGGCTGATTAC
GGACAATCCTACAACATGATTGTTCGTAAGGCTTTGGAGACGGTACGAATGATGAATGTG
GCTCATCAGCGAGCCACAGATTACATGGACCTCCTGAAAGAAGAATTGGACGACGTCCGA
AATGGCTGTCCTTCGCATCTGTGTGCCTATCCAAAAAATCACAGTGGGCCTTCGCGTAAG
GAGTCCATTCAATGGCTGGAAGATATGTTTTCAGCCAATGAAATCGCCGTTGTCGATTTC
GCCATCACGCTTCGCATTATAATGAATTGCGAAGATGAGAAGATCAACACCCTGGTGCTG
TACGGCCCGACGAATACGGGCAAGTCTCTTATTTGTAGACTAACGACATCCTTCCTGGAG
CACGGCAGTGTCATGCGCAGGCAGGAGGCGTCAGCCTTCGCGTATGAGAACCTTCTCAAT
AGGAAGGTTGCTTTAATGGAGGAGCCGAAGATCTGCGCTGCCAACCAGCAGGATCTCAAA
CAGATCCTCGGTGGCGAGCCCTTCGAGGTGCACATTAAATACCAAAACCCAGATCTTCTT
GAGCGCTTGCCGGTCATTGTGACCACAAACGAGCCTCTGGGCGTTCGCCTCTCCGACGTC
GATGCCGCCGCCATAGAGGGTAGATGCAAAATCTACACTCTGGACAAACAAATTTGTAAC
GCTAACATCGACGGATCCGTTCCGGCACCTCCCTATAAGCTGTGCGCCTGTGACATGGCC
CATCTACTGCTTCCCATTTATGAATTGTTGGCCTTGTAA
>mRNA_EmuJ_000048600.1 gene=EmuJ_000048600
ATGCCGGTGGCACAGCCGATGGACACTTCGAGACCAGATAGCTCTAACAATGGTGAGAGC
AAGAACCAAACTGCGGAGAATGATACTACTGGTGCTAATCAGGCTTTGGCTATGGGTCCT
GAGGACCTTATTAAGTTTGGCCAGGGCGTTTATAGCACGACATTTAGAAAGAGACTCCAC
GTCACCATTCCCGGACAAGGGAACGGCGGATGCGCAAAAGCCATCCTCCTCAACACCTTC
TTCCTAGAGCCCTTCATATACTACTTAAACGAGAAGAAGGAGCCCAAGCTATCTTCACTG
TGGCCCAGTGCTTTATCGTTTCCCTACATGATGTTCGGGGATTTAAGCATACACATATCG
CGGTTCGTGCCGTTGATGAAGACCACCACAACGACAGCGGTTGTTAACGATCAGGTGCAA
TTCCAGGTCTCGCCGTATATGCTGATATGTATCAGTAATAAGAATAGGCACAACAGCCTT
ATTCCTTGTGAATTGGATCAAAAGATTAAAAATATGGAGGGCATTACTAACGGCGGCTGG
AGAATAGCCAACAGTGACCTCTTACAATGGCCGGTAGTGAAGACAATGGGCCTAGGGGGA
ACGTATACTTTCAAGAAGCACATCCCAAATCCACCGTTCCGCTACTACTACGCAAACACT
ACGGCGCTGGATCCAAATGTTAACCACTACCTCCCGCACGACACAGACGAAAGGTCGTAT
TTGGAGCCTTTCACGAACTTCGCACCTCCAGCTCAAGATGATGTTTTCCTTGCCCTAACC
ATGCCGGATGTGGGTGCCCTTGGAGAATCGTCCAATAAAACCAATATCTACGGCAACTGC
CTCGTAGAACTGTCGTTGGACGTTACGTTCTTGACTAAGCCCGTCGGTCATGAACACCTG
GAAAAGACTATACCCCTCGTTAAAGCCGATCTGTCATCTATTAACCAATATTCATATTCC
CGCTAA
>mRNA_EmuJ_000048800.1 gene=EmuJ_000048800
ATGAGGTGTAACCTGCCGAAGGAGTTGATGAAGTTGGGTCTGATGAGTGAGATGGTGGGA
GAGTGGGTAGAATCGGTACTGAATCAACCCAAGGAGATGGAAGAGATGGCACAAGCTGAG
GTAGGCAAGATCTACGTTGAGCTGACTAATGATGCGATAAGCAAGGCGCCAGACTCCGTG
ACGGACACCCTGTCCACTGGCACTCTACGACCCACCAACTTCGCCAATGACAACCTGCAT
GACTATGTCCATGTCCTTCCCCCAAGCTGTGGACATTGTGTTAGCCGTGGAGGTGGTAAT
GTGTAA
>mRNA_EmuJ_000049700.1 gene=EmuJ_000049700
ATGTTGGCGATTGTCGTCTTTCTCATCTGCATCGCCCACCGCTCTGAAGCGGATCCAATG
CTCTGGGGGTCGCGAATCAGGATATTGTTGGCGAGGAGGGGGAATTTGTTTGAAATGGAC
ATTCGCAAAGGACAGTGCTATGTTGAGGATGAAGTCTGGGGTAGTCCTTGCCAAATGGAT
GAAAGAAGTGTCAACGTAACTCTGAATGACGTATTAAAACAGAGCGAATTGCGGTTATAT
TCCGGAGATTCGTTGTATTCGACGGTATTCTTTGTGCCGAATTGCACATTTCAGAAGCCA
GGGAAAGATGAGGTAGACTTGAAGACATCGTTTCCACTTTCTCGGTTTCTCCGTGGACAA
ACACATGTGGAACTCAAATTTGCTGCTCAGGGCGCAGAGAGTGAATCTTGGGCTTTCTTT
TATATAAACGGAGATCTTGCGTGCTATTGGGAAGGCCGTACTATAATTAGATCCGAAAGG
TCCTTTTGCCGTGACTTAACACAAGACACGCAGTCGGATCTGAGAGTATTTGTCGTGACC
ATCACACGAGATTACAAGGATGAAAATAGCACTTTTCAATGGTCTACTTTGTACAGCAAA
CTGGTCGTAACTGTAGATTGGATGCAGGAAGGTGAGTGA
>mRNA_EmuJ_000049800.1 gene=EmuJ_000049800
ATGTACCACTTCACTCACTGTCACACCAAGCCTACACCACTTTGCTACTCCCTCCCTGTC
ATCCACTTTGGTACTCCTTGTCACTTCTCCATTCATCACTCTCATCTCCTCCTCCTCCTC
CTCCTCCTCCTCCTCCAACATGCATTTGCGGTGTTCAGCTTTCACCTCTCCACCAATCCG
CTGCTGGATATCACGACCACCACCTCCGTTTCGGCGGAACCGACGGCTAACCGAAGACGC
CTCTCGTTCCACTCTCCCCTAGCACACCTAGTGACTCAGCCGGCTCTGCCGCTGCTACTA
CTGCTACCCCCTCCGACCACGCCCCTTCCCCAAAGGGAACGCAACTTGTGGTAG
>mRNA_EmuJ_000049900.1 gene=EmuJ_000049900
ATGCCAGCCTCTACAACATCTTCGGGACCTGCATCGACCCCCACCACTAGTGCTTCCACA
ACATCTTCGGGGCCTGCACAGACCCACACTACCGGTGCTTCCACAACATCTTCGGGACCT
GCACAGACCCACCCTACGGGTGCTTTGTTTGCGATAGTGGTGATGCTGATGAATTGGAGA
AGCAGACAACTTCATGAGTGA
>mRNA_EmuJ_000050000.1 gene=EmuJ_000050000
ATGTACCACTTCACTCACTGTCACACCAAGCCTACACCACTTTGCTACTCCCTCCCTGTC
ATCCACTTTGGTACTCCTTGTCACTTCTCCATTCATCACTCTCATCTCCTCCTCCTCCTC
CTCCTCCTCCTCCTCCTCCAACATGCATTTGCGGTGTTCAGCTTTCACCTCTCCACCAAT
CCGCTGCTGGATATCACGACCACCACCTCCGTTTCGGCGGAACCGACGGCTAACCGAAGA
CGCCTCTCGTTCCACTCTCCCCTAGCACACCTAGTGACTCAGCCGGCTCTGCCGCTGCTA
CTACTGCTACCCCCTCCGACCACGCCCCTTCCCCAAAGGGAACGCAACTTGTGGTAG
>mRNA_EmuJ_000050100.1 gene=EmuJ_000050100
ATGCAACTCGGCATCGATGCAGAAGTAGGGAAAGCCACAACAAATACTTGCACCGCATTA
AAGTTGACTTATTTCCTCCTTCCCTTTGACGATCGTGCGCAGCGGCAACTTCCTCGGGAC
GTGAAATGGCCCACACTTTGGAGCGCAATACTTGTTTCTAATAAAGAATCGGTGGGCGAA
TTGACGATTGAAGACGGCCAATGCATGGTCAATGGTACAATTTGGGGCAGTCCTTGCACA
GAGGGGAACCACGCAGCTAACATTACCGTAAAAGACGTGAGTTCGCAGAACAGGCTGGAT
ATTTTCACGACTCGGGATTTCACGACTCCTTTTTCCACCACAGTGTTTGCGCCATACTGC
GAATTCCCAAAACCTGATAAAGATGAAGTTGATGTGCAGACGTCATTTCCACTCTCTCGC
TTTGTCAAGGGCCAAAAGTCCTTTGAACTAGCTTTTGCGATTGGTGGAGCAGATAGCAAT
GGAACGGCTCATTTCGTTGTGGACGGAGAGCGGGCCTGTGAATGGAGGGGACATAAACTC
GTGGAGAACAACACCGATCTTTGCACTGACTTGGAGGCAAACAGAACTTCAGATTTGCGG
GTTTTCCGTGTAATCTTGCCCACAACATCGGATAAGCCATTTGCCAGCTTCATTTGGGGT
TACTACACCTCATATTTGACGGTGACCGTGGATTTTACCCAAAGTGGTGAGTAG
>mRNA_EmuJ_000050300.1 gene=EmuJ_000050300
ATGACTGGCAACTTCGATGCAGAACTACAGGCTTCTGTGTTTTCGTCAGATCCTTCTGTT
ATCCATGCAGGAAATGTGTGCAATGGGCTGCACCGTCGTGTTCGCTGGGTGGTATATAGG
GGTTGTCTGGCCACAGAGGAGATTGCAACTTCAACTGAGGCAGAACATGATGAGGAGACA
TCTGCTCCCAAAGCAGACGCCACTTCGTTGTTGTCAGGTGAAAGACATGAGGGTGATGGG
GACGACGAGGCAACGTCTTCGTCACCGGAAAACATTCACGTGATGGCGGCTATCAATGTC
TACAAGGAGCCCATTGTAAATGTGCAGGCGATGAAGGTGTTGAGTGCGCTGGACACAAAC
AACCCTGAAGGACACTACTGA
>mRNA_EmuJ_000050500.1 gene=EmuJ_000050500
ATGCTGAGCTACGCATTCCAATGCTATCTACCACCTCTCGTGCTTCTGCGCGCTGCCTCC
ATTCCCACCACCCAATCCATCATCGACGTCCCCGTGCCGCTTCGTCTTGTCCTCGCCGTC
AGTCTCCTTCTCGCCCTCCACTTCTACCGTTTTCCTCTCCCTCTCCATCTACCCGTCACT
ACGACTATTGCTACTGCTGCTAGCCGTGGGTTGATGATTGCGAATGCATACAAGAGATGT
CAAATCGGCGAGTGCGGTATATTTGGTGCAGTGAAGGCATGA
>mRNA_EmuJ_000050600.1 gene=EmuJ_000050600
ATGGCCCCCGATGCATCAACTGTGAGGCGAAAGTTAATTCGTGGAATTCACAAAGAAGAG
GCGTCAAACACCCAAGTACATAAGCCCAGCATTGAGAGGGCGTTATTGACGAAGGGTTTG
GATTGTGGTGGGGAGAAGAGAGTAGACAACCGCTCAGCACTCGTCCGGCCCATCGTCTGG
CACGGCAGTGGTGGTGAAGCCAAGGTGGCACCACCCCCACCACCATCGTGCCAGCAATGC
GATCAACCAGGCAACCGGCCAAGTCAGCAAAGGAACCACGACAACCAGCAAGCCACAGGG
GCTGTGGATGCGATTGCACTCGCGGCCGCGACCGCTGACAGCCCGAAGCCTAATCACGCT
GACGGTCCAACGGACGACACGTGTCGTCATCACGGTTGGGTAGCCAGGAGCAGAATTGAT
TGGCGTCCTGGTGATGCGTACTATAGGAGTGATCCCTAG
>mRNA_EmuJ_000051400.1 gene=EmuJ_000051400
ATGGGCACGAGCGAAGTGCAAGCTGGTCGTTGCTATGGTAATCCTGTTCAAGGTGCAACG
ATACACTGCGGCCTGCCACATGGTGAGGCAGCTATAGCACTTTCCATTCGCCGGTTTCCT
TCGCGCGCAGCTACTGTGCTGCCGCGTCCGCGGATGGTCTGGCTGGTAGTGCGAGGCCAG
AGCGTGGACCACGACCACGTGCATCAGATGCTCATGGTGCTGCGTGGGGGTCGATACGAT
ATCCAATTGTGGAATGAGTGTGCGGGCACTAAATCGTTTGTAGACGACTTAATACTTTGT
CGGGGAGACGTGAGTACTCGAGCAGCTATCACACTGCGAGGTGTTGAGTCCTATCCCTAC
TTGACGCTATGA
>mRNA_EmuJ_000051500.1 gene=EmuJ_000051500
ATGGCCGGCCGGCCAGCCAGCCAGCCAGCCAGCCAGCCAGACAGACAGACAGCCGTGGTA
GCAACGCCGCGCACTGCTCTACACGCCGACAGCAGCAGCAGCAGCAGCGTCAACCACCCA
CCAACCGACCAATCAGCCGAGGCGCACGTGCAGCTGGGTGCGCCCACGGTTCACCCTACT
CACCTCCAGCCACCAGGCGGGCGAGTGCAACTGCATACCCCACACGCCTGTTTGACTCAG
CCCTCAGAGCCAATCCTTTTCCCGAGGTTACGGATCAAGTATGCCGACTTCCCTTACCTA
CATTATTCCAGTGCCAGAGGCTCTTCACCTTGGAGACCTGATGCGGATATGGGTACGGCC
TGCCACGAAAATAACACCGCCTCCCTCGGATTTTCAAGGGCCTACAAGAGCCTTCCGGAC
ACCACAGGAGAGGTGGTGCTTTACGGAGGTGATACCCCTATCTCCGGACAACCCGATTCC
AGGGGCAATAACCGTCCTTACAAAGAAAAGAGAACTCTCCCCGGAACTCCTGCCGACGTC
TCCGAGTTCGTTTGCGTCACCGCGCCCGATGGTGCCGCCCGTGTCGAACGAACGACCGAC
CGACACCACCCATCTCCGTTCTCACTTGAATACTTGCTACTACCACCAAGATCTGCACCC
GTGGCGGCTCCACCACGACTCACGTCTGCGGCTTCCACGCTCACCACGGCGACCCTCCTA
CTCAGCATCGCACTCCACGCCTGGACCATGACGCAAACGCGCACAGCCACCAATCCAGCT
TGCGATGACGGCCCGGTGTAG
>mRNA_EmuJ_000052200.1 gene=EmuJ_000052200
ATGCATGCGCTGAAAGATGTGCTGATTGACAAACCCGTAGATGAGATGCTGGCGACAAAT
CCGAATTCCACTGGATCCCCTCTGTCCGAATTGGAGGATGGTTTGCAGGCTCTGAAAGAT
ATGCTCATTCACAAACACGTTGATGCGCTGCTGTCGACAATGCCGAATTCCACTGGATCC
CCTCTGACTGAATTAGGGGATGGTCTGAATGCGCTGAAAGATGTGCTGATCGACAAATCC
GTGGATGCGCTGCTGTCGACAATGCCGAATTCCACTGGATCACATCCACCCGCATTATAG
>mRNA_EmuJ_000052400.1 gene=EmuJ_000052400
ATGTTTGAGGCACGACGTCTTCTGGTCTTCATAGCAATCCTTCATACTGTCATTCTCCCC
ATAATTCAGTTTGCCTCCAGCGCTCCCCTCTTGCTTCGGTTCATTCTAGCAGTGTGTGCC
CTCCTTATTCTTCATCACCTTTCCCTTCTACGCTCCAAGCACATCGAAAGGCCAAAGCAT
AGGGAACAGATGGAATACACAGCAATTAAGGTGAGACCAGAACTCCTTCCTCCTCCATCT
ACCGTTTGCGTCATTTCGCTCATTTTAGTCCCCACTCATTTAGTCTCTCCTCCCAATATG
TTCTTGAGAGGGAAGACAGTCTATATACTTGGTCCATCACGGAGACTGACAGTCAGACCA
AATCTTGCATCACAGAAACGATCGACCAGATATCTGGCTTCACTTCCAGCCCAGTAG
>mRNA_EmuJ_000052500.1 gene=EmuJ_000052500
ATGACTGATCCTTCCTGTCTGCGACGTCACGAAAGCAGAAATCATCACACCGTGCCGAGC
CGTGCCGCTCTTTGTAAAATTCCAACAATGTCAGCAAAAATGCATTTCATTATCACCATA
GCCTCAACGATATACATATCCTTTGCAGATTCGCTGACAATAGGGTCAGCATACCACGTG
CATTTGTCACCGTTTTCCACAGTAGAATTCAACATTCAGCTCAACACATCCAGCACCTGC
ACCAACAAACTCCGACAACTTCGCGGGTCACACATTGTCACCATCGATATCACACCACCT
TCCGTCTTCACTCCCAGTGAGAGTGATGTCACTCCCTTTAATAGTATCAAATCTTCCGCC
ACCATTGATTTGTCACCAGTAAGATTGGCAGCCAGCAACATCGCGCCATAG
>mRNA_EmuJ_000052600.1 gene=EmuJ_000052600
ATGATCTACCGGTCGAGATTTGATGTCCTCACCTTCCCGGTGCGTAGTACTGCTAACCGC
TGTCATCTCACATTTTTCATTCTCGATGAACAGAATGGACACGTCCAAGGTGCCGCCATC
CCAATCGAAAATGAGCTCATTGCACTAACAGTCGGTCCTCCTGTCCATGCCGCAGGCAAT
GGCAGCTGCAATCAGCTCATTGATGAGACGTAG
>mRNA_EmuJ_000052700.1 gene=EmuJ_000052700
ATGTTTCGAGGCACCACAGTGCTGTACTTCAATCTTCGTTATAGTTCCAGAATTTGCAAC
CTTGAAAGGCCAGTGTTTCATGTTACCTTGCACTGCCTCGTCGTCAAAACTATGTCCGAT
CAAACGCTTTATATCGAACACTCTATTGTTGGGGTGACGACGCTAACGCGAGCATCAGAA
AGCTTGCCGATGAGGCGATCCCCATCTGTGGAGGTCACAGAACTTGGCGTTGTGCGGTTG
CCCTGGTCGTCGGCTATGATTTCCACCCTGCCGCATTTGGAAACACCAACGCAGGAGAAG
GTTAATCATAAGTCACCGCCGATAGCTGGACGCGTTGACGTCTTCGTGTAG
>mRNA_EmuJ_000052800.1 gene=EmuJ_000052800
ATGCTGCTCTTCGATGGATGCACTACCCTCGAGATGGGGAACCTAGGCAGGCTAAAGACT
TTTGAAGTAAGCAAGGAGGAATTGCAGCCGGTGCATCAGGGTCGCCTTTTCCATGCGTCA
CCGGAGGAACAGCAGCCTAGACGCCGGCACTCCTCACTATGGTCGAAGCGCAATTTCCTA
CAGGCATCATCAAACATCGGTACAATGCAGTTAATGTGA
>mRNA_EmuJ_000052900.1 gene=EmuJ_000052900
ATGTTTGGGAGACCCCACCACCTCGTTGGCGAACCCTTCGCCATTCTACGATGCAATGGA
GTAACGATGCGGTCCAATGACGCATTCATTGCTGCCATTCTACTCCTCTCCCTTCTATCC
TCCTGCTTGTGCTTCTCCGCATCTGCCAGCATTAGCTCCACATCCTCCGACAGACGAGCC
TTGTGCTTAGTGCCGTGGTGTTACTTCGTACAACATCAAATTCTCCATCAACTTCGACAT
GTTACCGCTCAATTTGGCTGCCAGCACTGCTGCACCGTTCGCCATTGCCTCGCCTGGGTT
GATGGACCTTTGTATATCCCTACCATTGAAGTAGCCCTGCAGCATCCTCTGCACCTTCAG
AATATGCGTCGATCCACCCACCAGCAATATGTCATGGATGTCGCCCCTGCCCAACTTCTC
ACCACTCAACGTCGTCTTCGCATCATCTATCGTCTGACTGAAGAGGTCCATGCACAACAT
CTCCAATACAGCTCGTGTCAACATTTTCTTTGCCGTCTCACACGCCTTTCTCAGACGGTG
GACAGCTTTCTTGGTAGTGGTCAAGTCCTTGCCCGCGTGCGCTTGCTTGATCATCTCCAC
ATTGTGATCTACCAGTCGAGAACTGATGTCCCTACCACCCAGATGCGTATTACCGCCAAC
CGCCTTCACCTCAAATTCGTCATTCTTTATGGAGAGGATGGACACGTTGAAAGCGCCACC
GCCCCAATTGAAGATGAGCACATTGTGTTGCTTTTCGCTTTTCCTGTCCATACCGTATGC
AATGGTAGCTGCTGTCGGCTCATTGATGAGACGCAGCACATTTAA
>mRNA_EmuJ_000053000.1 gene=EmuJ_000053000
ATGCACCGTCAGCAAGAAGTGGTGGCTGCGTCGTTTTTCCGGCAATCATTTAGTAGATAT
TCCCCGGTCTCCGGATTTAAGCCTTTGTTCCTCCTAGGGTTTCGCTATGGCTCCGTTCAC
TCACCTCATCTTCATCGTTCTTTCTTCGGTCTGTCTGTACAAAAATCCATTCCGAATTCT
TCATCTGGCTCTCCCACCTTACTGTGTCGGCTTTGCAGCCACGACGGCAATCGTATTGCT
CTCAATGTGCTACAATGCCTGCGACACCTAGGTTGGCCTTTCGATTCTTCATCGTTAAAC
ACCTATGGCAAAGAAATAATGGCTACATCTCAAAGAAGGGCTGGTGTGGAATACGAGTTG
CGGGAAAGTCATCCATTGCAGTCGCGAGGATATCCTACCAGCTTTTAA
>mRNA_EmuJ_000053100.1 gene=EmuJ_000053100
ATGGATGAAGATCGCATTTGGCCGCAAGGGTTAAATGATGAAGTCTGGGAAACTCAAGGT
TGCTGCATTCCTCCAAAAACACCAGCTTCTCTAGCCTCGCCCACTGTTCCACCTGCTTTA
CAAGCACTTTTACCAGCTGAGCTGCAGAATTCGCACAACCCTCTGATGCCATTGCAGCAC
ACAGACACAACCTATAACCCATCACCATATTTCGCGGTTCATCATCAAGAGACAACTCAA
TGCTTTAACACTGAGGATGCTTCATTGCAATATCCCTACCATCAAGGTCTCACTCACCCA
CCATCAAGACAATATCATCACAGTTATGATGATAGCGCATATTTTAGGCCGAATCCGACA
ACTTTGGAATGCTATCGCAATTATTATGACTACGGACACTTGAATGTTGTTCAGTGCTTG
CAGCAAAACCAACAGTTTCAGCAACAACAAAATTACTATGAGAATATTCGGGACAATTGG
AGAGGCACTTCAAATGTGGCGGGTTGTAGTTGGCTAGAATTCAGCATGGCGATGCACAAT
TTACACCAACCCGCCAATCTTTCCCCACGCATCCAACAAATGGCCGCGACATTTGAACAA
AGACAAGGGAACAATTACGAAGAACCATCACCCGAAGCAGAAGTGAGTAGTGCATCTCCT
GGACCAGAAGTGCAACATAGTTCCTGCAACCCTCCGCCAGCTGTGAAGCCGAATCTGTAC
TCAGCTCTGCTGGCCATCACTCAGGGAGTACCCAACATGTGGCATACACACTTCAGCAGT
ACAAGAGAGAAGTTCTCATCCATTTGCGTGGCAGGAGCGGATTTTGATTTCCTGAATTTG
ATGGGGCGTCCAACAATCACTCTACGATTGCGCGACAAGGCGGCATGGAGGGCGATTTGG
CCCCACCAAATGGAGATGATTACCAGCAAGAACGGCAGCCTTCCACGTATTGTCATGCCT
GCAAACGTTCACCATCTAAGTAGAATGAATGGTGTGATTGATCATCTTTCTCGCAGGAGA
ATATTCCCCGCCCTCACAGTCAGCGTTGAGGGTTTGAACGCCGATGAAAGGCCATGTGGT
GTGTGGGATGGCTGGCGGGACCGCCGCTCCACTCGAAGTCCAGCATTAAGTATGGATCCG
GGAGAACTCAGCTGGCTGCAGTGTAGTGTGCGCGCCTATTGCGTCGCCGTTAATGGGCCG
GAGAGTGGTGGTGGTCTGCTCCGTGTGGAGGAGCGGAGCACGACTGTGATCGCAGGCCGC
TGTTTCTCCTTCACTAAGCCGCCGTCTATACTGTCTGCCTGCCTATCTATCTATCCGCCT
GTGTGTCCACCTATCTCTCCTTTGACCGTCGTGAGACAGGTCAGTTTTACCCTACTGATG
GGCACAATGCGTGTAATGAGCGAAGTGCAAGCTGATCGTTGCTATGGTAATCCTGTTCAG
TACGAGAGAAGCCGCAGGTTCAGACATTTGGTACATGTGCCTGGTCGATCGGCCAATGGT
GCGAGGCTACCATCTGAGGGATTAAGACTGAACGCCTCTAAGTCTGAAATCCATCCAGAG
GTGCAACGATATACTGCGCCCTTCCACATGTGTGCTGCGGGGTCCGCCGATGGTCTGGCT
GGTAGTGCGAGGCCAGAGCGTGGACCACAACCACGTGTATCGGATGGTCATGGTGCTGCG
TAG
>mRNA_EmuJ_000053200.1 gene=EmuJ_000053200
ATGGCCGCGACATTTGAACAAAGACAAGGGAACAATTACGAAGAACCATCACCCGAAGCA
GAAGTGAGTAGTGCATCTCCTGGACCAGAAGTGCAACATAGTTCCTGCAACCCTCCGCCA
GCTGTGAAGCCGAATCTGTACTCAGCTCTGCTGGCCATCACTCAGGGAGTACCCAACATG
TGGCATACACACTTCAGCAGTACAAGAGAGAAGTTCTCATCCATTTGCGTGGCAGGAGCG
GATTTTGATTTCCTGAATTTGATGGGGCGTCCAACAATCACTCTACGATTGCGCGACAAG
GCGGCATGGAGGGCGATTTGGCCCCACCAAATGGAGATGATTACCAGCAAGAACGGCAGG
AGAATATTCCCCGCCCTCACAGTCAGCGTTGAGGGTTTGAACGCCGATGAAAGGTACACG
TTTTTCTTGGACTTGATGCCAAAAGATCAGAATATACGCAGATTTCAATCCGGCCGTTGG
ATTGCCAGTCAGATTCCCAAGCCTCCTCTGCCTAATCAAGATACTCTTATCTATGTGTCA
CGCAGCGTATGTGAATGGGGATCGAAGCTGATGGCGAGTGGAGTGGATTTTAAGCTCGTC
AAGATCACTAACAACGCTTGTACGGCAATGCACAAAAATCAGATATTTGCTCGTGGCATG
CAGATCTACCTCCCGCGCTACCACATAGTGCGTCACGTGACATCAGAAGAGGCAGTGGCG
TGTCAACCTGATGAAAGTGGATGGTGTAGGGATTTTCCAGCAGACCTCAAGCATGTAGGC
ACCTACGTCATTCCAGAAACAGAATTCATAGCCGTTACTGCCTACCGCAATAAACACGTT
TCTGACGCAAAGATCAGTATAAATCCCTACGCCAAAGCATGCAAAAATCGTCGGCGCTCC
GCAAAATTGCCAAATTAG
>mRNA_EmuJ_000053300.1 gene=EmuJ_000053300
ATGCTCGTTTTCTTCTCATCCGTCACAAACGCCTTGTGTCAAAGAGTCATCATCACCCAG
GAGCCGATGCATAGCGTGCGCAGAGCGCCAATGCCGCCCTTCCATGTTCCGCCCACCTCA
CACCTGCCAGGGTGTCGTCTACTACCACCGCTGCAATCGCTGTGGTTACGCCGCTGTGAC
CGAAGAGGAGAAGTTCACATTCGCTACACTGACCGAGAAGAAACAATGCGCATTCACGAA
GCTTGCAGATTGGAAAACATCAAGTAG
>mRNA_EmuJ_000053400.1 gene=EmuJ_000053400
ATGTTTTCTAGGTCAAAGAATTCAAGTTTACATAAACCTAGGAAACTCCATTCTCTTGAG
TACTTAAAGTACCTCTATTATGTGCTTCAAAAGAACTGCGAAACCGCAGATTGTAACGCC
GACGAGGTAGTTGAATGTTTGCGCCTCTTCTCCGAGATCATCGTATGGGGTGACCAAAAT
GATGGATCAATTATGGACTTCTTCTGGGAGCAAAATGCCCTCGAATTGCTCATCCGCTAC
ATTGAGCGCCAACAGGATCGCATCGTCTGCATTCAACTCCTTCAAACGCTCAACATCCTC
TTCGAGAACCTCACTAACAACCGTTCAATTTATTATCTCCTCTCGCAGAACCACACCAAT
GGCATAATTCTGCATGATTTTGACTTCAATGACGAGGAGATTATTGGCTACTATATTGCC
TTTTTGAAATCCCTCACTTTCCGTATGAACGAAGATACTATTAATTTCTTCTACGACGAG
GCACACTCAAGCTTTCCGGTCTACCAAAGGGCCCTGCAGTTTTTTAACCACTCAGAGAAT
ATGGTGCGAATAGCTGTGCGAACTATCACACTCAACATCTTCAAGGTTCGTCACGTGCCA
TGTTCCCTCTATGTCTATGCGCACACCTCGGTGCCGTACTTTTCGCATCTAATGGAGGAA
GTTCGCAAGACCGCGTGTGCTATCAACGAGTCACTATGCCTTACGAATCGATTGGCCAGC
CGGGGTCACATTGCAGATCTGGTGGCAGAGACGGGTGACCACCTCCACTACATCGACGAC
ATCTTCGCGCTGGGCATCCCTGATCTCACCAACGTTCTCATCCTCGTTCTCCTCCAGCGC
CTGCTCCTGCCCGTCTACGTCTACTCCCTCATAAAACGACATCCACCTTCGTGCCTCAAT
AGCCAAAATAACGACAAGTCCAAGGATGCCTCCTCCTCATCCCGCGGTTCCTACCTTTTC
CATGCTGTCGCCATGTTCCTCCTCGCTGAAGTCTTCACCATTCTCCACCAACCCGAACTT
ATCCGCGTTCTCACCGAGGCTATTCTAATCGGCGATCTTACCCTCTTACCCTCTCCTCCC
CCATTCATCACCGCCGCAGGTGAGGTGGAGGATGCAGAGAAGAGAGCAGATCCAGGCGCA
CCAGCAACCGAAGGCGGCGACGTTCTGGTTCACCTGCGCGCCGCGCACCACGGAAAGCGT
GCGATTAGGTGCATGCCTCCTGGCAGCCGTCTTCAATCTTTTCTCAAAACTATTGCCGCT
TGTGGAGCTGTGAATCTTCGTCGCGGCGGTGGTGGGGAGTGGCCAGTTTCTTCCAACCTG
GATGATGATATTGCCAGGTGTTCGGAGTGCATTCGAAACTATCTTAATGGTGGCAGAAAT
CAGAGCAGCCAGTCTTCAAATTCTCCCGCTTCTCCTCAATCCTTGTCAGAGTTCACTACA
CAGATAGCCGTACCGCCCACAGGGGTATCTCCACCCACCCCTCGTCAAAGTCTAATTCAG
TCATTGTCGTCGACTCTGGCAACACAGGAAAATGGCAGTGGTAGTGATGGTAGCGGCGGG
GGTGATGGTGAAAGCTTCAGTCTCACCGGAAAACCCTTCCTTCGCGCCCTATTTCGCTCC
CTGGAAGTCGGCCCTGGCACCGACTACGACACCTTCTTTGCCCTCTCCCTCCTTATCGCC
ATCAAACAGAATGGAGTAGCCACGAATGGACAAACAAGCTCTAAATCCTCAGATTATGGT
TTGGACGAGGGAACCCTAGCTTTGGCTCAGTTGCACACCCCCACACCGGATTTGCCCTGC
AATTTTATGCTCATCACCAAACTCCTCGACATTATTAGCGACGCCGCCAAAATGGGTAGT
CGAGTGCGGGTGGCCACTCTTAATTTGGCTCTCTTTCTCTTCGTCCTTGTGACTCGTGAC
GCCTCCCACAACTGCCAACTCACAGACAACCATAGGCAGCAGTTGGAAGCGGCTTTCCTA
GAATCACGTGCCATTCTGGCCGATCTCTACTTGACTGAGCCGGATTTCGCCGACATCTTC
GAATATGAGGTGTGCCGTTTCCGCAGTCAGAAGCTCAGCCCCTCCAAACTTCTCGAAAAT
ACCGCCTTCCTGTTCTCTCACGCAGATGACGCCCTTAAGCTGTTCTCCAACCGTTCGGAA
GAGAATCTCACCGAGCTGCGCAACTCTAACGACCCTACTTCCTTGCTTGTCACTCCTCTG
CAGCCACGAGGTCCTCTAGAAGGCCCGCCCTATACTGCACTGCCTTTCAGCCAACTGGAA
CACATCCAGCGCATCATTGCTGTCTACATATGTCTCCATGGCTACCTCTGCGAATACGTA
TTCACAAAGGAAACGAGCGCAGGCGAACCCCTGAACGAGGTCACTTCACCAGCGCTAGAA
CGGATTCCTGCGTTTGCATCGTTTGGAGATATTCCACCTAGCAATAAAGTCCTGGTGCCA
ATTTCGTGTTCAATTGACACGAGCGAACATCGGCTCTTTGGTTGCGAGGTGGAACAGCAG
AATGGACGATCCGAAAAGCGTTATCTTATTATCACCGATGTGCAATTTATTTCGATAATA
CCAAGTCATCGCAAAATGGGTTTCGGAATCGTCGCTTTTTGTGGACTCATTCAGGACACC
GAACTTCGGTGTGATCCAGCAGACGACTGTGTGTTGAACATCGTGGTCTACAAGCCAGGC
GACCGATCTGGGCTCACCATTAGGCGAATTATGACGGAGGCAGGAATTGCCTCCTCCTCT
CCATTGCCCAATGTGTTTCCCAGCATGAATGCGAAACTGCGTTTCTGCACCTCTTTCCAG
TGCTCCGTATTCCACAGAATGCTGACTCATAGCTTTGAGAAGATCGTTGCTGCAAAACAG
GAAAAGTTAAAACAACTATTGAACGTGTCGGATAAGCCCACCCGCCCTGGTCAGTTCTTA
TTAAGCGAAGAATCATCCAATCAATCACATCCACATTCTCCACCCGTGACCACAAAACCA
TTGAGAACCACTGGTTCTGCGCCTACCACCCTCCTGCAAAAAGCCAGGGCTTATTCACTC
TCTTCCACCGCTGCTATTAATAGTCACGCATCTGACGCTAGTCATCATTCTACCGCAAGC
AAGACGACAGAGGAGATGCAGGCCATAGCAATGGTGGACCTCTCACGTTGA
>mRNA_EmuJ_000053500.1 gene=EmuJ_000053500
ATGAGGACAGCTATGAAGGAAATAGATAACGATTCTCCGAAAACTCATCCTCTAAAGAAT
CGCGTAAAATGCATTTCTATCGATGCGAATCATTGCTCAAATGAAAATGGTTTTGCACTT
TCACATGAGAAGGATCGAAAGGCGGTAGATGAGCGCCAAGAAGATGGAACGGATGAGTCA
GTTGTTTCAGTGAACGAGATCTACCAACTTGGTATTGAGGACAAAGAGAACAACGAGGTT
TATCTCCTCGATTTTGTAGATAGCTTAAAAGTTTCCTATTCAGTAGAAGTCCCCGATACC
AGCCAGGGAGGCTTGGAGATCCTTCCTCCTTTCATTCACGATTGTGTATTTGCCGAATAT
CTCTCTTGTACAGCGTCTGATGTCCTCTCCAAAATTTCGGCATCTCTTGAATCGTGGATG
GATGAGGTTGATGAAGGCAAATTCATCTCGCGTCATTTGGCAGCTTTCGATGAGTTAATC
ATCCTTCGAAAGCAAATTTTTACCCTTCTAAAGCTCTTTGTCCCCAATCCTGATGTCAGG
GAGGGTTTTGATTGCACGACCGCTGATTTGGACCGTTATCTCCTGCGGATTATTCGAGAT
TTGAGTAATAATAATATAAATCTCGGAAGCGAAGCGTCTACAGGATATCCTGTTGTTTCG
GTTTGCACCGAACCGGAGCATTGTGTCCATGTATTAAGGCAACGGGTTCTGACGCTGCTG
CAGACCCTTCTGCCTAACCTTCTCCTACCCGAATCTTTCGATCTGAAGCGTGATTTGCAG
GATTTGATCAATGCAATCTATTCGTATAATATGCCTAAATTTTAA
>mRNA_EmuJ_000053600.1 gene=EmuJ_000053600
ATGGATGATCTTGGCAAGGACGTTGCGTATTTTAATGGCATTCTATATTCACTTTTCGTC
GAAGAACGTAAAGCCGAAGATCTTTACCAGGATATCCAGAGCGGCTTAAAAAGAAGCGTT
GTTCGCGTTGAAAAGGACAAGGATAAAGTTGAAAAGGGAGGAGATTTGTCTGGAAGTCTT
ATCCTGGAAATTGAGAATGCTTTGTCGAAGGCAAAAAATGCATTAGAAAAATCGGAGCTT
ATGGCTGAAAAAGCTAGCAAGATCTCAAATCAAACAATTGGTAATCCTCAGGCGTACCAA
AAACCCCAGAAAATGTCTTATACTGTTGATTTAAATAAGCCTAAACATCAGATGGAAATG
GTAAACCGCAGTATCACTTCAGGTAATCATAAATGCGGCTCCACTACTTCTAAGCATCGA
GTGCGCACAGAACGAGCAACAACCAAAGCACAAAACATAAATGACTTAGAAGGCAAAGAT
TATTGGGACTTCGATTCGAATACAACTAAGCGTGTTAATGACGTGATCGCTTTATCAAAA
TCCGTGGAGATATTTTCTAAAGAGGGCCAATTAAGTGCTAATGACACATCAGCTCGAGAA
AGTTTCCTCGCTTACTGCAGCAATCTGTTTCGGAATATCTATGGAGATATCGACACCTCT
ATTTCTCGTCCCTATTTCGCAAAAAATTTGCCAAAACTGGTTGAACTATTGGAGCAGTTT
TTTAGAGTTTTGGACGTTGTTGACTGGAACGTGGCCGCACCGCGACAGCGGCAGTGGCGC
GATCAGATGCTGGAAAACTTTATCGCACTCTTCAACATTGCCGAACATTTCAAACCACTT
CTTCTGGGCAACGAGAGCACCTGTGTTAAAGCTGCAAACCCGTCTAGACAAAAGGATTCT
GCTCCATCGATAGAAACCATATGGAGGGCTTACGTCTATTCAGGTCAAAAACTCCCCTCT
TCTTATGCCGAACCGCCGATCGAGATTCCCTCGCGTGCATTTCGATTAACTCATGGTCCG
GCGGTTTTTTCAAATCACCCTGAAGTGCATCACGATCTTCATCAGATGGTGGATATTTGG
GGCGATATCTTCCGTCTCCAAAGACGCCTTCAATTCCTGGATTACATTGAAAATAGACTT
CCACATTGGTTACGCCTAATCGCTGAACAGTCCACTGAAAAAGCGTCGGCTCTGCATCTT
CTTTGTCAAATAGCATGTGATTGCTACCCGGTGATGGTAGAAAAGGAATAG
>mRNA_EmuJ_000053700.1 gene=EmuJ_000053700
ATGCTGGCTGAATCATGCACGTTTGTTCTTTACAGACACTGCATCGATGCTGCCTTGGTG
CGCTTTGGCTCTGCGATTGTGCAAATGGATGGTCGGCAACCATCTTCTTTGTCCTCTTTT
ACCTCTGGTGGCGATATCAGTAGCTGCAGCTTAAGGATTCCTGACAAGTTCAACTTTGAC
CTCTCCGATCTCATCGATGATTTGATTGCGTTCGCCTATACGGATTCCGCCTCAAATGCA
CCTGATGCAGGAAGTGGTGTAGTTCTCTCAAACCTCGCACAACGCATCACTTCCCTTCGA
GCGTCAGTTCAGGAGGCCAAGGAGCTCTGCCGACCCTCTCCACGGGGGCAGCGAACTGCG
TCTGCCACACCTGCCTCTGCAACGGTTACTGCGGCCCCAACACCTCGAGCGAAAGCAACC
TCTGCCACTCCTAGTGCCACAGACACCAACCAATCACTCAGCCTCTTTCATTCTGCCTGT
GATCTTGATCCTGTAGCCCAGCAACGCCTGCTCTCTGCGGTGGCTACTGCCTGCGTGGCT
AAACGGAATCTCCTGGCAGAGCTCAAACAGGAGTTGTTTGATCTCAAAATGCAGAACGAC
CACTTCTCTATATAA
>mRNA_EmuJ_000053800.1 gene=EmuJ_000053800
ATGGTAGTAATCCGCCGCTACTTGTCCCTTTTCTTGATGGGGATTAGCCTTGATGCGGGA
AATCTGCCTCCATTATGGGCCGCGTTGAAAGTGAGATGCTGTAACTCGAGGGAGTTCAGG
GGTTACTTCTGTGGCGCCTCTGATGGAAGCGGTGGAGGTTGCGACAATTCCGATCTTGCT
CTCTGTTCTATTCCAGAAGGGAAAATCATCTTTGTTTGTGGTTGGTCGGTCGAAGAAGTC
GACGTCTTAGCTGACTACCCACCCCTTCCAACGGAGGTGAAATCCCAACTGGAAGAGATT
TACGCATCGGTAGTGAAGGCAGAAGTGGAGTTGAGCAGAGCGAACAGTCTGGACCTGCGT
CGGAAGTTGGTGCTACGCCATTTCGGTCCTTTTGCGGCGAAGGCGGAAGAAGATGGAAAA
GTTGTTCTCTACGACGGTGTTGTGACTGTTCTCCCACCCTATCTACCCAGTTCCTGTCAG
GGCACCAATGCAATGGTGCTGCAAAAGGTCCAAAATGCCCTCTTGCAGATTGATGAATTG
AATTGA
>mRNA_EmuJ_000053900.1 gene=EmuJ_000053900
ATGGGGAATTGGTTCTGCGGCCACTATGCGAGGGATTCCCAGGTTGCGTGTATTACTGCG
GAAGTTATCAAATCACGAGCAGAGCACAGATCGACACTGGTGTTCCTTCATGGACTGGGA
GATACGGGGCGAATTTGGAGTCAACAGTTGAAGAGGATAGTTCCGCCGCATTGTAAAGTC
ATCTGTCCCAATGCGCAACCTATCGAGGTGTCTATAAACCAGAACACCGTCATGCCTGCT
TGGTTTGACATCTACGGTCTTACAGTCGACGCACCCCAAGACAAGGCAGGTATCATGAAG
GCTGCAGAACAAATTACGCGGATCGTCAAAGCCGAGGTAGAGACGGGCGAAGTGGCGTTG
GAGCACATCGTGTTAGGCGGTTTCTCGCAAGGAGGTAGTGTGGCTCTCTACACCGCTCTC
ACCGACGCCAGTCTGCGCGGTCTGGCTGGGGTGGTGGTGTTCAGCTCCTGGCTACCTCTG
GCCCAACAGCTGGTCTCCGACTCTTCTCAAATCCATGCGGAGAGTAGTCTCCCCATCCTC
CAATTTCATGGAGCAGCCGATTCTCTTGTGCCCTACGCCATCGGTAGTAAGACTAACGCA
TTTCTGCGAAATTTACACTTCACCTCTGCTGAATTGCACAAAATTTCCGATTTGGGGCAC
ACGTGCAATGAGGAGGAGCTGAAGCTAGCCCAAAAGTTCATTCAGAAAGTCCTTACTCTT
TCTTATGCCATGGTAATCCTTCTCCCCTGGCCTCCTTTTCCCTCTCATCCCTTCCGCCTC
CACGTTCCCCACTTCCTCAGAAATTATTTGTAA
>mRNA_EmuJ_000054000.1 gene=EmuJ_000054000
ATGGATAGCTTTCCCACTTATTTAGCTTTTGATGAACAAATAGAACTGGTTGAAAACTTG
GCGCTAAAGCCTGATTTCGTCATTCACATTGAGATTCCTGATGATGACCTGCGAAAAAGA
CTCGAGTCACAGCGCATAGATCCAATTGATGGAACCATATACAACTACTACAATCTCGAA
GATCCTCCAGGTCCGTTCATAAAGCTTGTATCTCCGGCAGCACCGCATCCAAACCCAGAG
ACAATTATAGAGGAAGGCGAAGGGCAAATCCCCGACATGGACGACATTCTCATGGAGGAG
GGAGGAGTCGATGAAGTCTATGGTAAAGAAAATTTGACAGCATGGCATCCCGAGTTTCCG
CGGATTACCAAAGAGGTCACCAAGCGTCTTCTTTTTCTACCTGAGGATTCTCAACGCGAG
CTTGATAGACTCTTTAATCTCAATAAGAACAAAGTTCAAAAGTCGTTAAAGCAATTTCTA
CGCAAGTTTCCGAGGACGCATGTTATTAAAATTGACGGAAACTGTCCACCAACACAGATG
TTTTATAATCTCATGATAAAGGTTCGAGCGCTTTCAATCCGACCCGCTATCCCACCCTAT
CATCTGTCACTCAAAACCGAAGATGAAAGTGAAGAGGATGAAGAAGAGCCTGAAAAGGAA
GAAGAGGATAGGACAATAGCCGAGGCGGAGCCTAGGACACTCGAGAAACAGGTGGGTGAC
AGAGCGATAAATGAAGCAGATGTCGATGATGATATGCAACCCAAAGGAGAGAAGATTGAT
TGGGATGCGATTATCACCACGTTAGTGGTCCGCAAAATGCCCACCGAGCACTCTCGATGG
CAGATGAGTGAGTGGCAACGCTTCTGCCCAGTGCAGCTTTATAACGGAATCCTCGAGTAC
GGCAAAGTGAAGTTTGCCTGTGGATTCCTGGGCTACCTGTACTTCCTGTCTTGTCGGGAG
GCACTCAAATCCTTCATGAGAAATCCACGTCCCTACCTGGATTTTCAGATTCCCCAACCA
ACGTTTACGGTACGAATTGCTGTAATGGGATTCCAAAAATCGGGTTCCGCCGCTCTTTGT
CGCTTATTGGCAGATCGTCACGGTGCCATCTGCATCAGTCTGACGGAGATACTTCGCGAA
GAACTCGACGCAAAGTTGAAGGAGACATTAGAGATGGTAAAAGCAGAGGTGGAGACCGAT
GTGGTGGAAAAATGGAATAATCAGAGAAAACGAGAAATTGAGGAGATAAAGACAAACAAC
TATGCTGACAATGCTCTGATGAAGTTGATGGCTGACACCATCAATACTGTGGCTGAGGAG
GCGTTAGAAAATCTCGACTCGGCGAAGGCAATGGAAAATAAAATAGACGGTTTAAAAGAA
GTACTTACCCCAGGGCATCCACAAGTCGTTGAAGCAGTGACCAGGGCTTTACGATTTGCC
AAAGCTCAACCACATTATCTTAATCCTAAACGCTATGTGGATACATTGGTGGAAGAGTTG
GCAAGACTAGATCATAAAAATCGCAACGTCATAACGTCTAAACGGAAACCACTTAGCTGG
GTGATCGAGGGTCTACCCCCACTGGAAGAAGTATGGCAAGAATTAAAAAAGCGCTCCCAA
TCAGTTGCTAAAGAAATTAGCTACGTGCGTCAAGCCTTCGAGACTGTCCACAAGCTTGAA
CGCGCAATGCAAAGACGCGAGCTTAATAAAAAATCCGAGGAAGAAGAGGAGGACGCCATG
ATGGAAGGCGAGGCTGGTAGAGCTGATGATGAGACGGCAAAAACATCCCTAAAACCTGAA
GAATCAGCTAATCCCTACGCAAAGAAGCTGGATCCTCGCCTGATAAAAGCTCGAGAGGTA
GCTGATGAAGCAGCTGCAAGGGTCATTCCATTGGATCCAATGCCCTCTTATGTGTTCAAG
TTGAGGGATGACCTCCCAGATTATGCACTTATGATCCATCGTCTCTACGCTGTCGGATTT
GGCCCTCTAGAAGAGCTGCCAACCATGGTTAAGGCTGAAGGCATGGACGAGGGCACCATA
GAACCCATGGTAACCACGGAGACCTCAGAAAGGGAACCCAGTAAGGATAAGAGCGGTTTG
TTTCATGACGATGACGATGCAATGACAGAGCCTCCGGAGGATCCACCAACTTCAGGACAG
ACTTTCTATCCCATGCCTCCACCCGGTCCAGAAGTGGACTGTGTGCGAGATCAGCTGATT
CAGTTTGACAAAGCTTGGGAGGCATCAAAACAGGGTCTTTCACAATCGACTACAGCTTAC
GGATTTCCCGTACATGTCCAGGATTTGAGTATTCATAAGGACAAGACGTTAGACAATCTT
CTGGAGGAAGTAAACAACGAATTCGAAAAGCTATTTGCGTTTACCGCAAAAGAGTCCTCC
CAGGAGATGCTGGATGAGGAGATCGAAGCGGAAACCGAAGGATTTGAGGAAACTGGTGGT
CTGGAGGGCAACCTAGCCCTTGAAGAAGTTGATGAGGCGGAAATGGAGGAGGAAAAAGAA
GAAGAAGAAGAAGAAGAAAAAGAAAAAGGGGAGAGAGAAGAGGAAAGGGAAGGAGCTACA
GAAGAAAGCGAAGAAGAAAAAAAGGAAAAGGAAGCCGAGGAAGATCTGAGCAGGGGCCCG
AATAGAAAACTTGGTCAGACCAGCTACTTTTGCCCGGTTGCCTACCACGATTATCATGTC
TTAAAACCCGGTGATCCAAAGCTTGTGGCCACCTACAAAGGTCTCTCTTACTACCTCGGT
AGTGAGAAGGATATGGCAAAATTTATGGCCAATCCTGAAAAATATGTGAGTCGTGGTTAT
CAGCCTCCCTTGAAGCCACCTCCATTAAGAATTGCGTTACTGGGTCCACCAGGAACAGGA
AAAACACTTCATGGAAGGCAAATTGCAAGTCAATTGGATCTTATTCATGTGAGCTTTGAC
CAAATGCTTCAGGACGTGATGATGCAAAAACTGAAGCACAGAATCGGTCCCGAATACGAA
GATGATAAGGAGATACCAGTGAAGGTCATGCCAAATTTCGAAGAAGCTGTTGCCAAAGTA
CTATGGCAGTTAGAAAATCCCAAAGCAGCTGTTCAGGTAACAGAAGAGGAAGCAGCCACA
GCTCCTCCAACTTCAGCCGAAGTTGCGGATGAAGGTGAAGCTTCCTCTCCAAAAGACAAC
CTCACTCCTCACGAACTAGCAGTACGCAAGTTCCTGGAAAATGATGAGGCTCTTCCAGAG
ACCACTTTAAACCTTCTCCTGCCAAGACTGTGGCAGGAAGAACCCTACCGCTCCAAGGGC
TTCATTCTAGAGTCATTTCCACGTTCTGCTGGTGACGTGACCTACATGTTGGAGGCAAAT
TTGCTTGTTGACTTCGCGATAGTGTTGAATGCGGAGGTAAAGGATCTAGTACCTCGTCTT
CTGCCTGCACTACTTGCAAAGTGGAAAGTGAAGATGGTAAAAGTTGAGGCCAATCGCAAG
ATAGCGGCGGATTGGAAGGCACAAAAACGGAAACGTATAAGGGAGGAGAGACGGAAGATG
ATTATCAATAGTCTCAATGAGAAGCGGATAGACAGATATGCGCGACAATCTCTAGATGAT
ATGGTAACTGAAACGAATGAAATGGAGATGGACGAGGACAGAGAGTTAGATGCTGAAGCG
AATATCTCCGAAATGCTTGACGAAGAAATGCCGGAAGAGAAAGAAGAGGAGGCGGAAGAC
GAAGAGACGGAGGGCGAGGCGATGGCTCGGATTGAAGGAGAAATAAGCAATCGCGTTGAG
ACTGGAACTGCAAATGCGGAAGAAGTGCTCGAAGCCCTCACTGAAGCCAAAATTCCCCAC
TTCTCCATTCGCGCTGATGATCAGTTAACCCGTGTTCGCTACCGCCTTGTCAAGAAAATT
AAGAACCTCATCCTCAATCGCGAGGCCATATTCGAGAGGGTGTATCCAACCACTCTAGAG
GAGGGGGAAAACCTCGTAGCCAGTGGATTTAAACACCTCTCACCTTTTACTCGATTCTGC
CCAGTCTCGTGGGACCGTGTTGCTCTCGCTCGTCTTCCTCCCATCAATCCTTCGTCCATT
CTCCGCTATTCTCGTCTGGATCGTCGCCTCGTGGAAGCCCAACTGGGCGATGAGATTGAT
CCAAATGCGGCCATTAAACAGAGCAAAAAGGGCTCGGCAGGCGCGATACAAACGTGTTGC
GCGGTATATAGGGAATGCGTCTACTGGTTTTCCTCAGAGGCTGAGAGAAGGGTGTTCATG
GCAAACCCGATCGCGGTGATCAGAATGGCTGGAGAGCAGGCACAGACTCTGGCACATCAA
CCGCTTCAGGTAGCTGTCATTGGCGGACCCACATCCGAACGGGAGTTCATATCAAGACGC
CTTGGGACAGATTTGCGCGTGGTCTACGTGACCACAACAAGGGCGGTTCAATGGCTACTC
AGTTCAGTGTGTCAAAGCTGGACAGCTCTAGTAGAACAGATTCGGGGGGTCATCATGAGT
GGGGCGGCACTTTGTGACGACCTAGTAACTAAGGCCCTCCGAGTGGCTCTCCTTGCTCCA
CAGATCCAGGCCAGGGGATACATTCTGGACAATTACCCGATTACAATGGATCAAGCAAAG
TTTATGCATGCTGCGTCAATCCAACCATTGCTTATGTTGGAACTGCATAGCAAACATTGC
CATCATCCATCCATCGAAGTGAGTTGGTTTGACAATTGGAACAATCAGGAGCCTCCGGAC
TGTCCCTTTCTCAAAGTCTGGCTCAACATGAAAGCTCGGCGTGGTGGAAACCTTGGTGCA
GGTTTGGGAGAACTGGCAGACGGTATAGACGGTTTGGAAGGCGCTGGAGGAGCAGAACTT
GATGGAGGTGGATTAGGAGGAGCAGGAGGAGGAAGACGGGGGGAGAGAGGATCCGATGAA
GACGGCTTAGGCGGCGGCGGCGGCGGACGTGGAGGTAGTGGTGTTGGCGATGATCGTGAT
GGGGCAGGTGGACGAGGTGGCCTGGGTAGCGGACTCTCTGGAAGCGAAGGTGAAGGAGGA
GGTAGTAAAGGGAAAGGCGGCAGAGGAAGAAGCGGTGCCGATGACTCGAGTGGCTCCAGA
GGTGGACAGGGTGGACGAAGAGATAGAGGAGGGAAATATGGTTCAGAAGATTTGGAGGGT
GACTCAGATGGACTCGGTCGTGAGGAAAGGGGAAGAGGTAGAAGAGGTGGATTTGGTCTT
GATGGTGAATGGGATGAAAGAGACAGTGAAGGAGGATTCGGCAGAAGACATGGAAGAGGA
GGTGGAAAGTATGGTTATGATGATGATGATGATGATAGTGGAGGCGGTGGAGAAGACCGC
AGTAGACAAGGCAGAAGTCGAAGAAGAGGAAGAGGCTCTGTAGGTTCATCTGACGACAGT
GATGGAGAAGGGTGGCATGGTCGTGGCAGGCATGGGAGAGGTGGAAGAATTGGAAGGAGG
GGAGGAAGTGATGATTCATACGATGAAGACGACAGTCGTCGAGGCGGTGGAAGACGTCGT
CGGCGTCAGGGAAGGACTCATGGAAGTGAGGACTCCGAAGGCTCTGGGCCTCATGGAAGT
TGGCGTAGAAGACACTACGGTGACAGAGATGGCTCTGAAGATGAGGACGATTATTTCTCA
CTTTACGGCAAACGTAGCGGACATGACAGGGTTGGCAAGGGTAGATATAGTGATGAAAGT
GACGAAGAGGCAGAATGGAGGAGAAGACGTTACAGAAGGATTGATGAACCATTGGAGAGG
CGCTATGGGCTGTCTAGCGTGGAGGCAGATCGACTACCTGATGAGATTCTCAAACACTTC
GCTTACGTTGATGCTGAGTCGGCGAGACGGGACTGGTTGAAGTCCCACAATGGATCGTTG
ACGGATATTCCTGCTGAAGAGAACGCTTTGGTTGCACTGAAAAAGGCCCTTCTGACCACC
ACACATAGAATGGCTCATGTTATGGAGTACAATACCAACAGGAAAAGAAACAAACCAATG
AGCATCTCAGAGATGGGACTAACAATGGAACAGTTTGAGAAGAAAATTGGTGAATTTGGA
TGTTACTGTCCAGTGCGACTAGCAGAGAATGACGAACTGTTTGATTGCAGAGAGGAGAAC
ACAGCTCCATTGGTGACAAGGCTTCCCGGGGCGGAAGGCTGCCTTCCAAAAGCTCGCTAC
AACTCCGCTTTCTGCTCCACCTCTCTACGGTACATTGTGGACACCTCAGATGCTGATTTG
CATCCTCATATTCCCACAGATTTGAGATTTGCAGTGGAATACAATGGCAAGACGTACAGA
ACAGCAGGTCCAGAAGAACTGCGCAAATTCATGGCCAATCCGGAGAAGTATCTTCCTCCA
CAGGCGTTGAAAGCCCTCCCAGGTGTGGATGGCCTTCCGAAAAGGCTTCCTATTGGAGCG
ATTCCTCACGACTCCTTTCCACGGCAAATGGCTTTGCGTGGTTTCTGTCCGGTGTGCTTT
CAGGAAACCAGACAGCATTATGAGGGTCTGCACGAAGGCAATGCCAACATCTTGGCTCTC
TACCAGGGTAAAATCTACGCATTTTGCTCGGAGGAGTGTAGAACTAGGTTCATGCATCGT
CCTTGGCTGTATGCCGATCTCAAGTTGCCGAATAAATTGCCACCAATGAAAGTGTCAATT
TCAGTAGACGAATTACCACTACCTGGCTACTTGGAACAAACTGTAGCCTATGTTCTACGC
AATGCGCTTGCGATGTGCTCCAAATTCAGACCCAAATATCCCTTCCTCACGCCGGAGCGT
TCAGCTCTCATTTACATGGCCCTCCAATTGAAGGCATTGAACCCACGCACCCCGGACTAC
CTTCGATTTCGAGCAAGAAGTCGCGTTGAACGCTTCGAACGGGCATGTCAACTGATCGAT
CAGTTGACAACAATCATGCCTGTGGACTACCTGGCCGAGTGCCAGAGATCGGAGACACTG
TCCAGGCAACTGCACGAATTCCTTTCCCTCCAGGGTCAGTTGGACAATGAGGACAGATGG
GTATATTCCATTTGA
>mRNA_EmuJ_000054100.1 gene=EmuJ_000054100
ATGGTAACTGAAACGAATGAAATGGAGATGGACGAGGACAGAGAGTTAGATGCTGAAGCG
AATATCTCCGAAATGCTTGACGAAGAAATGCCGGAAGAGAAAGAAGAGGAGGCGGAAGAC
GAAGAGACGGAGGGCGAGGCGATGGCTCGGATTGAAGGAGAAATAAGCAATCGCGTTGAG
ACTGGAACTGCAAATGCGGAAGAAGTGCTCGAAGCCCTCACTGAAGCCAAAATTCCCCAC
TTCTCCATTCGCGCTGATGATCAGTTAACCCGTGTTCGCTACCGCCTTGTCAAGAAAATT
AAGAACCTCATCCTCAATCGCGAGGCCATATTCGAGAGGGTGTATCCAACCACTCTAGAG
GAGGGGGAAAACCTCGTAGCCAGTGGATTTAAACACCTCTCACCTTTTACTCGATTCTGC
CCAGTCTCGTGGGACCGTGTTGCTCTCGCTCGTCTTCCTCCCATCAATCCTTCGTCCATT
CTCCGCTATTCTCGTCTGGATCGTCGCCTCGTGGAAGCCCAACTGGGCGATGAGATTGAT
CCAAATGCGGCCATTAAACAGAGCAAAAAGGGCTCGGCAGGCGCGATACAAACGTGTTGC
GCGGTATATAGGGAATGCGTCTACTGGTTTTCCTCAGAGGCTGAGAGAAGGGTGTTCATG
GCAAACCCGATCGCGGTGATCAGAATGGCTGGAGAGCAGGCACAGACTCTGGCACATCAA
CCGCTTCAGGTAGCTGTCATTGGCGGACCCACATCCGAACGGGAGTTCATATCAAGACGC
CTTGGGACAGATTTGCGCGTGGTCTACGTGACCACAACAAGGGCGGTTCAATGGCTACTC
AGTTCAGTGTGTCAAAGCTGGACAGCTCTAGTAGAACAGATTCGGGGGGTCATCATGAGT
GGGGCGGCACTTTGTGACGACCTAGTAACTAAGGCCCTCCGAGTGGCTCTCCTTGCTCCA
CAGATCCAGGCCAGGGGATCCATCGAAGTGAGTTGGTTTGACAATTGGAACAATCAGGAG
CCTCCGGACTGTCCCTTTCTCAAAGTCTGGCTCAACATGAAAGCTCGGCGTGGTGGAAAG
TGA
>mRNA_EmuJ_000054200.1 gene=EmuJ_000054200
ATGGCTCATGTTATGGAGTACAATACCAACAGGAAAAGAAACAAACCAATGAGCATCTCA
GAGATGGGACTAACAATGGAACAGTTTGAGAAGAAAATTGGTGAATTTGGATGTTACTGT
CCAGTGCGACTAGCAGAGAATGACGAACTGTTTGATTGCAGAGAGGAGAACACAGCTCCA
TTGGTGACAAGGCTTCCCGGGGCGGAAGGCTGCCTTCCAAAAGCTCGCTACAACTCCGCT
TTCTGCTCCACCTCTCTACGATACATTGTGGACACCTCAGATGCTGATTTGCATCCTCAT
ATTCCCACAGATTTGAGATTTGCAGTGGAATACAATGGCAAGACGTACAGAACAGCAGGT
CCAGAAGAACTGCGCAAATTCATGGCCAATCCGGAGAAGTATCTTCCTCCACAGGCGTTG
AAAGCCCTCCCAGGTGTGGATGGCCTTCCGAAAAGGCTTCCTATTGGAGCGATTCCTCAC
GACTCCTTTCCACGGCAAATGGCTTTGCGTGGTTTCTGTCCGGTGTGCTTTCAGGAAACC
AGACAGCATTATGAGGGTCTGCACGAAGGCAATGCCAACATCTTGGCTCTCTACCAGGGT
AAAATCTACGCATTTTGCTCGGAGGAGTGTAGAACTAGGTTCATGCATCGTCCTTGGCTG
TATGCCGATCTCAAGTTGCCGAATAAATTGCCACCAATGAAAGTGTCAATTTCAGTAGAC
GAATTACCACTACCTGGCTACTTGGAACAAACTGTAGCCTATGTTCTACGCAATGCGCTT
GCGATGTGCTCCAAATTCAGACCCAAATATCCCTTCCTCACGCCGGAGCGTTCAGCTCTC
ATTTACATGGCCCTCCAATTGAAGGCATTGAACCCACGCACCCCGGACTACCTTCGATTT
CGAGCAAGAAGTCGCGTTGAACGCTTCGAACGGGCATGTCAACTGATCGATCAGTTGACA
ACAATCATGCCTGTGGACTACCTGGCCGAGTGCCAGAGATCGGAGACACTGTCCAGGCAA
CTGCACGAATTCCTTTCCCTCCAGGGTCAGTTGGACAATGAGGACAGATGGGTATATTCC
ATTTGA
>mRNA_EmuJ_000054250.1 gene=EmuJ_000054250
ATGGCCCTGAGATTGAACTCATCACCGAGCAGGAAAGCCTTGCTTCCCAAAAGCGATTTT
GTTGACCATCCCTTCGTCCAACGTCAAACGCCTACAAACACCCCTCCAAAAAGCGGCGCT
GCTTGCTGCAATTCTTCTTTAGACATCAGCAATTTCGGTCTCTTCCTCACTATCATCACG
CTAATAGGCGCGGCCTATGCCACCTTCTTCATTTCCATCATACACATCCGCACTTTTGTG
CTAGAGGTCACATCAGAAAGACTGGAGGCCGTTCGTGCGGGCGCGCTGAACAAATTCGAG
GTGGGAATCGTGCATAATAGCTGGCCAGTCTACAGCTACCCAAAGAGTGCTGATTTGATC
CTGGACTTGGTGACAAAGGCTGAAATGCGATTGGCAGAGACACCTAACACTGCTGCATTT
ATACTTGGAGGAAGACGCAGATTGTCGGTCCACTGGCGTGACTGTTTCACCTACTACCCA
ATGGTCATGGCTCTTCTCATCTTTTCAATCTCCACCCAGGCCTTCTTTCGTTTGCATCCC
TTCTGGAGAAACGCCTCTCCGATTTGTCCCCTCTTCTGCCTCGCAATTTTTCACACCACC
ATTATGATCATCCAGCTGGCTGCCCTCTTCGCCAATGTGAAAATGCATCGCGGAGTGGAC
GCACTGTTCAAAAAGGTTTGTGTAACATGCTTGGAGGACATCGAAAAAACCATCAATTAC
ACGCTAGCGGTTCCAATGACCTACTGCATGGCTCCGCCTACCGATTACTCGACCATCTAC
CTTTTCACCCTTTTCACCAGCATTCTATCAATATTCAATTTTCTTGACTCCATAGACTCT
GATGCCTGA
>mRNA_EmuJ_000054300.1 gene=EmuJ_000054300
ATGATCTTGAATATTGTCCTGTGCCTGTGCACTTTCGCTCCCTTTCTACCTCTAACGCGT
TCCAACGAATATCTAGAGTGCAAGTATGGAGGTGTGCGGGAATTCGCCAATGGGCGCACA
TTTTGTAACTGTCCTCAAAATCGTGTTAACACCGGTCCCCTGTGTGAGACTGTGCGTGTG
AACTTTGAAAACCTTCAAACTCCATTGACTGCAATCAGAGAAGTCACTCCCACCCTGCCG
CTTCACATCTCACTGGAATTTATATGCAAGGATTTTCGCGGAACAGGTGTACTATTCACT
CTTGGTGATTACAAAAAAGGACTGGTACTTGAGTTGGCTTTGAATTACGGGCAACCTGTA
ATCGCTCTGAATAGCAGGAGGCAGACTGCAACTGTTGGCTCCCTTCACGACAACGAGTGG
CATCGCCTGGATCTTTTCGTGGCAAAAACTCCAATCGGTGTTGACGTCACTCTAATTGTT
GATCGATGCGTTGATAAACGGAGATGTGGCCGAAAACTGACCTTCAATGGAATTACCACC
ACCTCCTCAACGATTTCGGGACCCCTGGCACTCAACACTCCCTCTATTGATGGCCATCGT
CTAAGTGAACTCTGCTTGGAGAATATTGTCATTAATTCAGAGCTAGTGGATCTCTTCGAG
GCTACGACAATGAGACCTCGTGCCCGGGGGTGTCCCAAATGCGAGGAGGCCTGTTTCTTC
AGCGAAGCTTTCAACAGTGCCGGTCGATGTGGCAGTGAGGGCATCTGTCGCAATCCCATT
GTCGCCGCTATTGATCAGTATGTGTGTACATGCCGACCCGGCTACCAGCCCGTCCTACGG
AAGGATCATTTTAATGGCAGTCCCCTCAACACCAGTATCCCCTGTGCTCAGCCTGTTTTG
GAGTGGCAAATTGATGGGCCTAATTTGATTAACATTGGCAGTAAAGGGGGCTTCACAGTC
CATCTGAGTTTACGGACACGTCAGCGGGAAACGCCAGTTCTCCGATCGAGAGATGGACGT
CTTAGACTTGTTATTTATAGTGGCAAGCTTGCACTTCAACTGGATAATACATCTCTCTTG
CTTCCGGGAGTCGACTTAACAGATGGGTGGTGGCACGTGATTCAACTGACTGTTACTCCT
GTAATTCAAGGCACCACCTCAAGAATGGTCGACCTCACCGTTGATGGGCTGTGGAATGCC
TTTCATAATGCAACGCTCTCCTCCACTGAGTATTCCAGCCACTCTGATCTTGATGGAATT
TTAATTATTGAAGCCATTTCAAGTTGTTTGTCTGACGTCAGATTGGAAATGCGAGACACT
CGTAATAACATCATCCATAACTACCTCCTCTCTGATGGAACAGAGGAGAGGCAGTCTATT
CTACGGAGGGGCTGTAAAACTGAGGATCTTTGTGCTTCCTCCAATCCCTGTGGTCCACGT
GAAATTTGTATTCCTGAATGGCGTGGCTATAAATGCATCTGCAAAGCCGGTTCCTCTCAT
CGAATCATCCCGCCATCCACCGCCCCGCAATGCGTCCTCAGCAGTTGCCATCCGAATCCC
TGTCAAAACGGTGGCGAATGTTTTATCCTTGAAAACGAGACTGTCTCGTGGGAAAATGAG
ACTGTTGGTGTGCTCTGTGGCTGCTCTGGTGGATGGACTGGACTGTTTTGTGAACGACCC
GCGCTAGCGCGATCAGGCCTTCAAAACTGGTGGCTCATTCCATTCTTCTTCGTTCTCATT
TTGATAGTATTCTGGATAGTATTCTACGCGTGTTGGTGGAAGAAACGAAAATTGAAGAAC
ATGGCTTCAACCCTATCCAATGGTTCACGCTTCACAGAACAGCAGGAAAGGATGACTCTT
GACAGCATCGCCAAAGCTGGTGAAGAGGATTACCGTGGCTCTCTCAATTTGAGTGCCCTA
AAGGTTCCTGATGTGTCTTTGCGACCGGAAAATTTAACTGTCCGTGGAATGTCTGTGGAA
ACACGACCAGCCGACTCGATGCTCTCCGCAGAAGGTGAGCGTTTTCTAGCCATGGATCAG
CCACTTCAATACGCCTTCGAGGGCTACGACTCCAGTCCACCTCCGAATTACTTCTTTAAC
AGTACCAATAGTAATGGCAACCAGAGCTTCGATTTCTCCAAACGTGCCATCTGA
>mRNA_EmuJ_000054400.1 gene=EmuJ_000054400
ATGGCTCTGTTGAAATACTCAATTAACACAAGGATAGAAGAAATATGCAATATGCGACGC
TTGATCACCAAAGAGAGGCAGAAATTGGATGCTGATATTAAGGAATTCGAACGCAACGAA
GCAGAATTCGAGGGAAGCGTCAACGAAAGCGAAAAAGCCTTAATTTTGGCAATCATACGG
GCCGAAAACCAAGCGAAAAAGCGGATTGAAAAAACTAAGGAGTTTGGGCTTCTCAATGCG
CAGTATTTGCAGTTGAAGGCGGAAATATGTCGAAATGACATAAAACTCCATGATTATCGC
TGTTATCAGCGTTTTCTGGAATCTTTAGTCAAAATGAAAGGTCAGAAAACTGGGGATGGG
AAAATACAGTCGATGACGGATCTCCAAAAAGAAGCGAAAAGCATGGACACAAGCACTAAA
CGTTCTCCAGATGAAAGGCAGGCTGACGTTTTAGGAACAGTGTTAAAAGCAGTGATTAAA
TTCCAAAGACGATTGCAAGTAAAACCACCAGATACGTCCCCGTTGGAAAAACCGTCCGTT
GAAGATGGAGAATGTTCCTCGGAAGAAAGTTTTAATTTGAATAAGTGCTTCAAGGAGTCC
AGTGAACTTATGGACCTACTAAAAGATCTGGAGATCTCCAACCTCTCACTCATTCAAAAC
TGCCAAGATGCAGAGGAGACAATAGAATCCCTGAGAAGAAAAGAGGAAATGCTCAAAACT
GAAAGTACCACTGAGGTCAGAGATCTAGTTGAGAAGATGAATCGACTGAAAGCGGTGGTG
TTAAAGAAGGATAATGAATTTATGGAAGAGTTTGGTAAGGAAATGGGGTCTAAGGAGATA
AAAACTGAGGAGGAACAATTTGAAAAGCTATGTGAAAAAATCGCCTATGTCAATGAGAAA
TGCAGTCTGCAAAAAGGAAAAAAAACGGAAGTAACATTAGTAAGGCCTATTAGTGCAGTT
TCACAATTCGCCCAAATCGAGGCCCACCTTGACACTCTACTCACTTCAGTGACAGCGGCT
GAAAGTGTTTCCGAAGTGCGCGTGGCAACATTACGCCATTCAGTGCGAGTAACTCGACTC
AATGAATTTCACCGGCAGCAGCGTGAGGCCGAGCGTAGGCGACAGGAGGGGAGGAATCAG
CGTATCCTCCTGAGAGCTCAGGCACCACCACTACCTCCCGAAATGATATTGAGAGCAGAA
GGGAGCAGAAAACATCGAGGAAAGTAA
>mRNA_EmuJ_000054500.1 gene=EmuJ_000054500
ATGTCACAGCCCAGTTGTCAACGCACATTGACGCAGTTTTCAGCCACTTTGGAGAACTGC
TCCCCTCCTTCCAATTCCTTGGAGGGCTCTCCATCGACTATCTCACCTGGCACCTTCGTA
TTATCTCCAAATGAGAATGATGTCGATTGTGACCTGCTTCAAGGTAAGTACGATGCTTCA
GAAGATGACAGCATTTTAAACAAATCCTCTTGCTTCACGCCGCACTTTCCTCTCCCCGAA
GAACTCATTGATTTTGTCAATTCATACGCATTCTCCGATAAAAACCACGTCTCTATTGAG
GAAATGCTATGTCATACCCTTGATCTCCCAGGTACACTTTCTTCGTCTGACATACTCAGA
AATTCGAGTTCCTCTCCCCCTATTTCCCAACAATCCTGTAAAAAGTCTCATCCTTCTTCT
TCCTCTTTTCATCGATTGCACCATGTCGCGGACGGGGATCGACAGTCGAAAAAGCGCAAA
CTGAATCGAGATGCAGCATTTCGATATCGACAAAAAGTAAAAGTGAAGAACGAAAAGTTA
CAAGGTGAACTGAATGCGGCTATCCAAGCCTTCAAGGATGCTCGCAAGTTGTATGAAATT
GCGCGTGGTGCATTTGATGCTCTCAAAAAAGTTGTTGTTGACATGGTTGTTGTTAATGTT
CCATCTTGTCATCAAACTCATTCTATCTTGTATTAA
>mRNA_EmuJ_000054600.1 gene=EmuJ_000054600
ATGCCATCATCGGTGGGCTCCAAGAAGCCACGAAAAGCCGCCTCGAAGACCTCCAAAAAG
ACACGATCTAAAGCCACTTTAGAAGATGTGGATCAGTCTACTCTTGATGTGGGAGCGTCC
GAGAGTCGAAATACCTTCGGGGAGGGTGGGTTAAATGGTGATGAAGAGGGAGCAACGGAA
TATCAGATGGCGATGGAGGGGGATGAGCTTCAGAGACACTCAGAAAACAAGGAACATGAA
AACATTATGACTGAAGGAGCTGAAGAAGTGGAAGACGATGAATTTCAACGAAGTAGTATT
GAGGGTCCAGCACCAACGCCTTTGTTGGAGGACGGTTTTAACGGTGTTTCTCAACCGAAC
GATCTGGAAGTGGCACTGAAGATGGCTCTGGACCGCCTAGAAAATATGCCGATAGTGGAT
TTTTTGCAGAACATCTCCAAACAAGCTGATGTTCACGCACAGGCAGTGTCATCAGCGAAG
GAAATTGCCAACGATTTTGTTGCCAATGCCGCGGATCTAGCTGAAGCTATGCAAATGATC
CTGCAGTACGATCAACTCATGTTAAAGAAATTGAACCTCACAAGTCCTTATGATTTCGGT
GTTAAGCCCAAAACGGTTGAAGAAACTCGAGCAGTAATGATTGACCGAGCCCAGAAGATG
TTGGACCTGGGTCAAATGCAATACGATATGAGTCACCAGATCAGCAAGACTGCAAGACCA
CTAGTTGACTTCAGATTTGAGGCCTGTGACAACTTCAACGCTGTACAGGAAAAGATATCA
TCTATCAAGGTGTCTGAAGAGGCGCGAAAAGAAGCTCACTTAACCAAAGTGGCCAAAGAG
GAGGTGGAAGCCGAAGCAGCTGATGAGGCAGCACCAACTGCTGGCGCCGAAGGAACTGAA
GGCAGTGCGGAAGCCACTAACCCTGCAGAAGGAAACGATCCATCGAAAGATGGCTCTAAG
AATGAAGCTAATCCTACCTCTGGCAATTAA
>mRNA_EmuJ_000054700.1 gene=EmuJ_000054700
ATGTCAGAAACGGCAGAATTACGATCATTCACTTCAGGGTTGAATGAGCTGGAAGGTTAT
GCGGAATATGAAGAGGAAGAGCAAGAATACAACGAAGAAGATGAGGAGGAGGAGGAAGAA
GAAGAAGAAGAAGAAGAAGAGGAGAAAGATGAGACGATACAGAATGAGGAATCACAATTT
CTCGATCCGACCTACCTCAACAACCAGGTTTTCTACCGTGATCTTCCTCCAAACATGACC
CCTGCTATGCTCCGGAGAATAATATCAGTTGAACTGGAAAGGCTAAAAGGTATGCAACCA
TCGGAATTCGTTGAAAAAATGGAAGAATTGAAACACCTTCATAATCAGATCTACGAGACA
GCTGATAAATTTATTAAACAAGTGGTATCGCAAATCCCTTTCATTACACCCATTTTCAAA
CATGTGAGTGAGTATGATCAACAGGCCTGTGATAAAGTTCTTGCTGCTGTTGACGAGGAT
TGGGATAATGCCGAAATTACTATCGAAGACCGCGAGGCTCTATTAACCAGTCTCAAAGAT
CGTATGGTAGAATCTGCTCAAATCAACTTCGACTTCACTCACCAAATTAGTTACATTGCC
AGCCCTCTGACTGTTTGGCGTCTGAACGCATGTACAGCCGTCTGGGCAGGCAACAACGAG
TTGCTGAATGCGCACAAAGTTACGCCTTTCCTATTAGACGAGGCGGAGACAAGTAGACGA
CAAGGGAGGGAGGAGGAGGAGGAGGAGGAGTTGGCTCAAAAGGGAGGGGTACCGGGCGCA
GAAGACCCTGCGGCAGTGGCGGTGGAAGAGGAGGCGGAGGAGGCGCAGCGAGAAGCGGAT
GCTGCGGAGCCGGCGCGATTGGAGGAAGCGATGTATGTGGAGGGACAGTTAAATCCGGAG
GAGATCGCCTCAGCAGAGCGACCGCCGCTTAAGGAGTGGATAAAATATGTCTATACAACT
GGAGAGGGAGCAGAACAGCGGGTGATTTGCTACGTTCGTGCTCCTTCAGACTGTCTGGTC
AGCCGAGACAGGCTGATTTGCAGCTATGCCAATACGTTAGCTCAGTGGCCCGATCTGCCC
GGTAACGCCGAGGAGGACCCAGAGCATCCTCAATCACCCTGGGTGGATCTTCAGACTGCA
GACATGGCGTATGAAGACTCGCGGTACCTGGAATTTAAACTGTCACGTCTCGTCGCACCC
ATTGCCTTGGCACCCGCAGCTCGAATCCGTCGTGATATCGGAGAATTCGGTCGAGGAGGT
GGTAAACTCACCTCGCTGGTGGATAAGCGAGTTATGCTGATCCTTCCCTCTGGAGCGTTA
AAAATCGCCTGCACCTACTCCATTCAGGTTCAACCCATCAGCCAGCATCATGCCCATCTC
CTTCGTGATCAAAATTTGTCCTTCATGTCCCAGTTCATAGCCTGCAGTCCACTCGTTATC
CTCACCGGATCAAAGAAGATTCTCTTTAAACCGGGAATATTCACTCTACCTCTGACGGAT
GCCAATCCATCCAATCAGGTGATCATTATGTCCAATGCCTCCATGCCTGATGCCTTTTTG
GGTCACAAAAAGCCCAAGGGTCACAGAGAGGCCAATTCTGAGAGTGAAGCTCACGACGGG
GAAAACGGTGGTGATTATGATGATGATGGTGATGATGATGATGAGGAGGAGGAGGAGGGG
GAGGAGTCTGAGTATTTTAGTGAAGGCGGTAACAGCCCTCGTGAACTGGATCCGTTCCAA
CGTTCTCTCCTTCTACCCAAGTTGCTTGCAGGTGCCAATTCTAGTCATTCAGAGGTCAAT
CTGGTCTACTCTGGCATAGAAGACTCTAACTGGAAGATTTGGGACAATGTGGACCTTGCG
GAGACCAAAAATGTCGATATTTGCACCTTCAGCTTCAATCGTATTATTCCTCGAAAATTC
ATGGCAATCCAAACGAGGACAGTTGTCGACAGCGATAGTCTGATTCAAATGGCTCAGGTG
TTGGAACGTAGCCTCTCTCAGCGCATTGTCTTTGCCTGCCTACGACAAAGCAAACAGCAT
CCGAGCCGGGTTTGCTTTGCCATCTGCCTCACACAGGACCTTGAAAAGATTCTGAGCCAG
ATGGCAGCTAGGGGGTTCACAGAGGGCGGTAAACCCATCGGTCCACTGTTTGTCTACGAG
AGGCAACAATTTGATGTCGCGTTAAAGGGCAATATTCGTCCCAAGAGAGAAAGCACAGGA
CGCAGCTCTATTCAACTGGACGCGGAGAGAGGGAAGATGAGGATAACTTTTAACACATCG
TTGCGAAATGAGTACACTGTTGAAGTAGAAGAATTTGATTCAAGCGCTCAGGTGGCTTGT
GAGAAATATCGGGGATTCGTTGAAATCACTTACAAGCAGTTGACCAAGGTCTCCGTAAAG
CGAGGTAAGGGTAGAAGTAATCCCGTGGGACAGAAAAAAAATTCAATGGAACTTCAAACG
GTTCTACTATGCCAACTTCTCGTAACATTACCCAAAAAGGCGATCGAGGTTGACGTGGAT
AAGAATATCCTCTCTTATCGCTTTGACTCCAAAGATGCCGTGACGAATGAAGTACTTCAA
GAGCTAGCTCGGAAGCTCCCTGGTGAGACTTGGAGACGGCTGGGTGTGGCGCTGGATCTT
TCTAGAACTCAGCTTCAAGCGATTGGAGGAAGGGCCGACTCCTCCAGAAAGAACAGGGCT
CTTACGATGCTGAGAAGTTGGATTAAAAACCTTGAACTCGGAGTGAATAGGAGCGAAAAG
CTGAGAGCAGCCCTAATCGCAATTGGCCGCAGTGACTTGGCCGGTGACCTTATTTCCCAC
GAAAAGGCCGAATTCACTACCACTCCCTCGTCTGTTGGTACGCCCATTCTTGCCACCCCG
CCCACCACGTATTCCAAGTAG
>mRNA_EmuJ_000054800.1 gene=EmuJ_000054800
ATGACATCTCCATCAAAAGCTGATATAGATGCTATTCTTTCCTCGTTACTTTCAAGGTCC
GAGAACAAGGCATGCTTTGACTGTTCCTCAGGTAACCCAACGTGGGCTAGTGTCACCTAC
GGCGTTTTTGTCTGTATTGGTTGCTCTGCCGTGCACAGATCCCTAGGAGTTCACTTAAGC
TTTATTCGCTCAACGCAACTGGATACAAATTGGACATGGCCTCAACTAAGGGCAATGCAA
GTTGGTGGAAACGGGAAAGCGATTGCCTTTTTTCAACAATATGGTGGTATGCTGGATGAT
ATCAAACAGAAATACGCCAGCAGAGCGGCACATCTATATAAAAACAAAATCGAAAAGTTG
GCAAATGATGCCATGAAGGTCTACGGAACAGAGCTCGCCATTGTAATAGAAGGCAAATCG
GCTGCTCAGCAGAGGGAAACAGATTCGTTTCAGGGGAACAAAAACTTTGCTTTAGAAGGC
CTCTCTGGAATGAGTCTTTCTGGTGCTGCTCTCTTGAAGAAGCCTCTTGTTAATCTAAGC
GATTCTAATGCACATTCTGATGCTGGAGCCAGTTTGTCGTCGGGATCAGATAGTCAGAGA
GTGATGCTGAAACCAAGAAAAGGAGGCTTCGGCGGAACGAAGCAGCCAAAAAAGCGAGGC
GGGGGCAGTGGTTTCGGGGGGGCGACGAAAGTGAAGACCGACTTCGCTGCCATCGAGGCA
GCCGCTGAAGAGGTGGAGCGACAGCATCAGCAGCAGCGTCAGACATATCAACAGGTCGGC
GGTCAAATGAGGACCGGAGCGGATAATTCATTGGAGGCGGAGACCCAACGATTTCTATCA
CTTCGAATGGCCTACCAGGACCCGTCGAAGGACAAGACAATAGCTTCTAAGCTGAGTCAA
CAGCGCTCAGAACAACTTGAACGCCTCGGCATGGGCGCTGGTATTGGCAACAGTAGGGCA
AAAGTGATTGGCCACTCAGCTGTGAGTGACATGAAGACTATTGAAAGCGAAGATGCAAAT
GATCTGCACGAACCTGGTGGTCGCAAAGGAAATCAGAGCGGATGTGGAAACTTTGAGAAC
ACCATTGACACATTCTCACGAGGGGGTAGCAGCTGGCTGTACATATCTTCCGGCCGTGAT
GATAACGTCTCCAACGATTGGAACATAGATCCATTCAAGGCACGAGCTGCTGCAGGAGCC
TCTCCATCGTCAACCGAAACTGGTCTCCTCGATCTCCCCACCGAGTCTCCTACCTCTCGA
TCCGGTAACGGTGGAGACACTAAATATGCCAAATCCACATATTCCTCAGCCTCTGCGGAA
CCACCTCCAATGTCGGAGGAAATGCGACTCAAGTTACAGAACGCCAAGTCTATCTCTTCT
GCAGATTTCGCTTTCGAGGACCAGGGTTTCAACTTCGACGGTTCTCAATTTGAGGGTCGA
ACCTCGTTATCCAGCGATGAATACTTTGGTCGTCCCCAGCCCAAGTACCACCCGGACTAC
AGCGTGGAATTGAACAGCATCAAGGAGGGTGTGCGGGAAGGTGTAACCAAGGTGGCTTCG
CGTCTCTCCGCCTTTGCGAATGATTTTATGAGTCAATTACAGGAAAAGTACGGCTAA
>mRNA_EmuJ_000054900.1 gene=EmuJ_000054900
ATGCACGAGGCGACTGAAACACCTTTATTGTTCCCCATCTCCGAGGATGATTTCGATGAA
CTTCCAACCATGGTTTTTGAGTCCTCATTGGTGGCTCCCTGGACCCGAACCTCCAGTGGT
TATCCTATCGAAATTCCTGTCAGCCTAGGTGCTACGCTGCTCTGCCTCCGCGACCTTCAC
GAACTCGAACTTAAAGAGGGTCACAGTTTCTTTGATGATTTTAGCCCCTCAGCGCCTTTT
AACCCTCCAAACTTGGCAGAAGAAGCAGGAGAACTAGTAAACTGGTTGCTTAACGAAGTG
ACAACTTATGCTGACTGCCGCCAGGAGTTGCTTTCAAAGAATGCCCGGTTGCTCTTCGAG
TCAATTTTGCTTATTCTCCAACGTTTAAAAGTACCTCTCTTCCCGTTATCTGAAAAGACC
TGCAATCTACTTCGAAGGCTTTCCCTTCTTGAACCAGTTCATCCCTACTGCATGCATATT
ATTCATGTCCTATTCGAAAAAGCTACAGGATTCTGTGCAGATTCGGAATCATCGCAGCAA
AACATTGCCTTAAATCTGGAGGACTACTCCACAGATATCACCCAGTTCATTCAAAGTACC
TACTGCTGCAATAATATCTCCAGACAAGATAGACTGCGTCTAACAAATCTCTTCAACATG
CGTATTTTTCAAGACCTCTACATGGTGACGGAGAACAAGACTCGAAATATCATCCGAGTG
ATTATACGCAATCTAATCTTTATGATTCAACGCTACATTATTACAATGTGCGCTGATATG
AAGACAAAGCGTCAAGAAACCTGGCTACTCAACGCGATTAACATGCGTCCACATATTTGC
GAGTACGCAATCGTGGCTATTGCTAGACGCGTCGGCCCTCTCATGTTTCGTTTTGCAAGG
ACCATCTGCATGCAAAATGAGTTGGCTGTGAGAGCAATGATTAACATTTTCTGTTCGAAC
ACAGATAATATGTGGTTGCCTGGACAGACGCTTTCGTCTATTAAGATGGAAACTGACTTT
GCCAAATGTCATTCCGGTTGCGTCTGTCATCATGACGAGTAA
>mRNA_EmuJ_000055100.1 gene=EmuJ_000055100
ATGCGGACTACCCTCTTGTTATTGGCTACTCTTACGATAATTCATCTACTGCCAACAGCG
CTGTCCTTGAAGTGCGTCGTCTGTAATTCGTTCAAAGACGGTGAGGCCTGTGCTAATTGG
GACACCTTGAGCTATATTGAGGAATGTCTGCCGGGAAACAAGACGTTGTGTGCCAAAATT
GAGCAGTATACTGAAGGCAAGAAACGAGTTGTTCGCAAATGCAGTGATGCCAACACAGAA
CTGGGCTGTATTCGTCGTATCTGCTCGGACAATAGACAGGTTCGTCATTGTCATTGTCGT
GAACCCCTCTGCAATCCAGCAACCCGAGGCCAAGTCACCCTCGGTCCACTTGCCTTCCTA
ACGGTCTTCCTGTTGGCACAATTCTGA
>mRNA_EmuJ_000055200.1 gene=EmuJ_000055200
ATGAGCATGAGTCAACCCGCAATAGACCACGCTGGGGCAATTGCGGTTTCATTCGCACAA
CGGATTACTATCCTTATGTACAAGTACAGAAAGGAATTGGGTCACTTGGGTCTCCGCCAC
TGTACCTTGACCGGATCAGCTGGCCTCCGGACCTTGCCTGTAGCGTCGATCCCTTTTGTA
TGCCGACAAAACATATTCTGCCGTGGATTGCCTTCTTTCATATTTGGAGAAGTCTTGCGA
AAGAATTTCCAAAACAAAGTTCCAAAAAACATGTTTTCTGCAAAAATGATTGCTATAATC
GCAGCATTGTCTGTTCGTATCCTCTGCCTTGTCGAGTCAAGAAAGATGACAGGCATATTA
GAACAATGA
>mRNA_EmuJ_000055300.1 gene=EmuJ_000055300
ATGCCTAATAGTGTAACATCGGTTATCCTCGTGATTTGCATCACCCTTGCAGCGATTGCA
GTATTTATTTGTGCGGCTACTTTGGCCGTTTCATCACCGCGGTGGCCACAGCGCAAACGA
ACGCGACATGGCCACGCCTCAAACAAGATTACTTCCTCAGTGAAATTTCTTCGCCGAGTC
ATTGAAACCTTTTCTCTCACCTCACCCAAAACAAGTTCACGCACTCTGGATACATCTAGA
CGCAGCTCAATTTTTGCTCGAATTCAGTCACTTCCACTGCGAAGCCACTCTGAAAAATTC
TACGGTGCTACCAACCCTCACCATGCCCCCACAAGACCCTTCATCTCTTCCTACCAGACT
TCTTCAGTTGGAGAGAGTCTTCAAGTTGAAAGTGCCGTCAAGACAATTGGAGGCTTCCTT
GCTCCTCCGACAAAGTGGCCACGCTCTGGATCCACATCCCTTTTACACGATCTTGCTAAA
GGAAGTTACGATGGATTGTCCCCTATCCCGGCCTTAATATCAACCGTAAATGCACAACCT
GATGCTGTTCAAGCTGATCCAGCCTCAATCCAACCAATTAAAGGCAAGGTAGACTCTGCG
ACTGTAGAAAGAAGAAAGTCTCTACGGGCTGCTCGTCGTATAACCTTGGGAAGTTTGTCC
CCAAAACTCATCAAAAATGAAATGGGTGCAAGTCTCTCTGAATTGATATCAATTTTGGAC
ACACAGGTCAGTCGATCGACCCACACCTCACCATCGAGAAAACGGACGCTTTCATTGACT
GCATCGACACCGATAGCCACTCTACCCCCGTCTCAAATTTCCTTGATTCCTCGCTTCACT
GCTGCGGAAGCTCCAGGTGGAACGATCAACTACCGTGTCTTCATCGATGCTACAGGAAGG
AACAACCTCACAGTACGTGTCCATCTCTACTATGCCACAAACTTGCCTGCAATAAAGCCA
TGGAAGAACTCCAACTACATCGTAAAGGCAGCTCTAATTGGATTCAAATCTCACTTTGTG
CAGACTAGTGGAGTAGTTACAGCAGCTTGTGGATCTCCACGATTTTCCGAGGGGCACCCA
TCGGTGTTAGATTTTGTTCTCGACTGTGGAATGCCCTATAATAAATCGGAGGAGGAGGTT
CAACTCCGACTGATGGTAATTGAATTCAGTGGCAGAAAACCGGGTGAAAAGGCCCTATTA
GTGGCTACCAAGGAGTACCGATTTCATCATCATACGCTGAGGGGAAAGTCAACCCTATCC
ACCGATATTAGTTGGGAAAGATGTAAGCCGTGCATTGATGTCTATCAGCTGAATGCAGAC
GTGCTGGCATCGTTAATACAACGTGAGAAGGAGGGATATCTGCGATTTGAGATTCATGAA
ATCAGAAATCCCCATTTCCGACAACTTCCCGAGAATCCTGTGGAGATGGACTTTTTAAAG
AAGAAAACTTCTTTGTATCCAATTAAACTTCGTCTACGCGCCTGCCTCGTTGCCAATGGT
AAAGCTATCTGCGTCCGAAAAGGTTTTAACATTCGTCTACCAGCAGAGTTCGCCGACAGG
GTTGCAAACGGAGACAGTTCGGCTGCTCTCGTTCTCAAACACCATGTCTTCAGCAGCAGT
GAATTAGTCCTCAACTTTCGACCACCCTTCCCAGGTGGTTTAGACAAACCGGAGGTTTAC
ACCAAAGTTGGAGTAAGATTGGTTCAATGGAGGATTCTTGCCTACTTCGTGCTCATTTTG
GAGGACACTTCAAGCAACCCAACAGGCTCCAAAAGGGTGCGAGCTATCGGATCCTGCTGC
CTCGGCTCCAATGCACAGAATGCAACCACAATGAAGAAGGCCTCAATACTAAATGATGGT
ATTTTACCTCTGCTTTCTACAGTGGCCTCTGAGAGCTCACAACTGCAAGTTTCTCAGTGG
TTACACATTGAGTAG
>mRNA_EmuJ_000055400.1 gene=EmuJ_000055400
ATGTCCTGCTTCGAAAAGGTCCTGGCAACTAACTTATTTAGCCATTTTTTGATCTTCTTG
TCATTTCTACTGAATCTGAGCGTCATAACTCTTACCTACTACCATCTGGCCTGGGTCTAC
GTTCAGAGGGGAGTAGTCGTGGAGGGAGATGTCTATCAGACCAACATTAATGACTTTTAC
CTTTCCCGCCATCCTCGGGATTTGGTTCGCCTTATTGAAATGAGCAAGTACCTCGAGGAG
AGAGTTTACATGCCGCAGCAATACATTGATTCATTCGTTCAAGGCGTCAGTTTTCGTTGG
AACGATTCGCTGAACTGCCACAGGGCGATTCTATGCGTCGCCGTCGTTGATCTTCTCAAT
TTCTTAATATCACTTTTGAACGACAACGAGCATCGGACAAATTCGAGCAGATACTACTCT
ACTGCTGTTATGTGTATTGGCGGAATGGCACTGGACTGTATGCAAGCGGACAGCAACGTG
AAAATCATCCTCCACCTGAACGAATATTTTAATACCCTAAGTCGGTACAAAATGATAAGG
AATGCCTCCAATGTGGTGGTTGATTTTGTGGCAGTTCATCCGCCGGGCCTCTACTTTGCC
GTTACTATCCTTCGAATGACTCTTAAGATCGTGCTTTTTGGCATCCTAATTGGCCAAGCG
GTCGCTGGTGGAGAAGATTTGTACAGCAGGCTTCATGTGTCGCGCTCAGCCACTGCTAAA
GAATTGAAAGCAGCTTACAGACGTGAGGCGACGATATGGCATCCTGATAAGAATCCCTCT
GAAGCTGCTGAGCAGAAGTTCATTGAAGTCACTAAGGCTTATGAGATTTTATCGGACCCT
CAAAAACGAGCTAAGTATGATGCCTATGGTTTTTATGACCTCGGTGATACAAGCTCTCCC
GATGAGGTTCCATCCCCAGTTAATCCTGACCTATTCGGAAACTTTTATGGTAGTCACTTC
TTCCCTTTCGGTCATGCCCCTCAGGATGAAAACGTTGAAGCAGTTACATTCAATATCTAT
CGAGAGAAACTTCTCGTAGCCTCTCGAAGCACTCCGCTCATGCTTCTCGGGATTTCTCAC
TTCTGTTTTGTGTGTCGACAAATCCAACCTCTCTGGTCGAAGATTGCCAGTCGGTATTCC
CACCTGGGAGTCATTTTTTGTATTGCAAACATTCAAGACGACCAAGCGTTGAGAGAGGAG
CTTAACGTTCTGCATTCTCCCAGTGTTGTCGCTGTACTTGATGGCAAGGTATCCTATTTC
ATGCAGTCAGAATTCACCGAGGAGACAATCATCGGTTTTCTCGTCCAAGCTCTGCTTAGC
ACAGGTCCTTTGCGTTCTTCACCACTACCAGGCTTGCCTAGTACAACATTGGGTACACCA
CTCATGATGACAGTAAATAGTGAGGCCGAGCTGGACGCTTTTCAGATTGGTTGGTTGGAG
GATAGCCGTCCGAGGGCTCTGTTCGTTAAGGCTGCTTCGCGTCCGCCTCTTCGATTTTGT
CTTGCCGCTTTTAGGGCGGTGGACTTCCACGCTTCGGGATTCGTGAATGCTCAGAATTCG
GTGACGAAACCCATTATTCAACGGCTAAATTTGAGCAGAAGCGAGGAGAGCATTGTGATA
TTTCATGAGTCGTCCAATGAAGCGGTTATTTGCCACTCTGCCAGCCACCTTTCACGACGC
ATCATTGACGATGTGCTGATGAAGAACAGTCGCCTTGCTGTGCCTCGCATTCTCAACTCC
GCACGCTTCCTCGATCTCTGTCCTGCTGACGGCCATCCGCCCTCCTCTCCTTTTGCATCT
GCAGCTGAAACCATCAAAGGAACTGCCCACGGTGGGCACTCAAGCCATCGACACCTCTGC
CTTATCCTCCTCCTTCATCACCACCACCTTGATAGAGATCGTATGTGGTTGGATATCTTC
CGGTCTGCCCTCGTTTCGTCCACTCCTTACGCACTCACCACTCCACTAGGTCTTACTCAC
CTTCCAAGAGACTTTTCACCCATCCTTTCCCCTACCTACATATTTATTGATCGACAAGCA
GCGTGGATAAACAATATCACTGCATCTTCCACGTGTCCCACGTGTCTGGGACCGCTGACA
GACCTCAACGGTCATCTTCTGGCCCTCTGGCGAATCTCATCGAGAGTTCTCACTTTCCGG
CTTCTTCCAAGGAATGCCAGTCTTCATCCTGTGGAAACTGCCTCCTTGAAGGGATACTCT
GAACGATTGAAAAAAACGTTGACCGGAATTGTTATGGATATGGTAGCAGTGGATAATTTC
TTAAAATCGCATGATGTGAGGAAGGTGAGGGAGAATGTGGCCGGTTGGTCGCTGGCTTAC
CTGCCACAAATGGAGGCGCTTTTGGTGGATGAACTGGCCGCCCCTCTGTGGTTGCGGATC
CGGCTGAAGGCTTGGAGTCTCTGTCGAACTGCGATCTCATACTTTGACGGTGTGTGGGCT
GATCGAATGGATTTCTTTATAACCGGCAGTTTCACATTTATTCTCCTTGCAATGATTGCT
GTTTACCGGGTGGGGTGGGATCTCTGGTCGGAAATTGCGCCTAACTCTTTTCATTCTTCA
ACTCCCCATTCTTCCTCGTTTAAGAAGGAATTCACATCGTCCAACGTTCCTTTCAATCGG
GTTGATAATGATATGGAACCGAAAAACCTTCTCCTAACTCCCTCGACCTACGGTCGACTT
GTGTTGGCAGCACCCAAGAATCAATTTAGCGTCCTCCTCTGCACAGACGCTTCTCCTCTT
GGCCAACGTCTTACCGGCCAGTTCTACCACATCTGTCGTAGCCGTGGCGCCAACACAAAT
ATACGTCTCGTTCCAGCCTGTCTATTTTTGGATCGCTACGCTGACTGGCTAGGATGGATG
CTTGAAGCGGCTACCAGGATCCCTTTCCGTTCGTTCTCTTCCTCTTCTAACACCAATCAT
GTGGCCTTGACATTTAACCCTGCTAACTGTCGTGGGACTGTTCTAGCTGTCAATGGGTAC
AGGCGATACTTTCACATATATCACCCCCTTCTGCCAGGTGCTAAATCGAAGTCTTATTCT
CAGGATTCGGAATATCAAATGGAAAATGAAGAGGAGGGTTGCGAATTTAAACGACGTCAT
GCGACTCCAAATTCTTTCAAGGAGTCGCAACGCATGGCAAATTTCAGTAGACTTTTGGGT
TTGAATCGCTTGTCGGACGAGGAGAGTGATTATGAATCAGCGGAGGATTGTACAGGTGTT
GTAACTCTTACAACACCGCTACTGGAACACGAAGTTCTTGCTGATCTGCCGATATGGTTC
GATCGTTTATTTGAAGGCTCGTTGCGCCGATATCATGTCCTGGAGTGGCCACGACACCTC
ACCCTCTCCTTTTATTCTCTCATTCTACTATCTTCTCTCTTGCCTGCATTCCTATCACTA
GCCATTCTCCCCACCCTCTATCTGCCTGTTTGCCTGCTTGTTTAA
>mRNA_EmuJ_000055500.1 gene=EmuJ_000055500
ATGGAAGTTCTAAGCAGAATATCTGATTTTCAGGTGAATTTTGACAAAATTTTTGCCTAC
TTTCAGCAAGCAAGGCGTATCATAGCTGAAGAGAAGGTGAATTCAAAGGACAAAATAGTT
TCACCAACATCAACTTCACAGAATCCTAAGGGAATTTGTGTGTGCCTCAATCGAAAGGTT
TATTTCTCTCACGAATGCACCACAGCATACAAGCGTCTTCTATCAACGATTTCAGCAGAA
CCGGGCTCAACAAACCCAGAAGAATTACCCCAGTTCAAGGAGTTCCAGCAACTTCATTGT
CAGCTGAAAGCTTCACAACAGGAAGCTCTTGAAGAACTTCAAGCTTGCTCACCTTGTGGT
CATTTGGTTCTGCCTATTGATTTGGAGGAATCCTTCATCCGACGTATCTATCAGGAACAA
CTGTCTCGTGTTTCAGACGGAGTTTATAAGCCCGTTAACAGTTCCAAATTCGGGATTGGA
AGGTCTTCGATAGCAAAGTTGGCACATCTCATATCGTTTGGGGACGACTGTGCACTTGAC
ATATTTTCACTGAACCAGCGAATCCTCCCCAGATCGATGAGTACAGATTCAGTGGTGAGG
GAAAAGTCTATTGATTCCAATTGTTTAGGAATCGCCCCTGAAGCAAACATCATTGTCAGC
GCAGATGTGCTAGTTCGTGTATTGGTTTACCTCAACTCCAATTCAAGATGTTTTTTCCCT
GTGGATGTGGTCCCCTCTCCTTTTGATCAGAACAAACGGGTTGTCCTCTTACACAAGCCC
TTTCTTGCTGAGCCGCTGCGGGATAATCGTTTGAGAGCACGAGAATGCTACATGGAGTTA
TGCAAACAAGCCTTTGTGGCGTCCTCTCCATTCGCAAAGGTGTCGAGTGAACCTTCTGGC
AGAAATAGTTCCAATTTTGATGACGAAATGGAAGGTGCACTAACTATTGATCCTGTTGTT
ACTCAATATGGTGGAAAATGTTCATCAAATTCCAATTCCAGGCCATCATTAAAAGATCTG
CGATCAGTTCTCGAATGCTGTCATGTCGTGGAGAATGGCCAAAACTCCAATGATATGGAT
GTTCTTCCAGAACCTGCTTCTCCCGAACCACTGACAGCTCCCACCTGTTCTCCTCTTCGT
CCCTATCCTTCATCGCCCCAACCTGTTATCCCATTTACCCCCCTTGCGACGACGCAGGTC
GTGCCAGGGGACAACCGACGTTGGAACCTCTTCAAACTTGGCCAGCTAAAGATTCTAGTC
TCCTCGTGTGGTATTCAGCTATCGCCCGAGTCGTGTGCATTCGCTAAGGGCTGCCTCTTC
TGGCCAAAGTGTTCTGAACTTTGGTCAGACATGTCAAAGTCAGATATTAAGATAGCCCAT
CTAGAAGTTAGACCGGAATATCTTCAACCATGGGGTTGTGAACAACTGACAGAAGATGAG
TTATTCTTTTCCTCTCTTGGAGCTCAACTTTCCTCACCGCAGTCGCCGACTATTCTGCGA
TTGCGTGTGGAAGCTTCTACAGGTAGAGTGATCTTGGCAGAGGTTCAAACTCTGGATCAG
CTACTTCAATCGAACCCTGAGTTCCGATTTAAGACACACTTAGCTGACCTTGTGAATGTG
CTTTCGCCTCTAATTCGATTGGAAGCTGGACAGTACCTTCTATCCTCTCACGCAGCCTCC
AACAAAGTGAGGTACCAGCTCTACGAACTCTTTACTGGTGAGGCCGAGGTGGATACGCCT
ACTACATCCATCGTCAATTTAAGTCGTTGCGCAACTGAGGTTTTTCACAACACAAGCCTT
GCCTTCACCTCCACCTCCAATCCGTCTTCTGATCGTGGGGCAACTTGGCGATGGGTCAAA
CGCCAGCGTCTTGACCTCTCCATTCCCAGTGGGGTGGATGATGACAACCTCCTCATTCCC
GCCATCGACACGGGATTCTCTGAAGCCATGGAATCTCCATCTTCGCAGGTAACGATTTCC
GTCACTCCTGCAATCGGAAAGTCACCGAGGAAGAGACCACCACCACCGGACACGCCTCTC
AAGACGAATGGGAATATTTCATCCAGCATGATGGCACAGGAAAGCTTGTCCAATATGCGG
CGTTCTCGGCGTTCTAAGAGATGA
>mRNA_EmuJ_000055600.1 gene=EmuJ_000055600
ATGTCGAAGGAAATTGTTTTGTTTAAGGCTGCAGCGACTTTCAAGGATGCTTCGGAATTT
CACAAGGGATGGAATGTGGGAGTGCGCACTGGGCCGTCTGACGTACAATGCGTTAATTCA
CCGTGGCAAACGTTTGAAACGTTGTCATGTGATCGACAGCGTATTATGTGCATGATGTGG
GTCTTGCTCTCTCGACACAAGTTTACGGAGGCTGCTGAACTTATGGTTTATGCTATTCAC
AATTATACTCTATCGCCTTCTTGGATTTGGCGTGCTACCTATCAAATTTTCAACTGTATG
AAGGTCTCCATATCTTCGGAAAAATTCAACAAGGTACTTAATCAATTTCATATGACAGAT
GAGAATAATCGGAATTTGGAAACTCTTCTCTCTCAAATGGTGGGAGGAAATTGGAAAGCC
GCAATAGATAGCAGGTTGGACAATAATCCCTCTAGACGAGTACAATCAACGGATCGCTGC
CGAGAGCCTGAAAGTCTACATGTTCAACGGTTACATCGGTTGTATGAGGGTCTTGCTTAC
TTTGCTCTCTGGTTCCTTAACCGGGAACGTCCAGCTGGATCAAAATATCTAGAAAAAGCG
GAATACAGACTATCTGAAGTCGAGACATTAATAGAATTTGGACATATTGGTGATGTTTTT
CTTCTACCCTTGGTTCAGATCCACTTCGATAAAGGTTGCGCAGAAGATATCCTCCCCTTG
CTGGAAAAGTACGCCTCTCTTCAACCCCATAATCCAAACACTGATCGATTTCTCGCTGAG
TGGCACCTCTATGCGGCCATTGGTCACACCGTTCTTCCTCGCGACCCCAACGAATTCCGC
AGGATTGTTACAAAGTCACTCACTCTTCATGGCGTGTCCATTCCACCCCTTCTCAAACAT
CTTGTCGCCTTTTCTCTTCGTCTGCTCCCCACTCCTGCTTCTTCTGATTCGGTTAGAGGG
GACGGAAACTGGTACTTTATTATCGCGGATATTTGTCGGGCCTCTGGTTTCTTTACACAA
GCTTTGGAAATCGCTTTCAAGTTGTTGGACCATCCCTCTTGGTGCAAGTTTGACCAGCCT
TGGCGATTATTGCAGACCTGCGTCCAAAAACTCGGTGCCACCAGTGATTTTGTATCGAAA
ATGTGGACGCCGCGAGCTGCGACCTGGAAACACTACATATTTAGTCATCCGGATCTATCA
CCTGAAGGAGTTTCTGCGAATAAGCTTCTCAAGAGTGTTCCACTTCTGGAAGGTGGCACG
TACCAGATGGGCGACTATTTTGGATGCATTCTTGAAGTAACTCCACTGAAGCATTGA
>mRNA_EmuJ_000055700.1 gene=EmuJ_000055700
ATGCCGGCTATGGCTGTTATGGCAGGTATGCTTTTGATTGCTGTGGCCATAATGGATGTT
GTGGTGGTTGTGGGTATGGTGCCGGCTGCGCTTGCTGGTGTGGTGGAGGTTCTTGTGGTC
GTGGATGTGGCAACGCCTGCCTTCCACGCTTGTGGAATTGCGGGAGATGGCCTTGAACCA
AGTAGCACCTTACCAACCTCAAAAGTTCGTTAA
>mRNA_EmuJ_000055800.1 gene=EmuJ_000055800
ATGTTTCAGCGCTTTTCTTGGCTTTCTTCAATTCATTTCGACTTGTTTTACCTATCTCCA
AATATCACAGATTTTTTCGTGTTAAACAGCGATTCAAGAGAAGGAGACAAATGGACAGAG
ATAAAAATAAGTCAGAAGTTAAATGTAACGAGTACAAGACAAGGAAGGAAGAGTAAGGAG
TACATAGATTACCACAACCACTGTTTCGTGTAG
>mRNA_EmuJ_000055900.1 gene=EmuJ_000055900
ATGGTTGGGAAGACGGAGCAACCTGAAACAGGTGTAGAGACCCATGATGAGATACCGAAA
GGACCATCTGAACAATTTAACTCGTCTTTATTGCAAAAGGCTACCCCGGAGTATTTACAG
GAGCTCTTGATGGACAAAAAACAATTGCAGAGCATGCCTAACAGTTTTAAGCATGTTGAA
TTAATACTAGAAAAGGAAATTGCACAGGTGCGCGAACGCCTATTTCACAAAAACGGTTCC
ATTCAAATGAGCAATACTGATTTACCTGATCCTTCCGGTCAAATCGTAACACTTCAGAGG
AAGGTGTACATACCAGTTAAGGAGAATCCAACGTATAACTTTGTTGGAAGACTGCTTGGG
CCGCGAGGACTAACTGCAAAGCAAATGGAACAAGACTTGGGTTGTAAGATCATGGTCCGA
GGAAAGGGATCTATGCGAGACAAACGAAAGGAGGACCAAAATCGCGGCAAGCCTAATTGG
GAGCATTTGCAAGAAGATTTGCATGTTCTGGTGAGCGTTGAAGATTACGAAAGTCGCGCC
GAGTTAAGGCTACAACGCGCTGTAAATGCCATCACAATTTTCCTCGAACAAGGCCTTCGA
ACTCCAGAAGATAAAGACTTGCTGAAGCAGACACAATTAATGGAGCTCGCGGTGCTAAAC
GACAAGGAACGTCAACAGGCTCAAGTGCAACAGATGACCCAACAACAGCAACACCATTTC
CTGTTACAACAACAATACCTCTCCATGCTCAGTAGTCAATCAGCAATCGCGGCAGCCGCG
GCCCTAGCCCACAACCCCGCAGCTCAGCTACTGGCTCCTGCGGGGCTTCGATTTGGTGCT
CCTACGGCTTCCACTCATCCATCCACTGCTGCAGCAGCGGCGGCGGCTGCAGCAGCTAAT
CCGTTGTTTTTAGGAACCAATCCCACACCAACACCTGTCACGGCATCAACACCATCTGCT
GCTGTTGCAGCAATGAATTTAGCAGCTGCGGTGATGGGAGGGGTACCTGCAATCTCCCCC
GTCACCTCCACTGCCACTGCAACGGCACCGATTAGCGGAGCGATATCATCTGACCAACTA
GCCGCTTTGTTGGGAGTAGCCAATGGAGCAGTTTCACCAAACAGCGCTGCTAGTTCTGAG
GCCTCCGGTCAATCGATGGCCGCCATAGCTGCTGGATTCCCTGGCACCTTCCCATCCCTC
CTTCCGTGCACCTCTGCAACTCCGTCCAATCCTACGACTGGAACCATTATCGGTAGCTAC
TCTAATGCTGGTGATCTTGAAAATAACTCAGGTTCACTGAAGCTGCGAAGCACTACAGTC
CCTGCCTTCAAGTTTTATCTCTCAGGATTGGAGCATACTTATATTCTGTTTGCTACACTG
CGTACACGCAAACGATAG
>mRNA_EmuJ_000056100.1 gene=EmuJ_000056100
ATGGGCGCACATCGCACACACGCACGAGTCGCCAATCTTCATTTTCGCAATCGCATATCT
GCGGTCCGGTTCGGTGTGTTCGCGTGTTTTGCTAACTTTGTGCTGCTGCGATCGTCTTTT
GCGTACGTGTGTGTGTTAATTCACACCGCTGAATTTCCAAGTTCTGCAAGGATTGATCAA
TCACCCTACGAAGGTCTTAGTGCTGTGAATGGCCTTGTCGTCGACGGTGCTTATCTGGAC
GGATCTTGGGAATTATGTGTCCATGTGGAGGACTTAAACGATGTGGTCTGTGTCCGAGTT
CGTGGGGACACCAGTGTCGGAGGCTTAATGCATCATATTGTCGAGGCGGTGAATGTTAAA
CAGTCTTGGTCAGACCATGCTATCTGGTGGCCGCAACGAAATGTATGGCTGCTCCATACC
CGCACTTCTTTGGATCAATACGGTGTTCAATCTGATGCCCAACTAGTTTTTCGTCACACT
CACGGTAATCTTCAGGTCGTTCTACCCTCTCTAGCTACTCTTACGTTGCGTGTCAATTTC
GCTAGTCGTGTTTTTTCAGTTGTCGAAGGGATTTGCAAAGAGCTCTGTATTCGTCACCCT
GAAGAACTCTCGTTAATGTGCCCTGTCACCCGAGATACCATTAAGCGCAATCAACCCCTC
CCCGTTATCCGACATGGTGTCAAAAGAACTGGGCCGCTAAATCCTATCGGTGCAGTTAGG
TCAGAAATGCCTGCAGCTGCTAGCAATGGTGTAAAGAAGATGGGTTCTCTGAACCCCTTG
AATGACTCTAATCCCTACCCTACACTGCCCTACGGCTCGGCCACATTGATGCGTGGTCAA
TCTGACAATTCTCTGTACGAGGAACGCACCGAAATCAGTAAATTCCTAGATTGTAGTCAG
CGGAAGAGTGCAAAAGTCGCTTTCGGTGAGGAGTGGTTACTCAAGCCCAAGAATGTCCAA
CAGAAAGCTCGGATGGATGGCAGATGGTTAGATTCATCACGATCCCTGATGGAACACGGT
ATTGAACCTCCTACTCTTCCTCTAGGTGAGCATTCCATATCCCAACCCAAACCGCCTATT
CTCTACCTTCGTTTCAAATTCTATAACTTCTATGACATTAACACAAACTACGACGCAGTT
CGCATTCATCAAATCTATGAGCAAGCACGATGGTCACTGTTATCTGGGAATTTGGAGTGT
ACCGAGGACGAGATGATTGTTTTTGCGGCTTACCAGCTCCAAGCAGAACTGCAAAACGAA
TCAGCTTTGCGGACAAATGCTGCTTTATACTCCTGTGGTGCCGGCGGTGGAACACTAGCT
AGATGCAACACCTTGGGGGGATATAACACCCCCGCTTCACAAATTGATCCAGGCCTCCGT
CCAATGAGTCCAGATTTCTCAACACCACGTTCTTTCGGGGGGTCCCTTTCACGCATGCCA
AGCCTTGGAACTGTTGCTCCACCATCAGGCCATTCGCGGAGTTTATTCATTGGATCAAAC
AGTCATCTGGCATTCAACGATGACGCGTCAAACGAGATGGATGAGATTGACGTTTTGCTG
ACGGAGTTGGAACAATCCTGCAACGTCTTCCATCAACCACGAAAGTCTAGCACAACTTGT
CATGATGTTGTGGACTCTAGCACTGCTCCGATCCTTCAGGATTCGATAAAAGTTTTTCGT
GATAAGGGTCTCCTTCCCCGTCGATCCAAGGAGATGTGGGGCGTTGTGAAGGGTGTCAGT
CTGGTGCTTTATCGTGATCCACATAACGTCGATTCTCCTTCTGCCTCATACACTCTTCGT
GACTGTCTCATAACCCCCGATCTGAGTCCTGAAAATTCTCGTTTCGCCGTTAAGCTATCT
CTCATTGTCACTCCCCCCTCTTCCTCCTCCACAGCAATTAGTAGACGTTGCAGTCGTACT
CGCGAGGAGGTCTGGTTGCGTTTTAATTCCATGGAACAGTACGCTAGGTGGGTTGCTGCT
TTTCGTCTAGCTGGGCGTGGAAAGAGCCTTGAAAGTCGAGCTGCGTTGGATAATGAGTTC
CGATTGGTTCGTGAGACGCTAGAAAAACAGTCTACCACCCATGCCACTCCTGTTCTTTCT
CCTGAGGAACTAACTACTCACCTTGGAGATTTGTCTGACTTCTGTACGGAGAGAATCATC
AAAAGGGCTCGCAGCAGAGAGGCTTTGCGACAGAGGATCAGCGAAATCCACGCAGGATTT
CGGGATCTCTCGCTACAGGACGCCAAACTGCGTTACATTGAACAGTGGCAACGTCTGAAT
CACTTTGGTCGCTCTTACTTTATTGTGCAATTTGATAAGGGTAATCCTTTCGGTCTGGGT
AGTCCTAGCGGTGGAATATTCTCTAGTCCAGGTCCACAGGAAGGTGTGATAGCTATCCGA
CAGTTTCGAATCGAAGTAGTTTCTTCGTCCACTGAAGAAACTCAATTGGCGTGGAATTTT
GCCGATCTACGCAGCTGGAATGTGAATTGGGATAATGGTCGAGTGATTCTCGAATTTCGC
AATGGAAAAGTATCATTCAAGCCCCTGTCAGCCAACTGCAAGAACGTAGTGGAATTTATT
GGAGGCTATGTTTTTTTGAGTCAACGCAATCTCGAAAAAAACCAAAAACTCGATGAAAGA
CTGTTTCATAAACTCACGGGAGCGAGTGATTGA
>mRNA_EmuJ_000056200.1 gene=EmuJ_000056200
ATGATTCCAAATAATGCTACCATCATTGATATTGGTTTCGTGTTTCTCGGCCCAGTTTTG
GGCATTATGGTTTTAGGGGTCGGTGCGCAGGTTTCTACCTTATTTTTGGGATTTTTGTTT
ATCGCCTCCGGCTCCGTAAAAACCATAAAATTCAACTCATTGTTGTATCATGAACTGCTA
AAAGCATTTAAGAATTTCTCAGATGTATCCCCTATACGTTTGTTTGGCTTGAAAACAAGT
CCGCAGATTTATATGCAAACATCTGGAGTACTGGAACTCATTTGTGGGACTGCGCTTGCG
ACCGGGACCTTACGTTCACAGAATGCTGCGTGTGTCGGATTAATGTGCATGATGTTTCTC
ACATCTTATTGCCATCTGGTTCTTGGTGACATTAGCAGTGCCGCTGTTCCTATAGGGTAT
TTGGCTCTTATCTACTGGTTACGGGCGTCAATAAAAAGTCTTTTTTGGCTTGCTTCTTTT
GTTCGGGCATTTATTTCTCTCGCCAATCGATATGTACGTTTAATGCTAAATTACACAAAC
GTGGCAACTTACGTGTTTGATTCTTTTGAAACTCGCGAACAAGGATAG
>mRNA_EmuJ_000056300.1 gene=EmuJ_000056300
ATGGCCGATTCTGGTGATGTAAGCCCTCTCAATACTCGCTATGCAAGCCCCGAGATGCAG
TACAATTTCAGCCCTAGGAGGAAGGTGGTATTATGGCGCCGGCTATGGTTGTGGCTCGCA
GAATCGCAACAGAAACTGGGTCTAAAAATAACTGATGAACAATTGGAGGAAATGCGTCAT
AATCTGGACCAGGTTGATTTTGAACAGGCGGCTAAAGAAGAAGCTCAGAGGCGCCATGAT
GTGATGGCACATGTTTATGTTTTTGCGAAGGCCTCTCCTAAGGCATCTCCCATAATTCAC
CTTGGTGCGACTTCTTGCTACGTGGTCGATAATGCTGACCTAATAATTCTGCGTCACGCC
TTCACTCTCCTGGCTCCCCGGGTCGCCCGCTGCGTTGCACGATTGGCTGAGCTGGCGCGT
CGACACCGTGACGTCGTCTGTCTCGGTCGTACCCACCTCCAGCCTGCCCAACCCACCACA
GTTGGCCGGCGCATGTGCCTGTGGATGCAGGATCTGCTGCTCGACCTAGAGAGCATTGAA
CGCGCTAGAGATCATCTCATTCGATTTCGGGGCACCAAGGGCGCCATTGGGACTCAAGCC
TCTTTTCTGGACCTCTTTGAAGGAGATGATGCCAAGGTTATGAAATTGGATGAATTAGTG
GCGAAGAGGGCGGGTTTTTCGCGGGTCTGGTCGGTTACGGGGCAGACGTATCCGCGAAAG
TTGGACGCTGATTTAGTGAGCATCCTCTCCAGCCTTGGTGCCACCGTACATAAAATCTGC
ACGGACATTCGTCTGCTGGCCGGCTTCAAGGAGGTTGAGGAGCCTTTTGAGTCCAATCAG
ATTGGTTCGTCGGCGATGCCGTATAAGCGTAACCCCATTCGCTGTGAGCGGGCGTGCGCT
CTTGCGCGATTGTTGATGTCACATAGCGCGGCGGCGTTGGCGACGGCGGGGGTTCAGTGG
CTGGAGCGCTCCCTTGATGATTCCGCATTACGACGTGTCCTCCTTCCCGAGGCCTGCCTG
GCTGCGGATGCATGTCTCATCATTATTCAGAATGTTTTTGAGGGCCTGGTTGTCTATCCC
AAGGTGATCGAGCGCAACCTGATGTCAGAGCTGCCCTTCTTGGCAACAGAACGTATTCTC
ATGTGGATGGTGATGCATGCTGGGGCAGACCGACAGGAGTGTCACGAGCGCATCCGCGCT
CACAGTCAGGCCGCTGGCAATATGATGAAGTTAGAGGGACGCTGCAACGATCTCGTTGCG
CGTCTCAGTGGCGATGCCTACTTCGCGCCTATCGCCAAACACCTAGATCAGCTCCTTGAT
TCTCGTGCTTTCATTGGACGCGCGCCTGACCAGGTTGATGACTTCTTTGTTAAAGAGGTC
GCTCCTGTTCTGGAACGTTACTCCGAAGAGTTGGGAGGTTTTTCTACTTTGGCAGTATAG
>mRNA_EmuJ_000056400.1 gene=EmuJ_000056400
ATGGAGACGGAGTGTCATGATTTTAGAGAATCGAACTTCAGGACCTGCACTACCACCACC
ACCGCAAAATCAACGCGGTCAAGTAGGGCCCCGACTGAACCCCAAGGGACATCCTGTAGA
CGCAGCAGTTTGAGCATCATTCAACCAAAAGTTTGTCTCAATGAGATGCTAGTAATGGCG
AGAAGGATTTGGTTGAGCAATGGATCAAATGCAGCTGACATTCCCCTTCCTATGGTAGCC
ATGAAATTTAAGGTGCTGCCGGTATCAGGACTTTCGGAAGGAGAGCGCCAAGGATCGGGA
CATAAAGGAGAATGCAAATCTAGAACTGTTTCAGACTTCATGGAGGTAGATGCTGAAAAA
TGTAAGGAGCCAATAGAATCTGTGGATGTCCAAGCGGAATTGGATCTTGGCGTCTTACTT
CAACGCTGGCTGACCAAACTAACGGATATTGAAGCCTGTGAAAATTCCGCCAATAGACGG
TCTGCAAAGCAGCGGCAGAGTGGAATTGCCACCACGAGGAATGAGGAATCGACCAAAAGT
GGAAGTAAAATGTCACCAGAACAGGCATCAGCAGAGTCAATGTTTAATTTTTGTCGCGAT
AGAGCCAACTCTGAACTTCTGCGACCTTGGGCGGTCACCTTGACTTCCAGCGTCCCTTCA
CCAGACTGGTCTCTGGGTCAAAGCTCAGGAGGAACAATATCCAACTTAGTTCGACAGGTC
AGCAACGGGTCAATTGATCTTTGTCTTCAAAGCGTGGATCTTCTCTCGTCGAATTCAACG
GCTTCCGAGCTCCTCAGTTATAAAGGAAGCCAGTCAGAAAATTAG
>mRNA_EmuJ_000056500.1 gene=EmuJ_000056500
ATGTTAGAAAATCTTTCTGTCCTACTCCTTCTAACTGCAGTACATGCAAGCAGTCAAATC
AGCATTAATTTCGAGATTCATGAAGAGACCGAAGTGAACTCCACCATCGGTTCAATACGA
GATGTCGTGCCTACATATTCGGGCACAAAAACGGTCTTCATTTACACCGGCGATTTCTTC
AATGTGGACAGCCAATCAGGTGAGGTTAAGGTCAAAACTGTACTTGATCGTGAAAGCCTC
TGTCAGGAGCACAAACAATGCTGTGGTACTGTGAACTGTACTCTCACCGAAACTGTCTAT
GTGATTAATGCACAGACAAGAAATTTTATGACACCGGTGCAGCTAAGGGTCAAGGTGAAT
GACATAAATGACAACAAACCGATCTTTGCAAGCTCTATCCAGCGGGTAAGCATCCCAGAA
AACTCAGAAGTTGGAAAATCAATCGGTCTTCGACCGGCTACTGATGCTGATGTGGATCCA
CGAAACAAGGTTACGCGGTATCAGTGGTCTGAAGTGACGGAAACTTTCAGTCTGGATCAG
ACCAGCCTTCCCGCTATTCGATTACGCCTCAATTCCCCTGTGGATCGTGAAGTTCGATCG
AATTACTCCGGTGTCTTGTCGGCTTGCGACATTCACTCTTGCACCTCGACAGATGTCTTA
ATTGAGATTGAAGATGTGAATGACAACTCGCCTCAGCTCTACAAACGTCGATATGGTCTT
GAAATCTCGGAATCTCTTGCCGTTGGGTCCACCATCTTGCATGTGAATGCCACTGACAGA
GATTCAGCAGAAAATGCAAGAATATTTTACTCATTCCGTGAGCCGGTCGATCCAGATCTG
GTGGACACATTTGAAATTGTCGCGAACACTGGAGAGATTCGATTACGGAGGCCGTTAGAT
GCGAAAATTCGTAGTTCCTATGAGTTTAGCGTCACCGCATGTGACACCGTTGCTAGTGAA
TGCGCCAGCAATCCAACTTCAAACGCAGACGTTGAAGTAGTCGTCAAGGATGTTAATGAT
AACAAACCTATAATTGAGATTGTTCCCGCTGGTGAATCGGTCTCTTCTTCGGACGATCTT
GTGGTTCCAGAAAACTATTTACCCGGTCAGATCGCAGTGGTTAGGGTCAAAGACGCCGAT
ATTGGGGAGAACTCACGTACCACCTGTGAATTAGACAGCCATACTACATTTGAGCTCTCC
CATAGTGGCACAGGTCTCTACTCTCTTCGAACCCTTCGATCTTTTGATTTTGAACAGGAA
TCCATCCTCACCACAATCATTCGCTGTCGAGATTTTGGCTCGCCGTCACTCAGTTCCACA
CAAATTATAACTCTTCGTATTTTCGATGTGAACGAGTACCCACCGGAGTTTCAAATGCGC
AAGTTCAAAGCCAGCGTTTCCGAAAATTCTCCACCTGGAGTAGAGGTCATCAGCCTTAAT
GCAGTGGACAGGGATGGTCAATCTGAACTGAGCTACAGTCTCGCCCCTCCTCCGCTTCAG
CAGGGTGCACGCGAGAATCTCTATGGTGTGGAAAGTTTGCCAAACACCTTTGAGACTCTT
AGTTTCAATGCTTACTTCGATTTAGACCCGAAAACCGGGGTTCTACGGACCAGTAGGGTG
CAACTGGATCGGGAGGTGATTGAGAGGATCACACTGGTTGTGACAGTGACGGACGCACTC
ACAGAACCCATCTTCACAGCCACCGCAACTGTCTCCATTGAGGTTCTGGATGAGAACGAC
AACAGCCCAGTGTTTGTCAATCCGCCACCAAATATAGGCCTCCCATTTGACCAGAATGAC
TTACAGTCTCACACCTTCACGGTAAGAGAGAATGCACCACGTTATTCGCATCTCAGTGGA
CGTCTTGAAGCTCGTGATCCTGATGCTGACCAGAACGGCCAACTTCAGTTTTCTCTTCGC
TCCGTCTGGGCTTTGAAAAGTGTCGCTGATAGTGTTGGCCATAGCAGTGGAAACATCTTT
GACGATCTTAGTGGTACTTCACCAGGTCGTCAGCTGGTGGAACAACGCATCTTCCAAATC
ACTCCCGATGGTGGCATCGAAACGCTGGTTGAATTCGACAGGGAGCTCGTGGCCATGTAC
CTGTTAAATGTAGCCGTGCGGGACAATGGAAGTCAACCATTGGCCACGTCTACGTCCCTC
CTTGTCCGCATTCTGGACGAAAATGACAATGCACCAGAGTGGACATTTCCTACTGAGTCC
GCACGCCAGATCAATATCACCACTGCAAGTCCGCCTGGTTCTCTGGTTGCTAGGCTCCAG
GCCTTTGATGTGGACGCAGACGATGCAGGAAAGGTTGAATTTCAAGTGCTGGACTTGAAT
GGTCAACCAATGCCCCCAGTTTCCACTTCCCGCAGTCTTTACAACACTCCCGCTCAACCG
TCCCGGCTGACCTCCACAGTTGTTCAAGAGGAACTGATGGGTTATCGAACTGGACCTTTC
TATCTGAACGGTTCCACCGGCGAAATCATCGTTGCTGACCGTCTAGTCCCTCTGAACCTC
AAGATTCGTCTTCGTGCCATTGATTGCGGCCAGGCCCAGCGCCTCTTTACCGACACTTGG
ATGATTATAAATGTGAAGATGGATCCAAACGAGTTTGGCGGCTTTTTGGGCGGCGGTCGG
ACTGGAGCTCTCAATGTGACCATCATTCTTGTCATGATCGCTGTCACAGCTATCATCTCT
CTCCTTCTTATCATCGCTATCGTTTGCGTTCGACGTAAACCTGGTCGAGCAGTGGTTGGC
AATGGAACAGCGGTGGAGCCAGAGGGACGAGTTGTCGCTTACTCCCCCGGAAGCCCTTTC
CTCACCACCGGTCCAAGTAAAGAGGCTCTGACTACAAATACCTGGACCGGACTCTCGAAA
GACTTCTACCCTCCTCTGCCTGGAGGTCTACCGGTCGATGAAAATGCGCGGTCATATGGG
TCCCCACTTCTTGGGTCAGATAAAACCAGCGTCTTCTGCGGCGTCCCACCGCAGGACTCA
ATGTATACACTCTTAGAGCCTAATGAGGATATTATTGGTGGCACTCTTCCCTTGCATACA
TTTGGGACGATTTCCCGAAATTCCAGACAGGCCGGTATCCTAGCAAGCATTCAAGGCTCG
ACCACGGGTATGCGAATGGCCGGCAGTCTTCAATACGATGCGGATAGCGGAGATTCAGGT
CGTGGTCCCTCCGAAGATGGCAACCAGTTGATGATGTTGGAAAATCAGCGAGTGTTCCCT
TCTTATGCTGGCTATCCCTACTCCACTTGCGCGGGTCATCGATCGGCCAGTCGGATGAGC
TATGGACCGCGTTCCGCCAGCGCCATCGGGGCTCCACCAAACGGTTGCATTAGTGGAGGT
GGTGTGATAAACACATCCCCTCATGCTTTCACTCACAACGCCCACAACAATGGTGACAAC
TGCTGCAGCTGTTGCCATGCAGAAGAGCAGCAACAACTACCCCAATCCCCATTCACTGCT
TATGGTGACTACATGGACACTGGAAGCTCCTTCGGGGTCCAACGAAGCCCTCTTGCAGGC
TATCGCACTTCCCATCTCTCTCCCACACCTCAACGCTACACTCCTGGAGCTGGAGAGACC
ACGATCTCGGCGTCCATTAGTTCTCTGCCTCGTTTCAGAGCTCATGGTCGTTCTACAGTC
ACCATTCAGTCACTGAGCATTCAACAACAAAATCAGCAACAGCCAATCAAGTTGGATCTT
CGTGGGCCTGTTGAGATGAATGCTGGAGAGGTTGTGTTCTCTAATTTTCCACCCCGACCC
ACACCACTCAACGTCAGCAATTTGGACGATAACGAAGTGGGCGATTGA
>mRNA_EmuJ_000056650.1 gene=EmuJ_000056650
ATGTATCATTTCAGACTCCCACCTGGTGGTCGAATGGCAGGGCAGATGCCATCAACAATC
AGTCAAGATCTGCTTTCCGCCTCGGTAGGAGGTGCGACCAACGGAGATGACATTTTGAAC
TCTACCTCCTCCACTACCAACGGTGGTGGTGGTGTTAGCGGACATCCTGAGTCCCTTTGT
AAATCACCATCTGTCGTAGCAATGGCCTCGGCCAGCTCTCCCTCCGCTCTAGTTACTACA
CCCCTAATGAACTTCTACGATGCTTCTGCGACCAGCGGTGGTGGCAACACCTATATTTCT
CACCCACATATCGGCAATGCTTCAGCTCGTGCAGGGGGCAAGTCAACCAGTGGAGAAAAC
GGTGGGAGTTCGAACCACATATCTCGCTTCTTCTGTCGCTGCTCTTGGCAGTACTGGGTC
ATCCTCATCTGTGCCCTTGCCTTCCTCCTCGCTGTTAGCTTTGCCGTCTTCTTCTCTGAA
AACGCAAAGTGGTTGGAGAACCGACTTCACGAGAAGTATGCTCAGGACCCGGCAATATTC
GGCCTCTTCGATCCACACAATCCACCACAGAAACTCGAGTCCAACACACAGGCGAAGATA
CGTCTGGAGTCCATGGGTCTGTGGGCTGGCCATTGGCACATTCAGAGTGACCTTTGCACC
ATCTACAACATCACGCTGACTTCTGAACTCGCCTCCATTGGCGTTTTTTTGCGCTACAGC
ACCATGCCCACCATCGTGCATTACAGTCACTTTGATCGTATTCTCGGTCGCCAATTAAAG
GCGGACACTGTAGTGAAAAAAGATGCCACAGATCTCCCCAAAGAGGCTTTTCCTTCTATT
TCTTCTGCCATTCACGTAAGACCGAACGCCCCACGTACAACCGGCCGAGTGAGATGCCTT
AAAAAGGGCCACTGGTTCATCTCCATTGTCAATGATCAGCCCAGGACCGAGGATATTGTC
CTCTCGATGGCCGAAATTGTGATGCCACGAGGATGTCCTAACGATTGCAGCAACCGAGGA
ATTTGCTCTCAGGGTGTTTGTGACTGTCTCAATGGACTCACTGGAAAGGACTGCTCTTCT
GTGGAGGATGTGCCAATCTGTAGTGGACACGGGGAGTATCGTCAGGGCAAATGCCACTGT
TTCTCCGAATGGAAGGGTCCGGAATGCGAGACTTTGTGGTCGGAATGCCCATATCCCACC
TGTTCAGGACACGGGCGCTGTGTCACCGGGGAATGCCTCTGCTTTGACGGTTTCGGAGGT
GACGCTTGTCAATTTCGAATCTGCCTCCCTCGCAACTGCAGTGGCAACGGCATCTGCGTG
GATGGTGTTTGCCGCTGTTTTTCTAGTTGGGGTGGAAATGCCTGTGACTATCGTGAAATC
TCCGATCGCAGCATTGGAGAAATCGATTTTTCCAGCCAATCACAACAGAAGGACTCTAGT
GGTAACTCCCCCACCCCCGAACCAGCCTGCTCCTTCAACGGGTATCGCGAACCGACCACT
GGGCATTGCCGCTGTTCCCCGGGCTTTGAAGGCACCGCCTGCGAGAAAGACGTGACCTGT
GCTAGCCGGTGCGTTAATGGAGTATGTACGGGAGATCGGCGGCAGCTCCTGTCTGGAGGA
CCGGCCCTGCCCGGTTTGTTACCAGCGGTGACGACACTTCACGATCCGGCCGTCTGCTTC
TGTAATGACGGATGGCGAGGTATCAATTGTGATGTGCCTACGTGCAATGCGAAGTGTCTT
CTTAACGGTCAGTGTGTCAATGACACCTGTGTGTGCAATCGTGGCTGGACTGGAGCAAAT
TGCAATCTCAATGAGTGTCCCCTGGGTTGTAGCGGCCAAGGGAATTGTAATCAAGGTGAA
GACGGTCACCATTTCTGCCAATGTTTCGCCAACAGAAAAGGGTCTGCATGTCAGGCTTCT
TATGAAATTTACTGCGATGATAGAAGAGATGACGACCAAGATGGTCTCATTGACTGCTTG
GATCCAGACTGTTGTAGCACGGAACATTGTGAGAAGTTGATTCAATTCCAAGGCAACCAG
CAACGAGTGGTGGAAGATGCTAGACAAAGCTGTGCTCACAGCAGCGAGATTAGTGCCCTC
ATTTTGAGCACTAAATTGTCCCCACCTGGCAGCTCATTCTATGACCAATTAGAGTTCCTT
CTGCTTCGTGATCTTACCACAGATAAGGTCGATCCACGTCGTGTCTCCGTTGTCCGCGGG
GTTGTTCGCCAGTGGGATAGCACACCTTTCTGGGGTTGTCGAGTTTTTGATCGTCTAAAT
CCCGCGATTGGATCCGCACTGACGGACAAAAATGGCCGCTTCGAATTAGTCGTGGATGGT
GGGTTTCTCGTTCAGCTGGAGTTTATTCGTCATCCAACCAGTAGATTCACTGCGCAATTG
GATGTCTATGTCCCTGTCAATCAGATCGTCAACATTGGAGACTTCTACCTCATCGATAGA
TTACGTTTTATTCTTCCTGCTACGTCATCTTCCACTCCTTTCAAAAAACGTGCCTTTTAT
GATGGTGCAGTGACAGGTGTTGGTGGAATGCTTCCAGCCTCGCTTGTTTTTGGTGATCTC
TGGATAGTTGGTCTTCTCCCCTCTATCGACCCTGTATCTGCCGTAGATTTCTGTCCTCCT
GACGTCCACGATATCAGTCTTCTTGGCGGACCGAAAATTGAACCAAAACGAGGTGGTGAT
GAAGACAACGATGATGGCGATGATCTTGTTTGTTTCGATTCTGATGGTGCTGTTTGTGTT
AGTCGTGGGGGTATCCTCTTCCACAGATACGCTCTAAAGCCCTCAAGACTTCATCTGGTG
CATAGCTCGGACAAGACAGCGAAATCGTCTTCTTTTCTGGTGGTGAGAATGCTTGCTAAC
GATAGAGCACCTCCAGACAGGCTTAATGAGGTGCATCTCTCTGTTGACGTAGCAGGTTTA
CAACAATCCTGGCGATTTGAACCAGTTCAGGGATTGGAATTTACCTTTGTTTGGAATCGC
ACGGATGGATACAATAGATCCGTCTATGGCACAGCTCTTGCTAGAGTATCGGTGGGATTC
CTCTATCGGCAGTGCACTGCGGTGTTATGGGAACATAGAGTAGTCCACATCGACGGTAAC
GACATCACGCCCACCGATTTAGCAGGATGGAATCTGGATGCGCGTCACATCTTTGCCCCA
AATCAGGGTATAGTTTACATGAGTGACGGAAGGCGAGTGACAGTCCGAGACGAAAACCTT
GTAGTGGAGCTGATTCTTGGCAAGCCGAATGTTCGTCGCCTTGCCAACCGCTGCGAAATG
TGCCTAGGTCGAGCACGCGGAAATCCCATTTTTCGCGCTGCTGCCCTAGCGACTGACGAG
ACAGGACGTCTGCTGGTCAGTGACGGTCAATTCCTCCGCTACCTCCAAGAAGAGAGTCAT
CTCCAGACTCTGGACAGCTTGAACCCCTCTGTCAATGCACCAGCTTCCATAACCGATAGC
GGCTCACAGAGCTCATCTCCGTCTGATTGGATCGTATCCGACGTACGATCAATGAGCTTT
TTGAATGGCGGCACAGGAGAGGAGGATTGGCCAGCGTACTTTATTGCGCGGCACCCAATT
ACCAGTGAGGAATTGGAGGCCCTTTCTAGAGGCGGGATTGGTGGTGGTCGGGCCGGTATC
TTCATCTCCGATGCGCGAAATCGAACCATCTGGTGGACAAGTCTGGCTAGACGTGATTTC
AGTCAGATGGTCATTAGCGAGCAATGTTCTCCCAACGGCACGATGTCTGATTGCCTTCGA
AGGTCACTGACGAATCCGAAGGGTCTTGTTGTCACGTACAATGAGGATCTCTTCTTCATT
GACGATAAGCAGCTCTGGCGTTACCAATTAAGAAATCCACCAGGTCAAAGGTCAATCCGT
GTGGAACTTGTCATTGGTCAGTTGGGCGAAATTGCCGTGCCCATGTCCTGTGAGAGGTCA
CTACCAACGAATAAGGTTCAATTAATAGATCCATCCTTTATGGCTTACAATCCCGTCGAG
GACAGCATCTATTACGTCGATGATAAACACGTCTTCCGTCTGCACCTGGCAAGTCGGATG
GTTTCGCTAGCTGCTGGCCGACTTCCGGGTTGCAGACCTCACACATCTTCAACCACAATA
ACGACATCTACCTCATCTCCAACTCCCTCCAAAGCACCCTTTGCCGTGGACGTCGAGTTC
TCAGAGATCCGTGGGATTGCGTTCTCCTCTCTTGGCGATTTGTATATCGCCGAATCGGAG
GTCATTTGGATCCGTCGCTCTGATGGTCGATTGCATCTCTTCGCCGGAAGCAAGTCCATA
TCAGCGTGGGATACTCCTCAGATTATGAATTCACATCTTTTCCGCCCCGTAAGGAAACCA
TTACCCTACAGCCAATCCGCCCTTCTGACGGAACATCCTGCTCTAGACTTCCGCTTTGGA
AATATCACTTCGATCGCTGTGGGTATCTTTGATGAGGTATTCGTCTCAGATGTTGGACAC
AATGTGGTTTTCGCTGTGCGTCCTAAACCTCCACGACTGGGAGCGAACGAGAAGTATTCC
ATACGGCGGCTGGCTTTGGAGACACAAGTCTTTGAGAAGCAGGGCCAATTGGAAAGTGTC
ATAGACACGCTGACGCAACACCGAGTCTCTTTTTTCACATTCACTGGAAGTGGATGGCTC
TCGGCAGTGCGTATGGGAGCATCTGATTTATCTCTCAGGAGAAGTCCTCTTGGTTTTCTG
CAGCAACTAGTCTTGAACACCGGTGAGACCTATAACGTCACCTTTGCACTAATGAACAGG
GGCTTCGGATCAATAGTAACTCCCTTTGGAAGTCTTAATCGCTACGAGTATTCGGATGGA
GGTCAAATAACAAAGATTTGGACAATTTCTAGTGCTTTACCCTATGTAGCCTCGTACTCT
TCCACGAACGGCCTTCTGGAGGCAATAGCTCTTCCATCTGGATGGTTGTATCCACTGCAG
AAGGCGAAAGGTCGGAAAAGAGGCACAGATATTTTTGAAGATATCAAATCAAGAAAGATC
TCGATGATTTCCTCACCACACACCGAAGTTATCAAGCTGACGTATTCAGGTGGTGCTCAA
GAAGTTGTCCTTGAGAGACTCGAACCACCATTTAATTCTCTCGACAGCGTGGAAAACCAT
GCCTCATGGCAGATTGGAAGACGCATTCGAATGTACGTCCAACTGCAGTCGCCAGAGAAT
CTACTTTCACCAAATGGAAACTCTCTTTCGACTGTGGACAATACATCAGCGCAGATGCCT
CGAATTATCGAAAATCTAATGATGGCAACCTTCGATGTCTTTGGGGTGATTAGTCAGGAT
GTTGAAACCGGAGGACATTTTGCACGAAAACGCAGGTCCTCGTGGTTTTCCAGCCGTTCC
GCCACGTCTCCATTCCTTGGCCGAGGACAAAGGGACATCGCCACTGACAGCACAGTCCAA
AAGACTCGAAAAACACTCTCGATCAACGGTCAGCCAGTCTTATCAGTGACACTGGATCGT
GAGTCACGAACAGAGACCTTCAGAAGCCCATCCTCAGATCGATTGCTCCTCCAAATCGTC
TACAACACCAATATGCAACCCACTGTCTTTGCCACTCAGCCCCTTGGTGCACTTCCCCAC
TCTGGTTTCGTCGATGTGTCGACAGGGTTTATCGCCAATACTTCTAGGGTGAACATCCAA
CAGCCTCTGATAGCCCCTCTTCGTATTATCTACACACGGGAGGGCCAGGTAAAAGAAGCC
TTCTGGGGATCCTCGAACTACCGCTTGAGTTATGATTCGAGACGACGTCTGCGCACAGCT
GAAATCGGCAGTACGCTCAACACACTGGTCTTTGACTACCAAAACCCCACTCTGTCCCAC
CTGCTAACCGAAATTTCAGTCAGCGGAGTGGGAACTTACCGTCTGGTATACAAACACGAT
CCTCTTACCGGTGAAAACGGTCTTTCGCACATCATCACACCCCTAGGTTTATATCGAACC
TTCTCCCTCTTCACCAGTCTCGGTGTAGAACGCCTAACTTTCTTTCCATGGGCTCTGGAT
GCTGGACCCACCAATGCTGCAGCTTTCACCTTCGACTGGGAGACTCGTATTCCACCCTCT
GCCGCCTTCCATGGGTACCCTCTTGCCCGTTTTACTTGGCCATCGGGTCGACGCGTCAAT
CAGTTGTGGGCAAAGCGTCTTATCGTCTACGACAATGTTCAGATCCACTGGGATCGCGAA
GAACTAACTGATTCTACCTCTGTGAGCCTCCAGGATGCAATCAACGAGTTCCGGATAGAT
GAAAAGCGTCAGTTTAGTGCTGGAACACTGGTGACTTATGTCAGAGGTGATTTGAGTCTT
GCCGGCACTCGAAGAGTAGATTCTGCTGGTGGAAAACTCCTGGCGTATAGTTATGAATAT
GAGTATGATCAGAGTTTCTTGGTGTCTGGAATTCGCTCTTGCCTCTTCCAATCTGCTACT
GCCTCTCCACTCTGGTGTCAACCATTCCACTTGATCTTCAACAATTGGGTTGGCTATTCC
ATCAGTCCATTGGGTGTAAATTTCTTCCAAGAAGGGCTTTCAACTATATTAGTCTGGAGT
CAAAGTGGTTTGCAATTAAACAGACGCTTTGACAACTCTGGACGTCTATTAATTGTGTCC
TTACAGCAAGAGTCAAAGCGCCAGGAAGTAATAATCAACGTCACCTTTGAGTACAGTGGA
GATGGCCTTCTACCATCAGACATGAGTTTGGAAACCATTGAAGATGTTCCAATGCGTACT
CACTACAGACGGGGTCCTGGAGGCCGTATTGAGGGCATAGACTGTGAGGTGATTGGTTCC
AGTCGTCGTCGTCACGTCCAAGTGGTTTACAACGAGGAATCCAGGGTCTCTGACATTCGC
CACTATATTTCTGATTCCCAGTTTGCCAAAGCAGGAAATAGTGAGAGTAAACACATCTCT
ACAAAATTCGTCTACGAACGTGGTCTCCTTTCAGGATTCGGAAACTGGAAGTATGTCTTC
GATGAGAACGGTTGCCTTATTGAACGTCGATTGCGGGACTCTAGAAGCATTGAGGATCTA
TTTGAATACAATAGCAAGGGTCTGCTTCGATGGGTAGAGCGACGGGTTATGCCTCCGTCG
ATAGATGAGGCACAACTAAAGCAGAAGCAACAATCTGTTTCAGATGATCCCCTTTGCAAT
GGTCTTGAGAGCGCCTGCTACCATCAGGAAATAGGTCTCGTGATGGACTATGCCGTTCAG
TTTCTCTACGACGCCGAAGACCGCCTAGTAGTGGTACGAAACACACTGGCAATCAATGAT
ATGATCCAATTCTTCTACGCCCATCCACAGCATCGTAACCGTTTGACATCTTTTTTCCAT
CATGGGAAAGGAAAGGCGTATTTTCTGACGTATGAGCAAAAAACTGGCCACCTATTTGCT
ATCGAAGAGGTGGATCTGTCCGTCATTGGTGATTCGAATTCCGAACGGAAGCTGTATATC
GTTATTACCGATACAGAAGGCTCACCCATTGCACTCTACGCCGACGAAAAGATTCTCTGG
ACGGCTGAATACAGTGCAACTGGAGGCCGACGTTTGATAAATGGTGGATTTCTCAACGCC
TCACTTTTAAACGATTTTACTGTTCCTCTTGGATACCGTGGCGCACTTATGGATCTACAC
ACCGGATTCCTGTTCCATACACCCACCTGGCAAGCTTATGATCCCATTGGGGCCACTTTG
ACAAGCCCCGACTGGCGTCGAGTTGCCACTTCCCGTCTCCAACGTCTCCACAGTCACCCA
CAAGCTCTAGATCTTCACACCTGGTTCTCTGAAAGCAGTAATCTGGATCCGCTAGCCCGA
TTGCAGCAAGCGATGAAAGGTCCGGCTTGGTGGTTGCGCGGTCTTGATAGTGGAATTAAC
CGTCTCTTTTCACATCTTCAAGTAGAAACTGGAGCCGTTTCAGCCTTATCTATGGAGGGA
GAGTACAATCACTTACCAACGAAGTGCAATCAAGGCCTAGTAATAACTTCTAGACGACTT
CAACAAGCTAGACACATCAACGATCAATTAGAACAACTTGGTATTGTTGATACGACAAGA
CTGGCATCTAATAAGGCCTTTGGAGCGTGGTTTGATGCAGTCTGTCCAATTGCTAGAATT
AAGACTACTCCTCCAATTTTTGGTGCTAATGTCAGTTTCTCTCTCTCCTCCGATGGAACG
ATCTCTGTTTCTCAAAGTGAAAACGACGTATCCCTCATCAGGATTGCTAGGGTTCTTTTC
TCTGGCGCGAAGCTGATGGACTCTTGGTACCTTCCCATACCTTCTCACGGTGGGATGGCA
GCTGTCACCTCCTTTGTTCAACTCTTTGTCAAAGTTGCACCATCTCTGGACACTGATCTG
CAAACCCTACAACTTCAACGTTCCACTCTTCTTTCCCAAACTCCAATTCGTTTGGGAGGC
AGTGTGTCACCACTTAGTGGAGTTTTGGTGAGTTTAGACAACTCTGCAGGTACTGAATTA
CGCATCAGCTCTGCAGTATCGCCAGGAGTTGAATGGCGGCTTCGATATGAAGAGAACTGG
ACAGTGGCAAGTGGACGGGTACTTCAGGAGGCCCGAAGTCGAGGTATAGATGGTGCTCAA
CGGCGAGCAGCCTTGATAGCAGGTAACAGTGTTCGTGGACCACGAACCTCACCAAAACCT
TGGCCTCCATGGCTTTCTACTTCAGCAGAAATGCGCCAAATGGAAAGTGAGGGTGGCGTT
GTAAAGGGATTCGTCTGGAAGCCGGTTATTCGAGAGCCCAAGAGAACGGCAGTTCTCACT
GAACTCCTGGACGATCCTGCTATCTACCAATTGCGGCCAGTGAATGAGAAATCTGTATCA
AATGAGAATTGA
>mRNA_EmuJ_000056700.1 gene=EmuJ_000056700
ATGAACCGGAGGCCAGCTACTTTTGAAAACTCGGATGATATTCGCTTAGACCCCTATTTA
GAAAACCCTTCCTCTATTACCTCTGAAAAGCAACGCAATCCAAATAATTGTCGCGAAAAT
CCGGGTTTTAGCTCTAATTCACGGAGTCGCGTGAATGGACTAAACATTCGTGAAAGGTGC
AATAAATTTCGAAGTAAGTCCATCGGAACATCCCACCATATTTGCGGTTTGAATTCCAAG
TCCAGTACCAGCACTTCTCCCCAACTCAGTCAAGAAGAGATGGATCAACCACTTAGTGGT
GGTGGTCAGTATCGACACTTTCCCCCAGCTGATGAGGTGGGCGAGGACAGTTCAGATATA
CTGAATTCGTCGTCTATCGGCGACGATCACTTATCTCGTGGACGCCTTGTTGGCTCTAAT
AACAGCAATAATAACCCAACCTCCCGTAACTCTGATATTGATAACGAGGCGCCTGAGATC
GACGATGATGATGATGCCGACGAAAATGGCCCTAATGTCAACGAAATCTCATCAGTCTAC
TACATGCGTCGCCAACAGCGACGTCAGCAGCAGCGCCTAAGACGTCGTGACACGTCTTCC
GCCTCAGTCTGTGGAGACACAGCATCAAGACGACGTCCACCCATCAGTCTTTCGCGCTCC
TCCACTCGAATTGGTCAATCTTCCATACCCCCACCACCTTCAGAGCCGCCGCCTTCGCTG
CCACCTTGCAGTATCGATCTGAGTAGTCAGTGCTCAATGTATCCCGTTCTCGGCGCCGGC
AGATTCAGTCTTGTCGGTCAGCAGACATCGGCCGCACTGCCCACCATGCTTCACATTCCC
AGCCTGCCTGTGAACTATCCGCCTCCAGGCGGAATCGTGAATCTCAGCGATGCCAATCAC
CAACTCCTGCAAATACAGCAAGCGGCTCTTCTTCAACAACAGCTGCATCAGCGGATCGCC
TCTGTGAATGCTACAGTTACAATGGGTACTCAAGGAAATCCTTATCTTCAGGGCTTTGCG
ACTGTAGGCCGCCCGGTGCGTACAGCCTCCCCCAATCAACCCCAAATGACTCTTCTACAC
CATCAGCCTCTTCAAGACCTGGAACTTATCTCATCAGCAGCTCTCCTACAAGCCCATGCG
GCGGCTCAGGCACAGGCTCAAAACATCGTTGCTCCGTCTGCAGGAGGCTCTGGATCTGTG
GTCTACGAAAACTCCTACAACTCCTTCCAGCGCCCACTGGTGGTGTCGAGGATACAACGC
TGCAGGAGGCGTTCCAGTTTTGTTCTGCAGTGCTACACTGACTACCTTGACGTCTGCCAC
TGCGGCAATAATTCCCAAAGGGCCCTAAGTAGCAGACTTGGGCGGCAGTGTGGTTCAGAT
GTCGCGTGA
>mRNA_EmuJ_000056800.1 gene=EmuJ_000056800
ATGTTCCGAAATACGTTTCAGAGTGGGTTTTTGTCCATTCTTTTCAGTATTGGTTCCAAA
CCTCTACAGATTTGGGACAAAATGGTTCGCAATGGGCATATAAAACGCACGACGGATAAT
GACATTGAATCTTTGGTACTCGAATTAATCGGAAACAATGTCAGTACCACCTATATCACT
TGTCCAGCTGATATGACAAAGAATTTGGGGATCAAATTGCCTGTTCTCGTCCTCATTGTC
AAGAATATGGAACGGTATTTCACTTTTGAAGTTCAGATCCTCGATGACAAAGGCATAAAG
CGACGTTTTCGGGCCAGCAACTTTCAGAGCACAACGCGTGTGAAGCCCTTCATCTGCACA
ATGCCACTGCGAATGGAGGAGAAGTGGAATCAACTGCAGCTCAACCTCGCCAATTTGACT
AAGCGTGCCTATGGAACAAACTTTGTGGAAGTTCTCCGCGTCCAAGTCCACGCCAACTGT
CGATTGCGTCGAATATTCTTCAGTGATCGTTTATACAAAGAGACCGAACTCCCAGCCGAA
TTCAAACTCTACCTGCCGATTACACAGGCGAAAACTGACGAGTGA
>mRNA_EmuJ_000056900.1 gene=EmuJ_000056900
ATGATTTTCTTCTTTGTCCTATCTTGCTCGATTTCATTAGGCTTTGGAAAACCCTCTGCC
CATCCAGGTTTGTCGATAGTGACGACAAGTGTTGGTGGAGCAGGACCTCATCTTATACCC
AAAAATGCCGATTACTCCCGCAAAGTCAGCGTCAGTGTCGGTTCTGTCTTGAATCAGCAG
GAAGCTGCCGCTGCAGCAGCCAGTTCCACCACTGACCATCCTCGCGGAACAGTTGGCACT
CGCTCGGTTTCCGTCTACGATGATCCAACAGCTCTACGACTTCACACTTCGGTGCTGAAT
GCCTACCCATCTCGATTTGACATCAGCAACTTCCATGGGGAGAAGATCAACAGCGCAGCT
ATTTTGTATCTCCAGCCTGATCTTAGTCAGGGGACCGTCGCCAAACTGCGGGTGATTTTG
GGTGCCGACTATGACCATGCTTGGATGTCGGTAGAACCCCGACCACCTGGAAACGAGACG
ACGGGCTACCCACCATCAGAGTCCAGGCAACGCCTCCTACGGCAGGTGGAAGCTTTCAAT
TTCAGTATTTTTGACGAAGTCTCTGGTGCGGAGCATCAGGAGGTCGCGTTGAGTGCGAAA
GAGTCAGCTATGCTCAGGAAGTGGTTGGTTCAGCGTGTGGACTGTCCAGTGCAATATGTA
TGGCGCGACAATGGTAATCGATACTGGCCTAGGTGGATTCGACATGCAGTATGCAAGGAG
GCTGTTGTCTGCTCCTGGCCCCCTGGGATGCAATGCAGACCCAGTGGAACCAAAACCCTG
ACGCTACTTAGATGGTATTGTACAAAACAGACTCCGGAGGAGGTTCAAAAACGTGCACGA
CGCAATTACCTTCGACGTGCAAGGTCACTCTACAATCAAGGAGGTGCGACTTACTCGACC
CACTACAAGAGGGGGCCTCGAAGGGCCGAAGGAGTGCGCAGGCGGTTCACGCGTGAGGAG
CGAAGGACGAAGCGAGTGAAGCGATTGGTTAGACAGCTAAGTCGCAGTTTTCGAGAGTAC
TACTGCGAATGGCATCGGGACACCTACACGCTACAACCGGAGTGCAGCTGCATGTGTTGA
>mRNA_EmuJ_000057100.1 gene=EmuJ_000057100
ATGCTTGCCTTTGTCGCATTATTAAAGGCCAGAAGATACGTGAACTCTTTTGGTCAACTG
GTGAAAGGGATACGCAGCTTTATGGTTCTCGATTTCGAAGCTACCTGCTTTGAACGTGGT
CACATTCAGCGCCAGGAAATAATCGAATTCCCGGTAATTCTTCTTGAGGGACAAAGCTTT
CGTGAAATTGACTGTTTCCATCGATATGTGCGACCTGTCATTCGTCCTCAACTCTCTGAT
TTCTGCACCAGGTTAACCGGAATAATTCAGGACATGGTGGATTCTCAGCCGACATTTTCC
ACCATCATGAAAAAATTCGAGGATTGGGTGGATAGCCATTTCCCAACTGATAAGGAAAAG
TCGACTTTTACCTTCGTTACTTGTGGAGACTGGGACTTGCGTTTCATGTTGCCTTATCAG
GCCTCTATTTCCGGCTGTCAAGTTCCACCTTATTGTCGACGGTGGATAAATGTGAAGAAG
TTAAGTACTTTTTATTCCTCCACATTAGCTTATACTGAATACACCGGTCATCATGTTGAT
GGGGTCGTGCCAATACTGAGGAATCTAGGCATCCCTCACGAAGGTCGCCTTCACAGTGGC
ATAGATGATTGTCGCAATATTGCCAAGATTTTACAGTTTCTTGTTGAGAAAAATGCGAAT
CTCCGCTACTCCGAGTGA
>mRNA_EmuJ_000057200.1 gene=EmuJ_000057200
ATGTACGATCGCTACGCGGTTCCTTCATTGGAAGATACATGCGTTCGATGGATAACTAAA
AATCTGCACTACGTAATCACAAGGTGTTCAGACTGCAGTGAGCCTAAGTATGTTTGGCGT
TTTCCTCATCCCAACTGCCGAATCGTGGCACGACCGGCTGAGAAAATTCTCCTGAAATTG
TGCAAGAGGCAAATTTTGCGGGACGAATATCTTAGCCTTTTCTCTATAAAGTACGTTGAC
TTGGTCTCGCCTGTACTACGTGACGTCTCTGTCAATCCATCCACATTGCGTGTTCTGCGT
GACTTTAAGCTTTACAATTTGACTGCGACCAGTCTGAAGCAGACAAATCTTAATAGCCTC
ATCAGTTGCTTGAGTGAGGCTTCGGCAGAAAACCTGGTGTCACTTAATGTTGCGAATACT
ACCATTGAGGAGAATAAGCTACCTGTGATCATCTCTCTGGGGCGTCTTAAAAACCTCCAA
GCCCTCAATGTCAGCCGCACTAAATTCACCACAGAGTGTCTACAAAACGCGGTCAAACTA
CTTCCCCGACTTCAATACCTTAACATTTCGAGGACAAATATTAATAATATAACCTCTCTA
TTGGATCTGAGAGGCACTCTCATGGGTCTCATCATGCACAAACTCAACCTGGACAGTAGG
CAAGTACTCGAGCGCGTCCTGTTGACAGTGTTTGAACTGAGAGAGTTGCGAGTGCTTGAT
GTCTCCTCAGCTTCGGATAGGGACAAACCGCGTCTTCCCATCGTCAGTCGCTTATGTGCA
CCTGGGACCCTTCCGCATCTGACCCACCTCGATATTTGTGGAAACCAGTTCAGTTTGAAA
CTCAGTGATGTTAGGAACTTTATCGTGAATCACCCGAATTTAGAGTTCCTCGGTCTCGCA
GCATGGCCTTCCCGCCAAAATCACGAACTGGAGGGTATCTACCAGCTTTCTTTGAAATAT
CCACACATCACGATGCTTGGTGACCGAGGCGAGAAACCGCTTTTGAACACATTGATGAGG
AACAAGGATCGTCGAATTTACCTTCAGAACGCCTTTCACAACATCTTTGAAGAGACCATC
TCTCGAGAATGGTTAAATCTTGATCTTCTGGCCGCCGTGTTGCGGGTGATGAGACTGCAC
ATGAACAAGCAGGATATGATTCTGGCGGGTACGGCCGTGGTCTACAACCTAACTCGAGGC
GAGCAGTCAGCTCATTTACCATTAGAGCTGCTCAACCGAGCTGTCAGCATCACTCTCATG
TCTATTGAACACCACCAGGGACAGGTGCAGCTGTTAAAGAACTGCTTTCTTACTTTATGC
AGCGACAATGTCCTTCATAGGGCTCAATTCAGCTGTAAGCGCTGCTGCGAATTAGTTTTC
AAAAGTCTCATAAAATTCAACGATATCCACATGAAACGCATGGGCGTAGCGATTATTTCC
ATCTTGGCTGCTGAAATCCCTACCGCCGATTTGCGCGAGATCTCCTCCGACCACAAGCGT
CTCCAGCAGCTGTTAATGTACGTGGTGGAGAAGTGCCTCCTCCAACGCGATGTGGACGCT
TTGCTGGCCGAGTCGCACGACAATATGCTGGATTACCTAGGCCACGCCGAGGTGGCTCTT
GAGGGCTCGCCCGTCTACGACACCACCCTCCGCTTTACGCTCTCCGCTCTTTGGAACCTC
ACCGATGAGTGTCCCGAGGCCTGCCAGGCCTTCGTTAAGGTTGGCGGTCTCCTCATCTAC
GCAAAGGTTCTCAAGAAAATGGCCAATGAGGAGGAAGACTTTAAGAATCACGTTTATACC
AAGTGCCTCGGCTTATTGAATAATGTGGCTGAAGTATCTTCTACTAAAAATACTCTGCTC
ATTGAACCGCTGATGGACTTCTTCAATAAAATGCTAAGTCACTCAAGTATTCAGATCAGC
TACTTCGCCGCAGGAATTGTCTCTCATCTCGCCTGTCTTCCTGATGATGTGTGGATCTCT
GCTCTGCAGTATAACAAAGCTGAATTCATTCGAGTGTTGGGTGAGGCTGTGTGCAAATGG
ACGCCACCGCAGAATGAAATGGTCGCCTATCGTTCTTTCCATCCCTTCCAATCGCTCATC
CTTGACTCCAACAGTCGACTTGAGATTCACCTCTGGGCTGTCTGGGCCATTCACCACATT
CTCACTAAAAAAAATACTCGCTACGTGCCCATTCTCCGCGAATGTCCCAACCTGCAGCGG
TTTCTTCTCTTTGTGGTCTCCACCGACGTAGCAACACTGTGTGCTGCTCAGACCAGCTCC
CACCCCTTACGCCAGATCTTCGGCCTCAATCTCGAGGCCGCTGAAGGCGGGGTGCTGAAG
AGCGGTCCAGTCGTTGTGCCAGAATCTTGGCGCTCTCTCTGTTCCCCACTCTACTTTATA
CCGCCACAGCGTAAATTGAGTAATTACGAGTCGTCCTCTTCGCTATACCACTCTCATCAG
TCGACGTCTCTGGCCTTTGTTACCCCTGGCGACGCGTTGGCACGCCTGCCGGCGTTTGAC
GAGGGCCAGACCGGCCCACCGATGTCGGGCAGTCCCGTTGTAACAGGTATGGAGCCAGTG
GTGGCGGAGGAGGCAGCATCGCTGGGTCCATCAGAATCTCAAAAGGCCTGTGCCCACCTC
CTCCAACGCCTTGCAGTGGAAATCATCGAGGCTGTGCTTGCTTATGAGGCGGAAAATCAC
TCCTAG
>mRNA_EmuJ_000057300.1 gene=EmuJ_000057300
ATGGACGATTCTTTCGTCGAATTAATGTCACATAGCGATTCAGAGGAGTTTTCTGATGAC
ATAGATACTGAGTTTTATCGGGCCGTCGACGGTGAAGATGCCCTAGAGTATCAAAATCCG
GAGTTTATTCCTCTTACTCCTGATATGTTGATCCAATACATGTTGGAATTGGTGAATGCT
GTTCATCAAGTTACTACGCTTCCCAAAACCATCATCAGGTTACTTCTCGACCACTTCAAA
TGGGACAAAGACGCTCTCATTGAGCAATACTTTGAGCACAGCAATCCCCGCCATTTCGTC
AAATCGACAATCCTGCCATCGCTGGTTGACAACAATGATGACATTCCATCATTGTTCCTC
CTACCTTACACCGATGTCCATGGAGGCGGTGGCGAGAAGGTCAATTGTTCCCCTGAGATG
ATCTGTGATATTTGCTGTGCTCAAACCTCCTCCGATGAAATGCTTGGACTGGGGTGCGGA
CACTTCTACTGTCGGACTTGTTGGTTGGGGTACCTGCAGAGCAAGATCTTAGACGAAAGC
CAAGCCAATCGCCTGACTTGTCCAGCCTTTAAATGCGACGGTCTCATCGACGACGATAGT
GTCAGCGCCCTTCTCCTATCTTTGCCCAAAACATCAGTGGGTGAGACTGCGGTGCCCGAG
TCGCCCAAACCTTCCTTGCCTCTAGCGTATCGACGGTTCCAACGACTGGTAGTGAATAGC
TTCGTGCAGCATAACCGCTACCTCACCTGGTGTCCGGGCGTGGATTGCGGCCATGCGGTC
CGCGCCATTGGAACAGGTGTCGGCTGTGGACGTGGGAATGGGCGAGTGATGCGGGAAGTG
GTGTGCTCAAACTGCGAGGAAACATTCTGCTTTGCTTGTGGCAATCCTTGGCACGAGCCC
ACGCTATGCAAGTACCTCAAGCTTTGGCTTAGTAAGATGAAAAACGACTCGGGCACAGCT
CACTGGGTGGCAGCCAACACCAAGGAGTGCCCGAACTGCAAGGCGACTATCGAGAAGAAT
GGGGGTTGTAACCACATGACGTGCCGCAGCGCTGATTGCAAGTACGAGTTCTGCTGGGTG
TGTCTGGGTAGTTGGGACCTGCACGGTTCTCAGTGGTACGTCTGCAACAGTTACAAGGAG
GCGGCAGCTCAGCGAGCTCGTGAGGCGCAAGATGCGAGTCGGGCCTCGTTGTCACGCTAC
CTCTTCTACCACGATCGCTATGCCAACCACGAACAATCGCGACGCATGGAGGCAACGCTA
AAGGACAGCGTGGCAAGTCGCATGATGGAGCTGGAGCGTCAGGGAATGTCGTGGATTGAT
GTAAAGTTTGTACGTCATGTAGTGGAGGTGCTCTGTGCTTGCCGCCGCACGTTAATGTAC
ACCTACGTCTTCGCCTATTTCTTGGAGCCTAGCAACCATGCCCTTATCTTCGAGGCCAAC
CAAAGCGATCTAGAACAGGCAACAGAACAGCTCTCTCGTTTTCTTGAATGGGATCTCAAT
AGTACCATGTTGGTGGGCGGCTTGAAGCAGAAACTGCAGGATAAGTCGAGGTACTGCGAA
CAACGCCGGCGGGTCTTACTACAACACGTGGCTGAGGGATATGAGAGAAACATATGGCGG
CATCGTGATTACCCTTAG
>mRNA_EmuJ_000057400.1 gene=EmuJ_000057400
ATGTCCACCGAGGATTCAACACAGATGGTGGCAAATGAAAGCGGCAGCGGTGGTGAATTT
GTCAAGCTGCCTCAGAAGCGTCTATATCGCCAGAGAGCACACTGCAATCCCTGGGCCGAT
CACTGCCTTAGCTATCCTGTACGTCCCGATCTCTACCATTGGGGTGAACTTTTCGACGGC
AAAGCTGTTCCTTCGGTCAGTATGGTTGACGTTGGATGCGGCTACGGTGGCTTGCTCTTC
AGTCTCTCCACGCTCTTTCCCAATGCACGTATTGTTGGGATGGAAATTCGTCTCAAGGTC
TTTGACTACGTACAGTCCAAAATCAATGCAATTCGTCAGAGCCACCCTGGGAGTTTTCTG
AATATTGCGTGCATTCGAACAAATACCATGAAGTATCTACCTAACTTCTTCAAAAAGGGT
CAACTGGAGAAGATGTTCTTCCTCTACCCCGATCCACACTTCAAGCGTCACAAACGCAAG
TGGCGCATCATCAGCCTGGCCCTCCTCACCGTTTATGCATACGTGCTGCGCCCTGGCGGT
CGTATTTACACCATGACGGACGTCCCCGAATTGGCACAGTGGATGGAGGATAAGTTGAGT
GTACACCCGCTTTTCCGTCAGTGCCACCATCTCTGCCTCCCTGTCAGTGTTGAAACATTA
GAGTCACTGGAGTCCGCGAGGTTGGAAGATGCCACTGTGGGTCTCCTGGCCAGTGGGGTG
ACTGAGGAGGGGCAGAAGGCCGCAAGGGATGGTCGAGGAGCCACCATCTCTGTATTTGAA
AGGATTTCTAATCCACCGATGTCCAAAGAAATGGGTAGCTTCCGTATATAG
>mRNA_EmuJ_000057500.1 gene=EmuJ_000057500
ATGTGCAACTTGTTCTCACTCACAGGGCTTGTCGGAATTATGGCGTCTGATTACTGCGAT
CGCTCGACAGAATTGTTGCTCTGTGCCAAGCTACTTCACCAAAAGGTGATGTCGGGCCGT
GTCGCCCTCAGGCCCCGCAAAAGCCGGCCAGGTGCTGTGGCTGCCTTTTTCGCTCCAACC
CTGCTTAAAACCCAACTCCTTCCACTTGTTCACCAGGCATCGACCAGTCTAACTCTGGGC
CAAGCAAAAATGGACCAGTTGGTCAATCTGACGGAACGCTTCTCAACTTCTTCCATACCG
GATACCCTCTTGGTAGCCAGAATTTCTACACTAGTGCAAAAGCTTCAACCCGAGGTGGTA
GCCATCAGCACTTTTTTGCAACACGTGGCCAGCGTATCGACCCAGGTACAGCGCGAGTTG
GCAGGCCATCCCCAGGTCTGTAAGCACGTAAAAGCGTTGGTGGCATCGCAGGAGGCGCGT
CTGGCTGAACTATCACGGCGGCTAAGGGACTTTATGGAAGCTAATAGGGCCATCGTTTCC
GATCAGTGTGAAACTCCAACGGCGATGCCTCTTCCTCCGAAGACGTTTCTTTCGTCGTCT
TCCTCGGTGTGTCGTCTGTCGTCCACCACACGACCTTCAATACAGGCGGCATCTTTTGGG
GAAAAGCCTAGAGACAACTCAAATCCTCTTATCGCTGATGCTCAGTATCTTTTGCAACAA
CAGCAGATGGTTGTGCGTCAGCGTGAGGCGACACCTGCAACGTCAGCAGCGGCAATTCGG
CACACGGAGGCTACTATCGTGCAATTGGGACAGATCTATGAGCAGTTTGCCTTTCTGGTG
CGTGAACAGGCTGATGTGGTGATGCGCATCGATGGCCATGTCGAAGACGCCGCCGCCAAC
GTGGATTTGGCCCACGGAAGTCTGATGGAGTTCCTGCAACATGTCTCCGAGCGCCGTGCA
TTCATACTCAAGTTCCTCACCGTCCTTCTCGCCATCTTTTGTCTTTTCGCTCTCTTTAAG
CGCTGA
>mRNA_EmuJ_000057600.1 gene=EmuJ_000057600
ATGCAACTGAGGAGGTATTTGATCACAACGTCACTGATCGCTCTTGGCAATTTAACTGAA
TCTGGAGTTCCGTCCGGTTTGGGAAATGGGTTTAGAAGCGGGAAATTGTGCTGGTCATCA
CGCGCTTTCATGTATAGTTGTAGGAACACTGGCCTAAAAGCTGATATGTGGTTTCGCGGC
TGTCCATCCCTGCCTCGTAGCTCCCACTTCGGAGCTGCCCAGCCATATCAATTCAGGCAC
CATAAGTTGCTACAAGCAGGTACGGTAGAGGAAGTCTATAAGGAAACTTTTAGGTGGTTC
ACGCCTAGTGTCGCTTCAGTCGTTAATAGCTTTGCTGCAGAACACAGAACTAAGGTAGAC
GCCGGAGGTGGATGTCAATTTCAGCCCTTCCGTTTGGGACCATCACCATTCTCCCATCCG
CAGCATATGAACTTCTTCCCTTCCGCTGAAGTTTATTACGCAGCAGTGAAAATTAGGAGA
GATGTCCTTTAG
>mRNA_EmuJ_000057700.1 gene=EmuJ_000057700
ATGCCTTGTTCATATTGCTCTCTGATATTTAACGCAGTTGCTTTTATATCGTTTGTCTTG
CAATGTACCGGTGCCAACAGTACAACTACTGCTGTGCAGCTTCGAAAAAGCGTACAGTTC
TCATATGATGGTGCCAATTCGTTCCTGGACTTTATTCGGGGCAATGCCTCGCGTAACGCG
ACGAAGGAGCTTTTTGAGGTGTACTTGGATTTGAAAAATTATGAGTTTCCGACTATCCTG
CTTACCCCTATATTTAAGTACTTTCCCGGATACATGGCCTGCGTGATGTTTGGATTACTA
TTTGTATTTATTTTGCCGTTGATCGGAATATTCTTCTGCTGCCTTCGGTGCTGCGGCCGC
TGTGGTGGCCGGCTGTCTCCAATGGATCGTAAAGCTGATCCCTACCGACGTGTGTGTTAC
ACCATCACCTTGGCTCTTCTAGTAACGGTTCAACTGGCTTCAATTGTGCTTGCCTTCATT
AACTATCAATTGCACTATGCGACTATTACCAACAGAGATATGTCTATTGGAATGGCACCA
CAGCTGACGCAGAGTATTTATGAATTTCAAATTGGCATCACTGATGTCGTCAATGCGGCC
AAAAACTCATCGTCGGTAAATTTGATCACCCAAAAAGAACGTTTTGATGCTGTTTTCGAT
GCCGGTTTAAGGGATTTCCAGAGAGATTTCATCTATAATTCCAGCGCAGCAGCCGTGGTG
CGAGAAAAGGAGGCACTTCAACAAGCGGTCTACAAGTTTGCCGCCGGTTCCGTAGATTCG
ATTGCTATGAATGACTTTTTGGAGTCCTTGGAGAAGATCTCAGTGGAGCTGCCCTTTATC
CAGACTACGATTTCAGATATCCTCAACACCGAGTGCACGGTGGATCAACTGAGCGCCTGT
CGAGGGCTTCGTTTTATCACTGACAATGATCTCAAGGTCACCTACACACTTGAACAGTTC
CAGTCAAGCCAGGTGGCCAGCCTCCTAAGTACCTTAGAATCGGTTCAACAGAATGTCAGG
GACCTGGATAATTTCAACGCAACTTTATTGCGGATGAAAGTGGATGTTAGAAAGGCGATT
CAACCGATCCTTGATGATGCCTGGAATGATCTGTCAAACTCTCCAAAGACCAGGGAGAAT
CTCGTGAAAACTCTGGAGGTCGTTGCGGAGACAGCCAAGTCCTACTTGGCCCAGTTGAAT
GACCTTATTACTAAGTACATCTCCTCCAATTCCTCATACATTGCCATCGGAAACGAGTAC
ATTCTCTACAGCGGATTCGCCCTTCTTTGTCTCCCCGCTTTCATTATCCTCCTATTCTAT
CTTGGACTCTCCTTCGGGGTTTGTGGGGACCGTCCACACGAAGAGGCCAGTTTCTGCAAT
CGCGGTGTTGGGGCTAACCTCCTCTTGTCAGGTGTCGTCTTCACCTTCCTACTGTCAAGT
TTGCTGATGCTGACCTGCAGCTTGTTGTTCTTGTCCGGGGGGCTGATGCAGACGGAGGTT
TGTCGCTACGCTACACACCACTACCCCGCGGGTCCGGCGGTGCTTGATGACGCACTGGAG
GTATATGCGGAACAGCAATTTCGCCAGGGCATGAGATTTCCCTCACATTCATTGTCTTCG
GCTCCCAACGTCTCTCAGCACCTGAAAAGCCTTGCCAGTGCTCGACCCTTCAGTGTACTC
CTTACGCGCTGTGTCAACGAGAGCCTTGTCGACTCTCTTGGTGATAAAGTGGTCGGGATG
ATGGTGTCCAACACGTCAATCGACAACTTTCTCAAGAGCATCCTGACTACATTCAATGGT
ATCGACCTGATCAGCCCCTTGCGGAGAACTGCGGCAGAAACCCTCAATATCCTCAACGAA
GTCGGCGACCTTCAGCGCTACAACTTCTCCGAGGCATTGACGAAGACTGGCGAACACCTG
ACAGAAATTGCGGACTTTGACAACTACGTGAGCCAGCTGGAGAGCCTTAACATCGAGAAC
CTGAAAGACCAGATCATGGCGCTTCGGGAGACTGTGGGACTACTCGCACTCCGCTTGAGG
ACACCGATTCGTCAGCTTTACGCCGACTTGCAGTCCATCCGTGGGCATTATAACCAACTA
ATTGACGAGTTAAATCGTTTTTCTTCCGAATTGGATCATACTGTTCCCACTTCGATTGGA
GCGCAGATTGAGAGCATGCAGCCGCTCTTTCTGAAGGAGCTGCGTCTGGCGGTGATTGCA
AGTTGGCGAGACATTCCTTGCACCCGTCTCTACAACGCTGCCACTGCAGGTGTCTATGCC
GTCTGCATCACCTTCCTTGATCCACTGAACGGTCTCTGGTTTGGACTGGGACTCTTCCTG
CTGCTCTGCGTCCCGGCCCTCGTATTTGGTGTAAAGTTAGTCAACCTCTATCGCAAGACC
GAAAAGTACAGCCCTGATTATGAGCAACCGGACTACATCTCTTACCACGCATTCTACATG
AGACCAGCAACTAGTGAGGGTGATGTACAATCCCGAAGGAAGCATCGTCCACGAAAAGGA
AAGGCATCAAACCGATCATATGGAAAGGCTGGTGATGACCCGGCTTACGGCTTCAGTCAC
CGACACGGTCCCTCCGGCAATTCCACCTACCAAACCCAACTGCCACCATCTAATAAGAGC
GCGAAATTTTATGCGCCTTCTGTAGCATATTGTGCCCCCTCTTGGGTCCTGTGTGAAGGG
AAAACGAATCACGTTACTTCCCTTGCCGCTGTTGTTCTCATAGCTTGCATTCACTCTCAT
TGTGTTTGTGCATTTGCGAACAGATCATTCACCACCACTTACCGGTTCACTAGATGCTTT
GGGCACTGTGTGCTTGCATTTTTTTCTGCAAATTTTGCCCTCTATCTGGTGCCAGCAATG
TAA
>mRNA_EmuJ_000057800.1 gene=EmuJ_000057800
ATGGTTGTTTATGTGATCCCCCAATCAAGAAGTCAGAGGGTTCTCTCGCTCTGGGTTTAC
ACCGGCATTCTAATTTGCGCTGTTCGCAGCAAATGCAAAGTTTTAACGGTGTCAGACCAA
TTTTCTACACTGAATTTTGTTCTGAATGGAATGAAAATTAATTCTGCCGTATCCGATTAC
CAAATCAATTTAAAGGCGAATAAGAAATGGTACCTGTTTCGAATCAATTATGAAGGAACC
CCAAACTTACTGGTTGTACTTTGTCAACATTGTGGTCTATTTCATAGAATTATCGACCTA
TTTGGCACAGAGAAGCTTCTTGATGTTTGGACAAATTGA
>mRNA_EmuJ_000057900.1 gene=EmuJ_000057900
ATGGTTTGTTGGGGATTAATTACCGTGGCTCTTGTCGCAAGTGTCATTCTTGCAGGGGCT
GAGGGCCAAGAATCAAAATCGAAGGCCTTCTTTACCTTTGGTGGAAGCGTTAGGTGGCAC
AACTCTAATGTTTCTGTAAAAAACTTCGCCTCCCAACTTAAGGTTTATGTACACAGCCTT
CCTGATGAGACTCTTCGACAAGTAGTTCATGTTTTGCCGAATGGGGCCTATTCTGTTGTT
GTGTCTGACAGCGGTCGGTATAGGATCTGCCTTTCTGTTCCACGGGGATGGAATTTCCTT
CCAGCCAACGGTTATGAAATCGATTTGAATGGTGGTATTCAGAATGAGCAAATGAATTAT
GTTTTCGATCTTACTGGTTTTGATGTAAGCGGACAGGTTGTCACAGCTGGCATGACTACT
GGACCTCCGGATCTTATCGTTTCGGTCATCTCTAACGGTGCCATTTTTTCTCAAGCCAAA
ACGACCGCTAATGGTAGTTTTACCCTACCTTCGGTCCCTCCGGGCAAGTACATCGTCACT
GTGGGCGATTCCGCCTCAGATAGTGAAACAAACGATGCTCGTGCTAGTTCGAGCATTATC
GTTTCGACCAGCAGTCTTAAATTGGCGGATCCTCTTGTTCTACAGGGTCATTCTTTACGT
TCGGTAGTAACCTTTAATGATCAAGGTGTCGCAAATATTCCCATCCTCCTTTTCATCCCT
AAATCAAGCAAATTGACGGAAAACGATTTTAGAAAATTTGGATGCTTTAAACCCTTAAAG
CCCCACATAAACTTCATTCCAGTAGATTTGAAGGACATAATAAACCCTGATCTTGCTTGC
CAGGTCATTAGCAATGTTGACGGTGCTTTCGTGTTCTCGCGTTTAGCTGGTGGTGATTAC
TTCCTGGTAGCTTACCATGATCCGGATCTCATGAAATCCAGCCAAATGGAATCTAAACGT
TTGAATATTAGCCCAACCTTCTTATCAGTGACGATGGAGCATTTTGATCGGCAGCTCGAT
TCTGGTTTTCGAGTCACCTCCTTTCGAGTTGGCGGAGGGTATGTTAGGCAATCCTCTGGT
GCTCCGATCGCTAATTCAGAGGTCTTTGTTAACGGGGATTTTGTTACCAGGACAAATTCA
GAAGGGAACTTCGAGTTAGACCTTGCCGCTCCGAGTGAGTATTTACTTCAAGTAAAAGCA
CCCAGGCTTAAATTTAAAAAGGTCAGACTAAAATTGACTCCTACTACGAAAACCTTGCCA
ACTTTTGTTCCTAATGCAGTCGAGTTTTGTGGACGGTTCTTGATGACCAGCAGCCTAAAG
CCAGGGACTCGCATACCGCGTGTGGAAATTATCTCGGGACCTTCGATTGAAGCTACTGTC
TCAGAAGATGCCAAATCGGCTAAATTTTGTCTCTATCTTAGCCCAGGGAAACACACTCTT
CGTTTGGTCGAATCGCACAATTCTATTCAATTTGCTCCAGCCTCCATAAATATCGATATC
TTATCAGGACCGGTAGAGGATGCTATCTTCACTCAATTTCAAGCGGTTTTGACTGGTGAG
GTGCTCTGTACTGAGAAGTGCCCAGACTCTCAACTAGCTGTGCGTCTATCCTCTAAAGAA
CAATTCGATACTCTGCCGGTCGTCGTCAACATCAAAGTTGATCAAAACAACAGTAAACGC
GGAACATTCACTTTTAAATCCCTGTCTCCGGGGCCTTACGACTTGGAACTAGTGGTAATT
GATGGAGATGCAATGCAGCCCGCAAGTGGCTGGTGTTGGGCTTCTCCTGGTCTCCTTCGT
CGTGTGATTGTTACTGATCATGATCTCCACAATACCGCGGAGTTGTCGTTTCGACAAACC
GGCTACAGGTTACGTATCCATGTACCCCTTCTAGACTTTGGATTTAAGAAAGCAATAGGT
CTAAAAGTTACACCATCATTAGTGAGAAATGGCCTATTGGTTTATGTGGAGCCCTCCTTT
TATCAGCTCATGAAGCCTCTAAATACCATCTGTCTCTCTGGTGGTTCCTCTTTCACTTTT
GAAGCATCTACTCCGTGTTTGCACCTTGAAACGCCCTTTCCCAGTATAATTCGATCAGCT
GTCACGGCTATTCCACCTTCTGCTCCTTCAAAAACTGTTAGGATCTCGGTGCGAGAAATC
CCTGTTAGTGCTGTCGTGACGGCTCTGCCTGGAGTTGCGAGTTTTTTAGTTGAAAAAGAC
CTTCCAGAACTCACTATCCAGGCTCATGTGTCCGATTCGGTTAAAAAGCTGTCCACCATT
TGGAGAAAGGAAGGTGACTTCTATACGTCCCGAATGAGTCTTTGGGCTGCACCGGATAAA
GAGATAGTCTTCTCCGTTTCTCTTTCTAAATTCTCCTCTGATCAAGTTACTGTTCATCCT
CTCATTTTTCCCGCCTTCCAAACTCTCCGCATACCTCCTATTGTTCACCACCTAAACCAA
TCGAATTGTGACCACCTTGAACTCAAACCCACTCCTGTACCTCTCTTGGAAGTCAATGAA
ACAGACTGTGATGCTATTCTTGCAGCCACTTTCGGTGGTATGGAGAGTCTCACTGCTACC
TTTTTCATGAAACTGGGCTTCTTCTTTACCGGTGAAGTTCAACCCCCTGTTGATAAGGTC
CTAGTGACAGTTTACGCTGACACCTCTGTTGTCTCCTCTCCACCGCTCGAGTTAACTATC
GATATGTCCACCTTCTCAGAGCAACAGTTGAACCCACCTTCACCCAAACCTGGTCTTACT
TTAGTCATGCGTGCTCTCACCAACTCTCAGGGCTTTTTCCGCATCGGACCCTTCTATTTT
AACTCGAAATCCGACCATACCGCTCAGCCTAGTTCTTTTCTCACCCTTCAACTACACAAG
CCTGGCTTTGACTTTGCTCTAAAATCCTCGGCTGATTGGCTGACCTTCTCCTCACAGAAG
CTGGCTCTTGTTGAAGTCCGTGTGGTGTCTGAAGGTAAAATGAAGCCAGTTCCTGACACC
CTTGTTTCAATCATCAGCAACGTATTTCGAGACAGCAAAACGACGGACTCAAGTGGTATT
GTACGGTATATTGGTCTACCTCCTGGTGAATACTACATTCAACCAATTCTGAAGGAATAT
GAGTTTTTTATCCACAATGGAATTAAAGGCCAACTGGAAGCCCTAACGGAGCATGCACTG
GGGATTGTTGGTGATGAATCACTGATTGTGAATCTTATTGGCCGTAGGATCTCTTACTCG
ACTTTTGGTGAAGTATCTTCACTTTCTGGCCATCCTGAGACCGGTGTGCTTGTTGAAGCA
AAACTACTCTCCTCAAAGGGAATGAAAGCTCTGGAGGGTCGCTCCATCTTCCCCCCACAA
AGCGTGGACGCTGATGTCGCTTGTCGGGGACACACCTATGATGCTGGATTCGATGTTCCC
GTGGAGCAGGCGGTCACAGACCAAGATGGCCAGTTCAAATTACTTGGGCTCCTTCCGGGC
TGTCCCTACCTTGTGACTGCGATTCGTAGGGAGAATGGAAATGCTCAGCAGACGCGCCAC
GTTTTCCCATCTTCTGTGATTGTCAAGCCTCCTGGTGCTGATGTTTATAACTTACGCTTC
TATCTCAAACCTCGTGTCGCATTGGGGATGATTTCAGCTACCGTGGACACAGACGATGAG
TATTTATCAGATTTGAGCATCGTAATCCGTTCAATAAGCCAACCAGACGCGCCTTTACTG
CGCCACAATTTTGCTTCTCAGTCACGCTTCTTCGCGCTTCTTGGGGGTCAGATTGAGTCG
CTTATTGGGGGTACCTACCAAATCCTCCTAGAGCTCAATTCGGTTCGCATTCCTGGCCAC
AATAGGGTCCTTCAAAAGTTCGACTTTACGGTTGATGAGGAATCCTTTGAAAATCATCAA
CATTTTAACTTTGCCTACCAAACTATAATGTTTTGTATTTGTGGTGGCATTGCGGAGAAC
TTTATTCACATTCTCCTGTATATACTCATTGTGTACATGCAGATTTCATTCCTGGTGGCC
TACTAA
>mRNA_EmuJ_000058000.1 gene=EmuJ_000058000
ATGATTACAACTAAGATAACTGATAATGTATGCAAATATTGTTTAAATACACATCTGGTG
CGCTATTTGCGACCCAAGTGTCACGCTGCAATGATAATCTACAAGGATTTTCTTACTGGT
GATGAATTGTTCAGTGATGCCTTTCCAATCAAAAAAATCAATGATCATATCTGGGAGGTC
GAGGGCAAAACGATCAAGGTGAAGGAAGGCGTTGATGATGCTCTTATCGGTGCCAATCCC
TCCACAGAAGAAGGAGGGGAAGCAGTGGATGATGGCGTCATTACTGTGATCAATGTAGTC
TACTCACACCAGTTAGAGGAGTTGCCTTTTAACAACAAAAAAGACTATACTACTTACCTG
AAAGATTATCTTAAACTGGTCACAAAGCGTGTTGCTGAGAAGAATCCAGAAAAAGAAAAG
GAATTCCAGGGAACCGTACAGAGTTATTGGAAAGATACTATCCTCAAGAAATTCGAAGAA
TGGCAATTCTTCCGACCACCCAATTACGAAGCTGAGCATCAGTACCTGATTCCATGCAAC
TATCGTGACGATGGTGTAACCCCGTACTTTGTCTTCATCCGTGACGGTCTTGAGGAGGAG
AAGTGCTAG
>mRNA_EmuJ_000058100.1 gene=EmuJ_000058100
ATGGCATGCCACTTGCTAAAGTGGTTATCTGTATGTAATTCAAAATTAATCAGACTTGCA
AAATTTCGAAATGCATTCATTATTTTAATGTTAGTTGATGCTGGTATAAAATATATTGTG
GATAATTGTAAAGCTCAAATAGTCCAGGCTCCAGAAAATGCAGCGGTACTGGAGGGTGAA
GATGCACTCTTCTTTTGCGGCGTTGAAGGTAACCCTGAACCGACTATCAACTTTCGCCTT
GATGGTCATCCTGGACGAATGTCTGGTGAGATAGGCAGAGTTATTCCAGTTCCGGGTAAA
GGAGGCAGCTTTTTGCGATTATTCAAAGTCTCCTCCAAACGAAACGGTACCAAGGTAGAG
TGCTATGCGAGCAATCACGTTGGAAGTGACAAATCCTCGGCTCAGTTACAAGTATACAAG
TACACCGATAGTGTCCCCGTAGGGTTTCCTAAATTTGTTCGCTCCCCCAAATCACAGGCC
GTTGACGTAGGGAAGACTGTTCATTTGGAATGTGAAGCGGAAGGTGCACCAGAACTAAAA
TTTCTCTGGCTCAAGAATGAAATTCCGGTCCACTTCCAACAAAAAGTACAGTCATTCGAC
TATTCTACCAAAAACAACCACGATGGTTCGGTTGAGGAATCAAGTATAGCACACTATCCA
CTCTATTTCGAAAACGTTAATTCCTCCGACGATGCGCATTACGAATGTGTTGTTTCCAAC
AAATATGGATCAATTATGAGCTCGAAAATACACTTGGCTGTAAAAGACACTTTCTATCCA
CCGACAATCATCGAACAACAAGAGAAAGTGGAAGTTCGACCGGGACAGGGTGCAAACTTA
TCCTGCACTGCAAATGGGAATCCTAGACCACAAGTAAAGTGGCTAACAGACCAAGAGAAG
CCTCTCACAGAGGCCGTCGAGTGGAAGGCCATTCTGTTCCTCACCGACGTTACGGAGCCG
CGTGTCTACATCTGTGTAGCCAATAACAGTCTCGGACGTATTCAACACCTCGTTAGAGTT
GAAATAATCGATGTGCCACGCGCCCCAGCCGATCTTCAGTGTTTGGAGCGTGGTCCAACA
TATGCGAGTTTGCGCTGGTTTTCTAGCCGATCAGGTGACAGGACTCAGCCCGACTCCTTG
CGTAGTCTTCACGTGCCCATCACTTCGTACACCCTTATCGTCACGGACCTTGACGCGGAT
AACAGACATCAGGCAGTGAAGCGCAAGTTGACAGACATCTCACCGTGGAAAGTTCAGCCT
GATGGCTCGGTTCAACTTAAGGTCACTGATCTCAAACCAGACCATCGTTACACCGCAGAG
GTCTATGCGCTGAGCACTAAATTCGGCATTTCAGATGCGAGCAACAAAATCACGTTCAAA
ACACTGGAAATGCCACCAAGTGGACCTCCCTTATCCATATACGCAACCGCAACATCCCCT
GATTCCATCAGTATCAGCTGGAAACCGCCTGCTGAGGCAAATGGGAAACTCCTTGGATAT
AGAGTGTACTATTCTACGCAACTTCGAAACAAATTGGATCAATGGCAGACGCTTCAGACA
ACCAAGCCTCATGCCGTTCTGCAAGGACTCGTAGAAATGGCAACTTACTATCTCAAAGTG
AATGCTTTCAATTCAGCTGGAGATGGTCCACTGAGCGAAGCCTTTCCAGTCATCGTTAAC
CCTGGAGTACCTTCACAACCACTGAATTTCCGCGGGGTCAGTTCTACACCAACATCGATA
CAGCTGATTTGGTCGCCGCCAGAATCGCCGCATGGGATGACGATTCTGGACTACCAATTG
CAGTGCCGGTCTGTTAGTGAGATAGGTGTAACAAATCTCCCTCAAACGCCGCTTACTATC
TCGATTTCGGCCAAACAGACAGGCTGGACCATCAAGATGCTTCAACCAGATACACTCTAC
CAGGTCAGCCTCTCTGCTCGAACGCACCACGGCGTCGGTGTGCCTGCAAAATTGGAAATC
CGTACACTCAGTAACTTGCCTTCACCACCCCAAGATTTAACGCTGGATAACTTTCAGAAG
GAGACAGCCTTGACTGGTGGCGGGTTTCCCAGGGATTATATTGTATTAAAGTTAAAATGG
AATCCTCCAGCTGAGACTCATGGCGAACTTAAGGGTTACCAGGTGTCATTTCGCCTAGTT
GGGCCCCCGGAATTGCTAATGATAACAAAGCCAGCAGAAGGAAAAGCTGGAAAATTAAGC
GATGGTGCACAGATTACTCCAACTCATGCTGTCAGACGGAATGTCACTGGAACCTCATAC
ACATCTACGCAGATTGATAACATTCAGTTTGGAAGGATATATCAATTCGAAGTTGCCGCT
TACAATAGCATCGACATTGGTGTTCCAGCACATTTAAATATAACGACGCCAGAAAATGTC
GAGATCTCGTGGTCTCCCCCACCAAAGGAATCAAGAAATGGAATTATAATTGGCTACCAG
GTGCACTACTATGAGTTCGGCTCACCACAAAACACAGCTAATTATCAAAACACCACCCAA
ACTTTTCTACGGATTGATGATCTACAAGAGCGAACAGTTTACACTTTTCGTGTCAGAGCC
TTTACTAGTTCAGGTCCGGGACCCTGGTCAGCTTCAAACACTCTCCGAACAACAGCCGAC
CTTCCAGATCCTCCAACACATATAAAAGCTGAACGGATCAATCAACGCCAAATCAAGGTA
ACTTGGAGTCTTCCGCGTCGTTCGACCCACCATATTAGCAGTGACTTACAGCAGCGGTCC
ACGCCGGTCACAGGTTTTCGCATCTGCTATGCAGCACACGACAGTGTAGTGGACCCTTCT
AGAAAGCGAATTCTCGAGGTGGGGGCAGTGACGATGGCTACTTTGGATGACGTTTCGCCA
ACGGAGAGTTACAACATCAAGATTCAATCACGTGGAACTGATAAACGATTTGGTAACTGG
AGCGATCCGGTTATGGTAGGCGAGAGTCAGGACAGCGTCTATCACCCACGTCGCGTGGCC
GATTTACGCTGTTTTGGTGTGAAGCCGTTAGAGTTTACTAATCCTGCGGAGGCCAGTGTC
AAGGTTACCTGGTTGCCACCGCCAGATCAGCGCGTGCTGAAGGAGTATGAGATTCAAATC
AGTGGTATCAAATCATTCACTAATGAGCTAAATGACCCTGTGAGGCTAACTTTAGGTCCG
AAAAAATTGACCGTTCGCTTTACTAAGCAGTCTGCCTTTGGTGAACACTTGGGACTCCAA
AATGACTTTCGGCTTAGAGACCAGGATTCCTTGTTAGTACATACCATCAACAAACTGGAA
CCAAATGCCGTTTTCGACATTGAGGTGCGACCCGTCTACGAGACTCTTAACGATCGGCAA
AGAGGTGAAGCAGAAACTCTGTGGGAACGGACAAGCTGCCGAACTAGAATGCACCCACCT
GCGAACATCACAGCACCAGTTCCTGTAGCATTCAAGGCGGACACTAATGAAGTTTTAGTG
CGCCTTCAACGAGTTAGCGAAAATTTGGGACCAATTCGTCGATACTACCTCATTATTAGT
AGTCTAGAGCGTGCCGGAGTCTTAATTTCGACGGACCACATAGACTGGCACAGTGAACTT
TTGCGTATAGCACCGGGTGTAAACAAGGCTGAAACGCGTGTGGCGGCGGAATTTACTCAA
TTGGCATTCGATTCAACCCAGCTGGAAATTCAAGTTGGTGGTCGGGAGGAATTCACACGG
AATCGGCGCTCGGTGGCCTGGAAAGTGTCTCCAGAAGTTGGCAGAGCTTCATCAAAGATA
CTCGACGATGACTCAAGTCAATATCACTCAGATATACTGTTATATGATTGCAGGCTGTCA
AGGGGAAAGCGCTACAAGGCAATACTTCTAGCATGCATATATTCGGACGTTCAGTATGCC
GTACCACTTCATAAACGGCCGAATCTTAGTTACTACAATGGAAATCAAGCCGGATCCAAA
ATTATCACCGACTCTGTTGACAAAGGCGATGAATACGAGGATAGCATAAACCCCAATTAT
TGCTCCTCAAGTGGATGGTCTGCTACATTTACTCCTGAGGAAAGCCTCATAGTCACCAAG
GCGAATGGCATTTCCAATTTAGCTGGAAGTGGCGATGAGAGCTCCACCAATGGTGTAATA
AATCGTACCGGTCCGTCTTTTTTCACCATTATCCTCGTTACCGTTATTATTGGTCTCGCG
TTGGTTGCCCTCGTCTGTATTGCTGTGCAGTGTTTTTTCAGACGAAGATCAAAGCAACAA
CGCAATTCTATTGGTGCAAAGCTGCCAAAGACGGATAACAGTTTGAAGGTACCGCTTATG
CCGCCGTCCCACCATAAAAGTCTCGTCCCCGGAATAGATCCTGCTGAGATGCACCCTGGT
GAGATTCAAGGCAGAAATGATTATGTCACGGATTCTTCTTCACCTGTTAACTCTTCGCAT
TCGCCCGGTGTTCGTGCATCGCCACCGCCGCAAACCTCAGAGGTACTCGAACATGGACCC
CCTATTCAGGCGCTTTCGGCGCCAGGAACGCCACTACAACGGACGCCACAGTTTATGCTG
GGTCAAACCCTCCCCAACCAATCACCTATCTCTCTCAATCATCTTGCTGTTCATGTGGCT
AACCTTAAGTCCTTCGACAACAATGGTCTCTATAGGGAATATGAAGCAATTGATTCAGGC
AGTGGCTTTACATGGCAGCATGCCAACATGGAGTTGAATAAGGCCAAAAATCGGTACGCA
AACGTCATTGCCTATGATCATAGTCGCGTAATTTTAAGCCAACTTCCTGGAGTGCCGTGC
TCAGATTACATCAACGCTAACTACTTGGATGGTTACCAACGACCAAATGCCTATATTGCC
ACACAAGGACCACTGCCTGAAACGTTTGGTGATTTCTGGCGTATGGTATGGGAGCAGAAC
TCAAGAGTGATTGTTATGATGACAAAATTGGAGGAGCGTTCGCGTCTCAAATGTGACCAA
TACTGGCCTTCACGTGGCACCGAGATCTATCAAATTTGCCTCGAAAACGAGCTGAGATCG
CCTTCAATCGACTTTGCTGCCTTTGCAGTTACTCTTCTTGATGCAACGGACTACGCCTAT
TATACCATCCGCACGTTTAGCCTTCAAAAGATGGCTCAAACTTCTGCCACTGACAAGACT
ACTTCACAGAATCCTCATAACAACTACACAGATGATACAGTAAATCTTCAGCCACTGTCA
GAATTGCGTCAAATTAAACATTTCCAATTTACTGCATGGCCTGATTGCGGGGCTCCCGAG
CAGCCACAACCCCTTCTCCTTTTCATTCGCCAAGTCAGTCAGGCACGCAATGCTTTGAAA
AAACAAGTTCACAGAGGACAAAAGGATGGTATTCCTCCAAATTTAGTTGCGAACTCCGCC
TCTGTCCGCCTAGGACCCACAGTCGTCCATTGTTCTGCTGGGGTTGGAAGGACAGGCGCC
TTCATAGTCATAGACTCGCAGCTAGATCGCATCAGATCAGAAAACACAGTGGATATATTC
GGTGCCGTAAGCCGAATGCGTGCCCAACGCAACTTCATGGTGCAAACGGAGCAACAGTAC
GCCTTCCTCTACGAGGTTATGGTCGAGGCAGTGCAGCTGACAGGCAGCGAGGTGACCGCA
CACAACCTTTACAATTATGTCATGAAGTTGCGTCAAACTGCACCCACTTCGATGCTCAGC
ATGTACCTTGAGGACCACGCCAACAGAGGGGCTTTGAAAGTCAACTTCCCCACCAGTATG
AGTACCCTAGAACTGGAATTTCAGCGAGTGTCGATAAACCTTCAGGTGTCCTCCCAGTGC
ACCAGCGCACTTTTGCCCGAGAATCGCAATAAAAATCGACTAGATTCAGTCCTTCCATAT
GAATACAATCGGGTTGTTCTCTCCACAGTGCGTGGAGTGGAAGGCGCTGACTACATTAAC
GCCAGCTTTGTTGATGGTTATTGGCACGAGCGAGCCTACATTGCAACACAGGCCCCATTG
GCTAGCACGACGAAGGACTTCTGGCGCATGGTGTGGGAGCACAACTCACCTATCATCGTG
ATGTTAAGCCAGACGGTTGAGAATGGAAAGGAGCAGTGCTTTCAATATTGGCCTTCTGAG
CGCTCACAACGCTATGAACAGTTTCTTGTGGAACCTATGGTAGAGTATAACATGCCTAGT
TTCGTCCTCCGTGAATTTTGCGTTACTAACATACAAGAAGGCCAATCACGGACGCTGCGT
CAGTTCCAATTCTCGGATTGGCCAGACAATGGAGTTGCTATTTCAAGAGCTTCTGAAACT
CTCATTGAACTAATCTCGCAGGTTCACAAAACACAAGTTCAATTTGGCCAAGATGGTCCC
ATCACCGTACATTGCAGCACCGGTGCTGGTCGTACAGGTATATTTGTTGCATTAAGCATT
CTCCTGGAAAGAATGCGATGTGAGGGTATGGTAGACCTTTTACTGACGACACGACTTCTG
CGATCACAGCGGAGTCATATGATTGAGGATGAAAGTCAATATGCCTTCTGTTACACCGCA
CTTCTGGAGTTTCTTGCCGCGTTTTAG
>mRNA_EmuJ_000058200.1 gene=EmuJ_000058200
ATGGAGAACAATCATACGTTTCCATCGTATACTCCTACACCAATCTGGCTTTTGGACGAA
TCCAGGGAAAGCGACTCGGGATTAGTTTATAACCCAACTCCCATTAATGAACTCGATCAA
TATGCTCCGACCAATTTTTCTGTAGCCTACGCACCGGCCCCTTCAACTTTATTTACTTCG
GAGGCCCCAACCTACTCTCCTGTTGTACCGACTAGAACCTATGAAAGCGTTTCCAGTAAA
ATTTTTGGATGCTCCCCTTCCAAATTTGCGTTGAAAAACGAGCCTCTTGATCCTGAATGC
CCATCCATGCATTCATATAAAGCCAAAAAGTCTCCGACAGTTGAAGTTCTGACTGCTGCT
GCTACTGAAAAACGCAAGAAGATTCTCTCTCTTTACTCCGATTTGTATGACAAACCCGAA
GAACCGCTACCATCATCAGTTCATCGATTATCTTTACCAAGGTCTTCACCATCTTTGCAT
GTAAAGTCCACCCTAGAACCGTCTAGAAACCTACCCCAATCTCGACCTAAACAGCCACTG
CGACCAAGCAGCAAAATTCCGATGCCCATTCGTAAGCGTTATCTCGATCAGTTCATTGAA
GCCTGCATAAGAATATGTGCTTCTGCACCAGAGGCATATGCCATGGCCCTACGCGAAGAG
CAAGCGTGCCATGATAAGGCGCAGAATCGCCATGTGTATCTTCATTCGGTCATCAATTGT
CTTAAAATTTTCAATTCCCAGCCAGCTTACGAAACCAAGCTGGCACCATTGCCTACAAAA
AATAGTGCAAAGCCAATGATAGTTACGAAGGCTGATTCTTCGAGTAAGGACCTCGATGAA
ATAGTCAAAGGTCCAGTATTTTACAAGGAGTTAAAGCCATTTCTCCTGACTGAGGAGGAG
CTCATTCATAACAAGTTTCCACGACCTGATAAGTCGGAAGGGGCTCCTCGCGGGAAAGCG
GTTATTTCTGTTCCTGACGAGAAGAAAAGCGCTGTGGAATTATATGCGACCAATAAGCGC
TTTTGTTGCCGATGTGGCAAAGCCTATGAAGTTGATAAATTTGGAATGCCAACTGTGAAA
ACCGAGTGTGTCTATCATTGGGGCAAACCAGTACGGCGAAGGATGCCAGGTTCAGGCTTC
GATTTGCACTACACCTGCTGCCAAGCTGAAAGTGGGCAAGAGGGTTGCCAGGTTGCTCCT
AAGGGTCATGTGACCGACACAAATAGGTGGTGTGACTTGGAGGGGTACCTAACAACTCTT
CCCCCGGCTTTGGACAATTCGACTGACGAACCGCGGGTCAATGTCTACTCCCTCGACTGC
GAAATGGTCTATACCACTGGGGGCTGTGAATTGGCCCGCGTCACAGTCATCGATACAAAT
CTGAATGTGGTTGTGGACAGGGTCATTCGACCTCTAAATCCCATCATCGACGCAAATACG
CGCTTCTCGGGCCTCTCAATCGAACAGTTAGAGACCTCGCAGTTGCAAATCACCGATGTG
CAGATGGAGCTTTTGCAACTTTGGGACGAGGATACCATCCTCATCGGTCATAGTTTGGAA
AGTGATCTCACTGCCCTTAAGTTCATTCACAGCAAAGTCGTCGACACCTCAATCGCTTTT
CCCCACAGGAGAGGGTTACCCTACAAACGGGCTCTCCGAACGATTGTCAGCGAATATTTG
GAGCAGCTCATTCAAAATGATGAGGCTGGCCACGACAGCAAGGAAGATGCAGTTGCTTGC
ATGCGACTGATGCAAAAGAAGGTGAAGGAGTGTTTGCAGAAGAGGGTGCGCAGACCCTCA
CATTAG
>mRNA_EmuJ_000058300.1 gene=EmuJ_000058300
ATGATAATCCGCAAGTTGACAGCCTTTTTACTCGCTCTCTGCGTAGCCACTCTTATAACG
GCTCTATGCCTCAGTGACTGGCATTGTGGAAATCTTTTCGGGCATTGCACTGAGGAGGGT
ATCGAGGATCGCGATGCCATGCTGACAGTCGTCACGATGTTGGTGATAGGTCTGATTTTC
ATCTTCATCGTATTCCTTCTTGACGTGGTGCTGCTCTGCAAGAAATTCGTGCACACAGGG
CTCATCACAGCACGCTTCACATTCATTTATTTGGGTGCCGCGTTGGCATTCATCGCGGTC
ATTGTCTACACAGCCGTTAAGAGTAATATGTGGGGCTACTTCCTGGCTGTCTTCGCCTCC
ACTATCTCTATCGTCCTTGCTATGATGGCTGTGGTCTCATCAAGGTGCGTTTCTAGAAGC
GAAGTGGTCACTGTCCAACACAATTGA
>mRNA_EmuJ_000058400.1 gene=EmuJ_000058400
ATGAAACGCGTCCGAAAACTAACTGCTGCCATGCTCGCCTTAACAAACATATCTCTGACA
CTCTCACTCTTGCTACCGTATTGGGACTGCGGACGCATTCTCAGAGAATGCATTGAAGAT
GGCCGTGCTTATCGTGAGGTTATGTTTGCTGTGGCCACATTGCTCGCCATTGGTTTGGCT
TTACTCTTCGCTGTCTTCATTATCGAAGTTGTACTACTCTGCGCAAAGGCCATACCAACG
GGTACTGTTACTGTCCGATTTGTATTTATCTACGTGGGTTCGCTGTCATCTTTCTGCGGT
GTGCTGTTGTACACTGGTCTCGTGATAGGTCGATGGGCCTACTTTTTGGCCATCTTTGGT
GCAACCATCGCTTTCGTGGTGCAAAAATTGGCCATGATCTCCTGGCGATGCGTCATAGCA
GCGGATTCGTAG
>mRNA_EmuJ_000058500.1 gene=EmuJ_000058500
ATGGCAAAGCGTGTTTATAACCCCTTTGTACTGGTCTCTTTAAAGAAAACAAATGGAAAA
GAATACAAGTCGTGTCCTGCGTCTATCAGTGAAAGCGCAACTCTTCTTGGCACTGCAGAT
GTCCCGAATCCGCATGGCAACGGGATATGTCACTATGCGTACCTTTTGATTAGGAAGCTG
AATGAAGTCGGAAATCATAGATCCGAGTTTGTAACTTTGTGTATAGATCAGTCTGGTACT
GCTGCAAAAGATAAGAATAATAACATCAAAATAAAATTTCCACATGAAAATCTCACCTAT
GTTTGGGTACACCCAACTGAACCTCGGGTACTGGGAGTTATTGTGACGTTTAAGGAACAT
GAGTCCGAAAAAATGATGTCCAAGTTTACGGCTTTTAGAATGTCTTCCAAGGCGAAAAAA
TTTGCCTATCGGATTCAACGCATATATTGCGAATACATGGATGGACTTCACGCCAAACTG
TCTACTGCCTCCGTGATTATAGATGAAGTTCCGATTTTGGAGACCATCGACAAAAGCTTC
CGTGGAGACGAGCTCATTCGTAAGAATGCTGACTTCGCGAGGATGGAGATTTCAAATGTC
TTATCGCAAACACATTACCGACCGGTTCTCTCGCGAAGAAGCAATTCATCTGTAGAAGGC
CTTAAGAGTCTTGAACGCTTGCATCTCCATGGCATGGAATTTCGACGGACTTCTTCATCT
AGCCCCAATGATCACTGA
>mRNA_EmuJ_000058600.1 gene=EmuJ_000058600
ATGAAATTTATTGAGTTGATATGTTGTTTCGAGGATTTCACCGCTGAGTATTGTTATGGA
TTGATAACGCTTGGCAACTGTGTATCTAACAGCCCTCAGGACCGAACTGCTCGAGAGGGA
TTGCTTACTATCGGTTCTCAGGATAGGAGCTCGATCTTGTCCTGGTGCTTTTACCTGGAT
TTGTGCTGTTTTCTATTCTACTTGAAGATAAATTTCATTTGGTATCATATTTATGGACTT
TTTGCCGCGAATCCACTGTCCGTTCGCTGGCTTCCAGTGTTTCTTGAGATAGGTGATAGG
CCGCCTTAA
>mRNA_EmuJ_000058700.1 gene=EmuJ_000058700
ATGTATAAGAATTACCTCCAGGATGCAGAATCACAGACCGTGGTGAGCTTGCACAGCGTA
GCTGGGTCGCAACAGATTATGGAAGAAGTCCGGAAAGTTTATTGGAACGAGAGGTTGAGT
CTAATCCAACTTCAAAAAATCATGTCGTCTCATTGGGAGGCATCGTGGCTTCATATATCA
GACATTCTTCTCAGTGCTGCAAGTTTCAATTCACATTCCGAGGTTACTCAGATGCTGATC
AGTCAGTTTAGTGAATTGTATGAATCATTTATTGGACTTTTAAGTGTAAACCTCAGTGCA
AGGGCTCAAATTGAGCTGTCAAATGATGCCAAACTGCTTCAACTTCTTCGGGAAATCGAA
TTAACTCTTGAAGCTCTCCTTTTATCACTCTCTGATGCTGGTGTCGTGTCAGAAACTTTG
AACGCAGAAGTTATATTTTCTTCGTTGTTTGAATCGTTTTGGGAATCACTATTTTTTTCA
AGGAAAGAACTTACTTGTCTCCCCACTTCCTGTCAAAAGGTTCTTAATAGCATCAGGAAT
CTTCAGTGTTTTGTCTTAATAAAAGCTGGTCGACTTGATGACACTTGCCTTTATAATTCC
ACTGACAGCAAAAAGGATCATTTCCTTAAAAAAAATTGCAGCCGTCTTCTAGCCAGTGTT
TCAAGTCTTATCAATATTCGGGGAAATGCTCCCTTACTTTTGTTTGCCGCTGTCTGTGGC
TCAGTCTTTGCGTCTTCATTGGAGGAAACACGTAAGGCGAATAATTACGCCGATATTGCG
ATTCGTGAACTGGGTGTATTTGACTACCTTTGCGACGTACTATGCGAATCAGATTTGGTT
CAAACAGCCAAATCAACCGTCTCCACTTGGTCCAATTCCGATTTCCTCACTATACCTGAC
AGTCTGAGCCTGGTTTGCTTTTCCACTCATCTCGCTGTCTTTGATCTTGTCACTCTTCTG
GCTCATCAAGTTGCTTTAGACTCCCTTGGAGGCTATCAAACTGTCTATACTCGTGTTCTA
GCTAAAACCCTCTCCGTCGTTGTGCATTGTAGTGGGAATATGATTACTAAAGAAGTTCAG
CCTGCAAGAATCGATGAACGTATTGTCTCTATTATTGAGGATGCCGCTCAGAGATTCCCA
ATGAAGTTGGACTTATTACACCTCTGCACTTCACTACTACACACCGCTGTCAACAACACA
ATTGCTCAAGATGAAGGGAGTGTGATAGACCTAGTGGTTAAATTAATCTCAAGTGTGCCT
TACTTCGCAGAGCAGTGTAAGCCCTCGTCCCTTAGAGGTTTGGTACGCTTTCACGATCCA
GTGGATGAGAGCGAAGAGACGACTGTAAGTTTATTGCGTCAACGCTGGTCTCTTCCACCA
GAAGGATCTCCACAGCTGGAACATTTTTCAAGCAGCAAGTCCGTGCCTAATCCGTTGGCC
ATCAGCATTCCTGCCGGCACGAGAGGCATTCTCAAGCAAAATGCAACGGTTGTTGTTTGG
CAACACGAATATTCATTGTGGCCTGTGCTCAATGCTATCGTAGTTTCGGCCGAACAGGTA
CTCTTTTTGAACCGAGTAGATCATCAGAATGATTTTCCCTCCAAACATAGTACTCTGGAT
GTTTCGACAACAATTTCGCGTCTTGTCTTGTGTCTGGATTTCGTTGATGCCTGTCTATTG
ACAAGAGTTGAACCTGCACGTTGTTTGGCTATTACGGAATTGTTATGGAATCTCGTTACG
CGTATATTCACAGAGTCTCTGAGCGGAGAACGAGAAACTTTATTAGGAGATTTATTGACT
ACTCTATCAGTCGACTACCTCTTACCCTGCCTTCTCCGTCTCACCGCACACTCTGTCACG
TTTGCACTGCCCTCTAGCGCAGAATGTGACCTCGTCCACGGGGCTTCCAATGGCGTTTTT
CGCTGTCTCAAAGCAGACCGTATACTCTTCCCTTCAGCAGTCCTCCAACCTCAGGGAGAT
AAGCAACAAGCGGCTGGAACGCCTATCTTTACTCTGACGGACTCTTGCCTTCTGCGTATC
ATTTCAAGATCCACGTCGGCATCACTGTGGACAGCCGAGATTTCTCCATCCACTACTTAC
CGTCTCTTTTCGGTATATTTAGACCTGGCATTGGATCTCTTATCCGCAGAGAAAGCGGCA
TTGTTCGCTGGTATGGAATCTTGGTTTACCGAAACTCTAGAAGAGGAAGCCATGATTGGT
GAGAATCACAGTCCTCTCCTAGCTTGTCTCGTTTTTTGTTATGACCTTCTCGTTGAGGTC
GGTAGTGGCGACCCTCGTGGATTTATCACCCCCAAGCTGCTTGCGGGATCACTTAATACC
AAATCGGGAATCTTACGTCTTGTCAACAAAGCTCTGCTTTTCTTCGTGGAACTTCTTACC
TCGTGTTCCTTGGAGGGCGGTGACGGTGCTGTAGAAATCATGGAAGAATCAAATCCACTG
TCTTTAAATTTTCCTCTTTTCCACTTTCGTGATTTGCGCTTCTACGCACATTGGCTCCTT
GCAAACTCTGAATCCCTCTTAAATTGCCTTGCCTCTCTCACAAAGGTTTCTGTTAATGCA
CTTCAAAAACCCCTCCATTCTACCGACTTTGATTTTCTTCGATTCTCTACTCGATTGGAA
GAGAAGCAAATCGGCGGCGTCTCGGCCTTGGGTCAGTACCGAGTCCAGTCGACATGGCTT
GCACTCACACTTCTACATAACCTCTTTTCCATCCACTCCACTATACCACTCAAGATCCTC
TCGGTTAATGATGCCACTTCCAGTGCTTACTTCCTCTACCTCCTCGACTTCCTCGATCCC
ACTTGTCCCGTGGGGCTGACTCGAGCTGCAGTCAGTCTGCTTAAGAAACTCACCCCTTTC
TCTGAACACCTTGTCACTCCACACCTTCACGATATGCAACCACGTCTACTAGACTTTTTA
ATTTACCGCCTGCGCTCCACATCTGAGGACCAGATCACGCGCATCGGTTTGTTTGATTGG
TTGGCGGAGGCCGTGATGCTTGATGTGCTCAGCGGTGCCACCAATGCGCCCTTCAACGGG
CCAGGTTTTGGGTTTTTGCGAATGATTTCGTCAAATGCCAAGGGAAACTTGGACGGCTTT
CAAGGGATCATTATCACTGCATTGCAAGAGCTGAAGGCAAGCGGTGAGGAGCGAAATTGC
GTTTCCACCAACCTTTACTGGTCTTTGCTGAAATTGATTTCGGCAATATGGATGCAACCG
AGCAATCCATTTCGTACTCAACTTCGCGAGGCTGCCAATTTTTGGAGATGCCTCAGTGAT
CCCTTTTTCAAACATGTGTCAACATTGAGGGAGTCCGAGGCGGAACATTCCATTGTAGAC
CTGGAGATTGCTGGCAGCTACGCTACTGTCGTCGCCATTGAGTTGTTTGAGTCGCTAAAA
TTTACGAGTACACTAGATGCCACCTTCTTGGCAGTTTGCAAGCAGTTTGTGCAGCAGTTC
CTTGAGCCTTGGCTTCAGGCGGCATTTCGATGTTCCAATAGCATACCAGACGAGTTTAGT
AAATCATCCTTTATGACAGCTCTTGACTGGGCAATGGTTCGTTGGAAAGGTGTATTTTTC
ACCCTCCTAAAGTGGGACATCTCCACTTTGGACGACAAGATGCGGTTGACTTCCCACAGT
CAAATCGTTGGTCTTGTTGTCGCCTGCCTCGACAAGGCTACTACATGGATTTCTTTGCCA
CGCAGTCCATCAGTTGTCTCCATTATCGACCAATTGGCTGTTTGTTTAGCGGCATCTGCT
GACTACCTCGTAAGGTCTTTTGAAATGTCTTCACTCCCCATTCACGAGTGGATACGACGA
GCCGTGGAGTTGCTGGAACACAAGGCTGTGCCAACTGCCTCCAGGCCATCAACCAATAAG
ACTTACTCACATTTTCACACTGATCTAATGGCATTTATCTGCCTTCTCCTTCCAAAATGT
TACCAGGTATCGTCCCACCTGTACGATCGCTTGCTCAGCCTGTGCATAGAAGTACTTCAA
GGTGTATCCTTGCTTCCTCGCATCACCGCTGTGGAGTCACAGGCCTTTGAACAGGCTATG
AATTTGATGCAGGCAATTTGGAACAAATTCGATGCCATCAATCTTGCCAATTGCCTAGTG
GACGCAGGCATAATTAACAATTTGATTGGTATCCTTGCTGAACATTCAATGACCTTCAGT
GGAGCTGAGCTCGGCCAGACCATTGTGCGCTTACTCACGCGTTTCCTTTTGCCTTCCGGG
TGCTCACTCCATCCGGATCTCTCTCTGGCCCCGCATGGGGACAAGATTGTCACTGGCCAA
TGTGGCTGGTCGTGCTCCGAGTTGACTCATGTGCTGGCCTCCTACGCAGCTCTTCTTGTT
CAGGCACTTCGCCTTCCGCCTACACAACATCTGATGCAATGGCTGTCTCAGGCGGATGAA
TGCAAATCTCCTGTCAGGTCTTGCGAAGGCCTCTTCCCCAACACAGCGTGGAGTGAGTTT
CTGCTCTCCCAACTGCGGCTTATCATCCTCCTGGTGGTGCAGGGAGGCGGTGCCAGCGAC
GGCACACCGATGGCTCATCTGCTCAGAACCTTCCTCCTCAGCAATCATGAGCAGCTCTGC
GTTCTTCTCACGGCTCCACCAAGGGGTCTGCTGATTGCTTCGGCTATCCTCGACCTCTAC
TGGTGTGCCATGCACTCCTCACCTGCTGTCACAAAACTCGTCTCACCGACGTGTGTGGCC
TCAGCAGTACTCTTTGCCCAGGGTCATCGTGAGAAGCATCCTTTGCCTGACGGTGCGTCA
ATCTGCCTTCCGTCAGACGTTTGGACCCCTATTTACTCCGCAGCCATTCAGTTGACGCGG
AATTGCGCCCTATTTCTTCTACGACCGGGCCCTTCAGATTCCCCAAAAGATGCATCATCA
TCTTCAATGCTAAAGCATTCACCAGAGAATCTTAAGGCGTCAAAGCTGTCTGTCAACTTG
AATCTTCTTCCAATTTTGCGATTACTGAGTAGCTGCCTTCGTTTGGTTGCCATCGAGACT
CCACGCTTAGGGGATCTGTCTTTTGCTTCGACATCTGAAATAGCGGCGTTGGCACCCGAG
GCAACATTGAAATTTGCCACACCATCAATGGAACCTTCTAACACTCTCACTTTTGGTGTA
CTCTTCTCGGTCGCTCGAGCCTCTAGCCAAATCATTGCAGACATCCATAACTCACAATTT
TTTGTCAACCAGCCTTGTGACCGTCACACTGAACTCCTGCCTCTACTGATGGAAGTAAAT
GAACTGGCTTTCTCCCTCATCTACTCTCAGGCCACAATTTGGCTCATAAATCCAGGGCTC
GATGCGACCGATAAGCATACCCTCTCGAGAGGCTTAGCTGTGGAATTTCAATCCTACAAT
TTTTCGGGTCGCTCGGCACGGCGTCGAATAAGAACGCGTGGATGTCAAAAGCCGACTAGG
AACTCCACGAGTCACCTTAAGCACTCATGTGACTCTTCCCTTGCTGCAGATTCCATTGAT
TTGCCCAGTCAGAAGCTTAGCAATCTTCTTACTTTTCTCGCCTTCACAGAACGCTTCTCG
GATTTTGTAAAATGA
>mRNA_EmuJ_000058800.1 gene=EmuJ_000058800
ATGATGGGAAAACCAAGTTTGTTCATGACAAATTTTCTGAAAATGCGAAACTTCTCGACA
TATGTTTCGAATGTTCCTCTCACTCGAGCTATACCCGGTTTTAACCTGAACTTCAGTTCG
TCCCTTTCATCGAGCAATTCGGCGGCAAATATATCCAAGTTAAGCAATGGCTTGAGAGTT
GCTTCACAGGACAAGTTCGGCATGCATTGCACAGTTGGAGTTATGCTGAAGGCTGGACCT
CGCTACGAAAGTGGAACCATCAGCGGTGTGTCGCATTTTCTTGAAAAACTTGGTTTTCAT
TCCACTGATAGATTTAGGGATCGAGATCATATTCAATCCAAAATGGAATCGTGTAATTCT
ATTTTTGATTGCCAGATATCGAGAGATTTCATCGTTTATGCTATTTCGGGACTGAATAAG
CACTTAAGTGACCTCGTCCATGTTCTATCGGAGACAGTTTTGCGTCCGAAAATCACCAAA
GACGAAGTTAACATGGCAGCTAGAGCCATTGGCTTTGAGCTGGCTAGTTTGGAAATGGCC
CCACCCACGGAACCTATTCTTAACGATCTCCTCCATTCCGCTGCTTTTCATGGTTGTAAT
ACTTTTGGTTTTCCTCGATATTGTCCAACTGAATCTATTGGCATCATATCTCGCCGTGAG
CTTATGCAATTCATGGCCTCCTACTACAGACCTGAGCGCACTGTAGTAGTTGGCGTTGGA
GTGGATCACAGCGAATTCACCAACTTAGTTGAATCATCTTTCATGCCGTGGGAAACCAGT
TATGGTCTAGAGATTCCTGAGGAAGATCGTCTTACGCTGGATGACTCTTTGCCCGTGTAT
AGTGGTGGTGAAATTACCGTGGACCGAGACCTGTCACAGTACCACGCACCCATGCCCGAG
TTTGCTCACTGTGTCATTGGTCTGGAGAGCTGTGGCTCCCAAGATCCTCAGTTTGTCCCT
TCATGTCTCCTCAATTCCCTCCTTGGTGGTGGGGGCTCCTTCTCTGCCGGTGGTCCAGGG
AAGGGTATGTACTCCCGTCTCTACACCAACGTTCTCAACCAATACCATTGGGTAAACTCA
GCACAAGCAACCAATCATGCCTACGCTGATGCCGGCGTCTTCGGTATTGCTGGAAGCGCC
GAGCCCGCCAATCTGCACCACTTGGTCCAAGTCTTGGCGGCCGAACTGCGCTTTACTGCA
GAGGCGCCAATCCCAGACGAGGAGCTTCAACGTGCCAAGAATCAGCTAGAATCGATGCTG
CTGATGAATCTGGAGATGAACCCCGTCGCCTTTGAGGACATTGCTCGGCAAGTTCTTGCC
TCAGACGAATGGAAACCACCGGATTTTTGGGTGGAAAAAATCAATGCAGTATCGGCCGAA
GACTTGCATAATTTGTTGATACGCATGTTCAAGTCACCACTGACACTAGTGGGCTTCGGC
CGCATGTCCAATTGGCCGGAGTTGCGTGGAATCCAAGAGATGATCGCAGCCCCATTACAG
ACGCGTGGGACCCTTCCCTCCCTCTTCAAGCGATTCGTCTGA
>mRNA_EmuJ_000058900.1 gene=EmuJ_000058900
ATGAATAACTCTTTTCCTACCTTGGGTCCCTCAAATCCTGCTTTGATCTCCTTTATAACT
TTAGTTGACATGGCATTGAAGTCAGATTCGAAGTACGCCGATTTGCAGGCTTGTTGTGTC
TGTTTGGGTTTTCTGGACGAAAAGGAGTATAAGGTTGACGTTGACGCAGCTGCGTCAATT
CGTTCCATTTTGCGTTATCTTCGCAATGAAAGCGCTAGCTGCGATATACGAAGGGAACTT
GGCAATCTGAAGATCCTAACCAGTGATCTGATTCCTTTGCTTAAGGTCAGTAGAGCTGAC
CCCATTCTTTTTGATCTTGTGGTTCGACTGATGGTGAGTCTTACTCAACCCGCTGTTGTC
TGTTTCCACAACGAAATTCCCAATGATCGTGACCTCCATGCGGCTTTCCTTAAAGTAGAC
GCCATTCTCAAGGAGTATAAACACGCCTTCGCTGACGAGCAACTTTTCCGGGTTCTCGCT
GAATGCGTGGAGGATTTATTTAACAAGCCCTGGGAAGATCGAAGTAATGACGACAGGTTG
TTGATTGAGCGCATTCTTATTTTGATTCGTAATGTTCTTCACATCTCGCCCGATGCTACT
ACGGAACACCGAACTGATGATGACGTGTCGGTTCACGATCAACTGTTATGGACTATTCAT
CTCTCTGGATGGGATGATCTGCTTCTCTTCCTTGCCAACGCTAAGGATGAGCTCAACGTG
TTCGCATTTCACATTCTCGAAATCACTTCTCTCATGCTTCGCGAAAAGACTCCTGAACAG
CTTGCGAGTGCTGGTTCTCCCTTGGCTGATATTGACCCCAGCATACGGGTTCTTGAAAGG
TGTCGTTTGAAGGAGCAAGAGGAAAAACGCGCAGCACTAGTGCGTTTAAATATGCGTCAT
AATCGATTCGGCGGTACATTTGAACTGCTTAATACACAGTCGATCTCGTGTCGCCCTCTC
ATCTACCATCACGATGTGACCGTTCCGCTGCGTCGAAGTCGTCTGATTTGTGCGGGGACT
AGTACAAAATGCACGGACTTTGTCGCGATTGATCAGGTCGATTTGGACCTTGGAAAGCGA
ATACGTCGCAAGCCGTGCAGTCGGAAGCCTTTGATTGAACGCGAATTCCGACGACGGTCA
GCCCTCAGCGTCCAGCTCTTTCTTCAGAAGTTTTGCTGGCAGTTTCTCTGCAACTGCTAC
AACCTCTTGATGCATGCGGCACGTGGGGCTATTCTACGCCAGAGTACCCAGGCCAATGAT
GAGACCTACTACCTTTGGTCTATGCGATTCTTCATGGCTTTCTGCCGTCTTTACAGATTT
CGCCCACAGTATCTCAGCGAGTCACTGAACGCAAACGTATTCAACTGGGTCTACACTCTC
TCCATGGGCTATCGTGAGGCCCTCCTCACCGACAGACGCGGAGGAGCGCGAAATCAAAAT
GCCCTCCAGTATAGCCGGCGCTTGGCACTTGCCGTTTCCGCCCATCTTCAGTTCCTTCTT
TGTCTGCAGGAGATGTTTAAGCCCTCTAAAAAGGAGGTACGGGAGAAGGGATTAAATGGT
TGCAGAGGTGATGACGAGGAAGAAGAGGAGCAGGAAACTTTGGAGGCACGAGAGCATCGA
TTACGTGTTCAAAAGCAGGTGGCTGAGTCATTGATGTCGAACATCTTTTACGTTGCTGAG
TATCAGGATCTCTTTGTGTCCTTATTAAAGGAGTACAATGAATCGACTCAGTCGAAAGAA
TACTTAATTGAACTAGTCGAGGGTGCACATCTCTTCATAAACCTTCTAACTGCACAAGCA
AAGTCCATGGCAACCTTTATTGTATCGCGTCATCAAAGGCGTCGTCATCGCAGCGAGAAG
AGGCGTCTAAAATATGCAGCTCATCGGGAGCGCCGAAAGGAGCTAGTTGAAGCTCGAAAA
CGGCTTCTCAAACGCGCCAATGAAACCTTCGAAGAACGCAGTGCTCTTTTGGCACGTATC
TGGATTCCCCTCTCCTCCAATCTCATCTCTGCTCTTAGTGGCACCCCCCAAATTATGTCT
TCTAATGATGATCTTCCTCAGTTGTTTGACCCAGCTGATGTCTCTGCAGACGGCGAATCG
ATGGCCGCTCAACTGCGCAATGCCATTCGCTTGGTCCACACTAGTCTCCATGACAATCAA
GCCACACGTTCTCTCGCCATCGCCCGGTCCATGTGGGATATTTGGCCGGAAGCATCACCG
TGCAATGATGTAGAGGAGGAGGATGAAGAAGCGAAGGAAGATTTGGCCAAGGAGAAAGCG
CGTGCCATTGAGGCTGGATTGGAACCTCCACAAGTTTTAGAATACTTGGCTCTCCGAAAA
ATCTTTCTCCTCGACTTGACGGCCGAAGAACTAGCTGTCACTGAAGCAGCGATTCAAGAA
GAGACGTGGAACATTGGTGACGCGGAGGAGTCGTTTCGTCAAGAATTGGAAGATTCAGAT
GATGAACACAGTTTTGAAGTCCTTGATAAGGAGGTCGCCTTTGACATTCATACCTTCCTT
CTTCGTTTTACCCACCCTCACATTATTCGTTCGCTGACATGTCTGCTGGCAAACTATGCG
CTAAATCCGCCTTTGACAAATACACATCTTGTGTATCTGCTCCACAAGATCGCGGTGAAG
CAGCACCTTCCAGGAATTCTCTTCCAACTGCGGCTCTTTTACATTTTTCAGACCATTATC
AAAGACCCTGTTGTCGAGAAGCTAGAAGAATTTAAGGAGATGTTGTTCTTCATCAAGTAC
ATTCTTCGCAAATTTTTCGCGACCTTTAAACGTTCCCATCTAGTTGGTGTGGAGGCACTC
TTCCTAAAGTCTACCAGAGAAGCCGCCGAAGCGTACAGCGGCTACGGCACTTACGAAAGT
GGGCATAAGAAGTTGCAATGGACTGCTGAGCTGGACAAGGAGCTGGACCAGCTTTTTGAG
GCGTGCAGATATGATCCCGTGCCAAAGGGTGAAGATTTGGTGGATGTATTGAAACGCAAT
CTATCGGATCCTGGAAAGACCCGACGTCAAATCATTATGCGCCTGATACACCTAGGTAAA
GTGGCCTCTGCGAAAAATCTCAAAATGATGACTATCCACTTAGATGACGAAAGAGTTGTC
GGGCGAAGTCGAGAACGACGACCACTTCGGAGCGAAGAAGAGGTCAACTTGCTCAACTCG
TTTTTCCTTAAACGTGACAGTTCTTCTTATCGACTGGATGATGTAATGGCTGAGTTAAGA
CCGGATTTCGGGCAGAGAATGCGTCAGGAAAGCAGTGAAATGCCTACAGCAGTAATCTGG
CGAAGCCGTCAGGAAGCTGGAGAGAAGTTTAGTGAACTAGGATTGGCCGGTCACCACAGA
CGGCAAACACGTCATCAAGGGCGCGTTGAAGAGGAAATTCAATTAGAGACTTTGGGTGGA
GGCATATCAAGGATGAAAAAAGTGGACAGATCGTCGCGTGGAAGACGAAGACGGATTAGA
CGACACGACTCTTCACCAGAATTGCTTTACGACGCCAATGAACATTTCAGTAACGAAGTT
TATCAAGAACCAGCAAACCCTAAAGATATCCATGGCGCTAATGAGGAGGAACCCCCCGAT
AGTAAAAGGCCAGGGCGTTCGATACACTTGGACCTGGAAGACAGTTCAGAAGAGGATTCA
GACATGTTCATACTTAAGACTTCAGTGTCATCACATCCCACGGCGAATGAAGATCGCCAA
ACTGTAAATTGTGAGAAGCGTCGAAGAGTCGCTTTGGAATACGGTGAAGGCGGTTTCGAT
GATTTTTCTAACGAGAACCTACTCGACAGGGAAATCATCCAAGCAATCCAGGAGGCTGAG
AACATGCCTGAAGGCACTAACGAAACAGGGCCTCGGAGAACCTGCATCTCTGGCAACTCC
GATGAAGATAGCTGA
>mRNA_EmuJ_000059000.1 gene=EmuJ_000059000
ATGCAAAAGAGGGATCACAATCAAACAATACCTTTCTCGGTCCTTGTTGACACCAAAGCT
CTGGAGGAGATATGTGTTTATCTGTGTAATGCTGATACTTCGAGTTCCAGTCGTTATTTT
GTTGGCATAGTCGGTAGCTCCCCTCAATTCGGCAATTGGAATCCGATAGAAGGTCTGAGA
TGCCGTTTTGAGGCTCAAAAAGCTCCCGGATGCGATGTTTGGACCTGCGCTGTTCCAAAG
TCAAAGCTGTTGCTGAATCTGCAGTACAGATTTTATGTGGCTGAATGGCGTATCGATATC
GAGAGCGATCCTGCTGAAAAGAAGTTAGTTGTTCTTGCTTGGGAGTCAAGACTGAAACCT
CGTGTCTTTGATCTTGCTGGTTGTGTGGTTGTTAATCTTATCGTGATTTTGTAG
>mRNA_EmuJ_000059100.1 gene=EmuJ_000059100
ATGTCGCATTCTGAGCTACGAATTCGTCTGTCGGGTTTGGCGTTGAAACTTTCAAAAAAT
TCCATTCCCGGCCTGTCATCATCAACACGAGATCTTACTAAATTGGCTGGTCGTCGGGTT
TACGTGACTTGTCGGCAGTCTATCGTTGAAGAAAATGGTCTAATAACGGCATTAGAAGGT
GAGGCTCCAATATACCCTAACAAGAATATCAGCACGCAACCAATCGCCAAGAATTCGAGC
CATATGGTCTATTCTCTGGAGCAAAGCCTTGCCACAGAGATTCGATCACAGCTAATTGAA
AGTTCTAGCAGTATCTCCGCTGATCATACTCCTTATACTGTCTCCCAATCGTTATATATT
CGCGGCACTCCGAACAGCGCCTTCTCCATTCCACCGTCAAGACGGCCTGAATTCTCTGTA
TCTCCATTGTCCAGCCGCTCCTCAACTTGTCCATCAACACCAAGGTCCGTATCCCCTGCT
CTCAGTCAGGCAGGCGAGCCACCCGTCTTTCTTTCTGTTCTTTCCAAAGAGCGTTGTACT
CGTCGCCTTGGGGAGCACACTGGCTGTTGGGGTACCCTTTATTCCAGTGGTGACGACGTC
ACTTTCTATATTGAAACCGACAACGCAGAAGATGTTGCCGTTGAGTTGGAGTTTTACGTA
GAGGTCCCACGGGAATGCGAAAATGTTGAAGAAAAAAAACTACCACCTGTCAAATTCTTG
GGATCTGCATTTTTTGGACCGTTCTCTGGCTACTGGGGCCAAAAGCGATCGCAACTCCTC
AGCCGAAGACGAACCCCAATGGGTGATGTTCGCATCTCCTTCATTGTCATTAATCCAATC
CTCGATGGACCTTCACCGACATTGGATGTGAGCTACAAGCACTACTGGAAGAACCGAGGT
ACCCTGGAAATCGGTCATCGTGGAATGGGAACCTATTATTTAACAAAAAAGGAGAAGGAC
GTTGAATTACCGGCGCCGGTTAAGGAAAATACGCTCCGGTCCTTCCAGGCCGCGGTTGAT
CATGGGGCGGATTTTGTGGAGATGGATGTCCAACTTACCAAGGACCACCAAGTTGTTGTC
TATCACGACTTTGAAACCGTTATTACACCACGCAAGAAGCGGCGTGGTGAGTTGCAGAAC
CTATCGGTAGCCGTGAAGGATCTGCCTTATGCTGCTCTTCGTGAACTTCGACTTCAGCAC
GCGAGTGTACTCTCAGAACCACAGTCGAAAGAGGATCTGGATGGCGAAGATCTTGATCCT
GTAGAACTGCAAGCTTTCCCTCTTCTGCGGGATTGCCTCCAGCACATTGATCCAGACGTT
GGATTTGATATCGAAATTAAGTATCCTATGGACTTAAAGGTGGGTGGAAGTGAAATGGAC
AATTTTTTTGAACGCAACCTCTATGTGGACACCATTCTTCGTGAAATCTTCAAGTACGCT
GGAAATCGACGCATTCTTCTTTCCTGCTTCGACCCAGATACTTGTGCCATGCTTCAAGTG
AAGCAAATTCGCTTTCCTGTTTTCCAACTCGGCTTCTGGCCCGATTATTCGGACATACGG
CAGCAGAGTTTTGAAATACTCTGCTATTCAGCCAAGGCGAATGAACTTTTGGGTGTCGCG
GTCAATAGCGATGAGCTGCTCCGAAATCCCGACATGGCTGAGTTTGCCAGGGACCTCGGC
CTCATTGTCCTTGTGTGGGGCTCGGCTGCCAATGATTCTCGTAATATGAAACGTCTGAAG
GAGCTTGGTGTTCGCGGGCTAATTTATGATAGGATACAGGAGCACAGGCAAATTGGAAGC
ATAAGTCTTCTAAAATCGGGCAAAATGTCATCCAACTCTTTGTCAGATAACCAGCAGCAG
CAGGATTTGACGCCACCGCCGCTAGAAAAATGTGCACCAGCCGATTCCACCGGTCATTCC
ACACCCTCACCACCGCCCCTTGAAAGTCTTAATGACAGCCACGAGTCTGGTACCTCCACA
CCCTCCCACCAGAACCACAGTCACCAAAATCAAGCAATCTCCGCAAATTCGGCTTCTGTT
GATGCTCAAGATCTGGTTGATGCTCTCAATAAACAGCTTCGCTTGAATCCTACCTCAATT
GAGAAGAACAAGTGCAAGATGCCTCTTACTCTAAATAATTAG
>mRNA_EmuJ_000059200.1 gene=EmuJ_000059200
ATGCTCACTGGAGGCGGTGGAGGCAGTGGTTGTGGTTTCAGCGGTCCCTCCCACGATTTT
ACCTCCTCGAGCGCTGAGCCGATGTTTAGACAGCCAACGTGCTTTTGTGGTTGTTGTAAT
ATCCACCATAACTCTGCTCAATCTGGAAAGAAAACATTAAATGGAGGGATGAGCAATATC
TCAAGCCAGCAGTCACAAGTACTCACTTTTCCCGATTCCAAAGCTCCTCTTTCCAGTTTT
AACGAAGGTAGACGAATCAATGTTACCTCGTCAAGTGCAACTACTTGGGAGGCAGATTTT
CAACGTTCCGGTCATTCGGGATTTAAAAGCAATGAGATACAGCAGCAATCGATGAGCCAA
ATGTCCCAACAGCACTGTTGTTTTCCTCCGATCATAAGTGGAGGAAGTGTAGAAATCGTT
AAGGTTGGTGAAGGTCCTCCTCTTACATGGGCTGATCTTCAAAGACACGGAACCTTTTCG
TTTCCCGATGGAAATGAATGGCCAACGCGCATGCATTCACAACGACCATCGTCAATCCAC
CAAACAAGTCAAGCATCGGCACAGAAATGTCCTCCCTGGAAGGCATTCACCATGCATGAA
TCCAAACGCAAGCCTATCTCTGAATACAGCAACTGGTCACAAAGAAAGAAGTCGACACAA
CAAGTACACGAGCTGCCCCACGACTTCATGATCTATAAATCATCACCACCGTCTGCGACT
CAAGGAACTTCCAAGCCCATGGCTTCTGAATCGGGGTGTTTCTGTGATCAAGCAAAACTG
GCCACAACCACCGTCCAAACAGAAAGCCCTATCATCCACCAACAGCATCATCATCACCAC
CCAATACTAATGGCACCACATGCATGCAATCAGTGTTCTTGTGGTGGCCAAAATTTCAGC
ACTGAGCCCTGGCAAGCCGCTAGCGATTCCAGTGGCGGTGTACCACTGGGGCCTATTTCT
GAGGTTCAGCAAAAGAAATACAGTTTGCCTCCCGCCAGTCACCATTCACCCGAGCAACGT
ACTAGCTATCGCACTAAACGTATATACTGA
>mRNA_EmuJ_000059300.1 gene=EmuJ_000059300
ATGTGCAGCACCGGACAATGCACTCGCCTTGGCGCCGACCCTAACGTAGTTTATCCTGTC
AAGGCTACTACCTGTTGTAAAACACGCTACACCGTGTTGAGACCAGAGTACTACGAATGT
ACTCGCTGCTATGAGACCTGCACGCCATGCAATGTGCCGTGCGCTCCAAACAACTCACCA
TGTGCTACTGCCTGTGGACCGCAAATGTGCTCTGGTGGCGGCTGTTACCGCTAG
>mRNA_EmuJ_000059400.1 gene=EmuJ_000059400
ATGCAAATTAAACCTTACATTTTTCGGCCTCACACACTAATTTTTTTCCACAATTCCTCT
ACACGTAAGCAGGCCTTTTACCTGGAGTTGAACAATCAACTCATTCAATTGAGGGTCTAC
AACAAATCTAAGGCGGGTCATTTCTACCTCTCTCGATTGCTTCAGCACTCACTCAAACTG
CAAAATGCCAATGCAGATTTTTTTGACATTGCTTTTGGATTGGTAGCACCAGACGAGTTT
CGCCTCTCTGTCAATCAGCATGAAGTTCATAGTCACATTGAAGATATTCCACCTGAAAGT
AAAACTGACCATGCAATGGGGTCATTTAGCAATGAACATGAAATCTATATCGGCGGCCAC
TTGACTCTGACCCTTGGTAACCCCTTTCCAATAGTTTCTGCAGCAGAAAATAGTTTAATC
GGATGTGTGGGCGATGTCAACATTAATGGACACCTCTGTGACCCACGACAAAGCTCATTT
GTCGGAGATGCGACAGGAGGATTCGGAGTCGTGGACTGTGCAAGGAATGTTTGCAACCAA
CACGCATGCGAAGGCAGTTCCTTTTGTAAACCGGTCTCTTCTACAGAATACGCTTGTCAG
TGTCCAATCGGTACACGTCCACCATGGTGTAAACAGGACCGGATTCCAGTCATTCCCGAA
TTTCTTGGTAATTCCTACCTTTCCGTGAGGGGATTTCGCGCCACCTCATGGACAGAGACA
TTGCTTGAAATGACTTTCCTTCCCAAGAAGCCAACAGGGCTCATTATTTATTCAGGATTC
TCCTTTGACAAACGCGGAGATTTCATTTGTGTTGCTCTCGTAAATGGTAAAATTGTTGTC
AGTGTGGATCTTGGCCGTGGCCCATCATTCAAAAAAAGTGCTCAAAACCTCACACTCAAC
TCCTGGCACACTCTCCGTGTAAAAAGAAGAGGTCGAAGTTTTGACATTTATCTAAGCGGC
CAACACACATCTTCGGGTCCTGAAATCTTTACACAAGGCAGCTTCGTTCAGTTAACAATA
ATGGACGAACTCTATGTTGGGGGAATTCCCAACCCAGACCGGATTTCTGCCTATCTGCCA
GAGTATCAAGAACTGGTGTCCTATAAATCAGCAAGAGGCTTTTCCGGATGTGTTCAATCC
CTAATAATAAATGGACTGCGAGTGGACCTAGTAGAAGACTTTATTGAATTTGTAAATATT
GTGAACTGCGAAATGCACGAATGTGCTAAGCGATTTCCACCTTGTGGTTTCAATGGAAAG
TGTATTGCTCTATCTCACACTTGGAAATGCATTTGTAAGGCTGGTCTCGGAGGCCCAAAA
TGTGAAAAAAACTTATTAAGAGCGTTCAACTCACGAATTGCCTTCGATGCATACAGTTTC
CTTACGATTGAGCCGCCCAAGCCAATTTTACCGAAACTAACCCCAACGCTTAAAATTTCT
GCAAATATAAGTAAATCAAAACATATGGGATCTTCCGATTGGGTGGCCACCGGATCGGCC
GATCTCCTCGTCCTTTGTAAATTATCAGTCGAATTTCTCAAGGACTAG
>mRNA_EmuJ_000059500.1 gene=EmuJ_000059500
ATGGCTCGAACGGGAACTTTGCGGTTGATCCTTACTGTCTTTCTCATTTTTAAAACTAAT
GCCGGACTCCCCGAAGTGCATCTGAACAACGAAGCAGCTTTTGCAGATCCTCAAGGACGC
CTTCTTCTCTTTCATGGTTTCAACTCTGTCTACAAACAACCACCCTACTTCAATGCAAAA
GACGTCAGTGACACTCGACTTAATTTCTTCCAACAATGGGGTTTCAATGTTGTTCGCTTG
GGCGTACTTTGGCATCCAACATTTCCACTTGGTCCAGGGGATCTAAATGATACTTACCTA
AAGGCTATTGAATGGCAAGTGGATAGGTTTGCCAATGCAGGAATCTACGTCATTTTGGAT
ATGCATCAGGATTCCCTATCAACGATGTTCGGTTCTTATGACGCAGTCCCATTGTGGCTG
TTAAAAAGCTTCCCAAAACCACCTGGGATCTTCAAATATCCCTGGCCAAGGAAAAAACTT
CCATCTGGAGATTGGGAGGGATATACCACCTACGCTTGTCAGATGGCCTTTCAGCACATC
TATAACAATCAAACAAATGCTTGGGAGCATTGGGGCGACTTTTGGGTTCAAGTGGCCAAT
AGATTCAAAAACAGATCGAACGTTCTAGGCTATGAGTTGATGAATGAACCATTTGCGGGT
AACATCTACACCAACCCTCTAAGAGCGATTCCAGGCTACGCCGGTAAGCACAACCTGGCG
CCAGTTTATGACTACCTGGTGCGTCGCATCCGCAGCGTGGATAAACAAAAGTTTATCTTT
TTCGAGGGCGTCACTTGGAGCGTTTTAGCAACGTCGAAACACGACGGACTTGCTGGGCCC
GGATTTGAGCACGTCCCCGGGGGTAGCGCCGATCCGCAAGAATTTCGGAAAAGTGTCTTC
TCCTATCACTACTACTGTCCGTTAATCGAGTTTGCCAACGGAAGTCTCAATTTCTCTCCT
TACACCCGCCTGATTTGTGACGATATCATAATGCCCAGAATGTTCTCATCAGTCAAGGGA
ATCGCTCGCGGCTTAAAAAGTGGAAGATTTCTGACAGAATTCGGAATATGCGCACCCGAT
GGGAATCCTGATTCCATCAATACAATCGAGTGTAATGCTGTCATGAGTGCAGCGGATGCG
CAACTGCAGTCATGGACATATTGGGATGCAAGATTTTTCGATGAAAAAGGAGATCCTGTG
ATGGATCTGGTCAAATCATTCGCCCGAGTATATCCAATGATGACTGCTGGTGAACCAATA
AGCCTAGTATTTGACGTAAAAACTGGATCTGCTTTTTATGCGTTCTCCTCAACCAGGCTG
ACTATGGACCTGGCCAGAAAAAAGGAGCCAATTGCAAGCATATTTATTCCAATAGAGATA
CATTACCAATATGGATACAAGTTCAAAGTTAACCCAATTTCAATTTGGTATAATGTTTCA
TTACATAATAGTAATCTATTCTATTTATACGCGCCCTCTAGTGGACTTACTGAGGGCGTC
ATCATTGAAGTTAATATTAACAGCCAATAA
>mRNA_EmuJ_000059600.1 gene=EmuJ_000059600
ATGGTTTCCGTCACAATTGGGAAAAAGTTATCAAGTAACGGATTGCTGTACTCAGTGTCC
TCCATGGGGCATCTTCGAGTTCTGCATGTTAGTTTACGTCTCAAATGCTCGGTGTCGCGT
TTAAAACCTTTTCGGAAACCGCTTCAAAGTGGAGGAGGTATAACACTTAACGATGTTGCA
GACGTCCGCATGCGAGGTGTTGATATGACCCAGTCGGAAATTGATTTTCTCACAAAGGAT
TATGGCCATCCAGATGAATGGCAATTAATCTATCGCCTGCGGGCCATGCCCATCGCTCAG
GCTTTTTCCAGACTCAAACTCCTTCTCACTTTCTCGTTGGCTGTCGGAACATCTATGTCT
ATGGTTGGTCACCTCGTTGATCTAGTGGATGTGGAGCTTTGTCGGTTCCTTTTTGCTGCT
TCTCTGTTCTCCCTGTGCACACTCTGTGTATTCAGCTTCTATTCAACCAAAGTCATTGGT
GTGATAAGTCAGAACAAATCGACTGGATTGCTTCGCCTAGGTCTACTCAACTTTTGGGGC
ATGCGGCGCAACGTTGTCGTTCATCCTGAACAATTACTTCCAGCTGCGGATCTATCTGAT
AGCGACAAGAAACGCACCGTCCGTGTGGGTCTCACTGGGGATATTTTGAATCTAAAATAC
CCTAAAATCCGATCCCTTTATATTTCCTCTCTGACGGGTCAAATTGGAGACTGTACTCTT
TTTGAGAAATACGTCGGGAGGATGCGGCGGAAATTGTGA
>mRNA_EmuJ_000059700.1 gene=EmuJ_000059700
ATGAGTTTTTGTGGATCAGGAAATAGGTTACCAGCTGCGCATGAAATATGTTTTCAAGAG
GTTGTTCCTCAATGTCCCATGGGGGATGTGGCTCCAAACTTCCCTTGCCCCGGTCCACAA
AGGCATAAACTTAATCATTATGACCAATATGAGACAACATATTGGAGTTTAAACAATCCA
CTTTGTAGAGTTGGAGCCTTCAGTGATCTTCGTTTTAGTAAGCACGTGGGATTGCCGAAC
CTCAGTTTGAATATTCTTGACAAAACTCTCCTTAATTTGTCATATGAAAATACCGATGCA
ATTATTCAGTTGGGCAACATTATCGATACACGTTATGTGAGCACTGAAGCCGAAGTTGAA
GATTTGATTGCTCATCTGGCTCACGTTTTTAATAAAACCTACAAGAAGGTGTACCACGTG
ATTGGTGACTTGGATTCTGCAGTTCGTGAACAATACACAGATTCATTCATGAGAGATCTT
GCACTTTTGCATGAAAGGTCGCAAAACCACCTCCGATTTTGTGGAGACATGTACTATTCG
GTGATGATTGGACCACAATGGAGGCTTGTTGTTTTGGATGGCTATGAGCAATTAGCAGTC
GAACCAAGAAATACTACTGATCCACCGACACCATATAACTCTGAGGCAACTGGAAATGGC
TTCTTAATGCATTTCAATATCAGAGACCCTGCAAATAAAAAATGCACAATGCATAACTCT
GAGGCAACCAAGCCAATTGGGTGGTCGAGGGAACTCATGACTATCGGTGAATTCTTGACA
GCAGAGGAACGCGGGCAAGTGCCAAGAGTTCGACTGATCATGTCGCAACGGCAGCTTAAA
TGGCTCGACGAGACAATTCAGGAGGCTCTACACTGCAATGAAAATGTTGTCGTAGCGTGC
CATGCACCGCTTCATCCTTTGCTGATTCAGGACCGCTCAGCACTTGTGGCCAATTGGCGC
GAAATTCTAAAAATCCTGATGCATTGTGGTGTGGTTCGCTGCTGTCTGATGGGTCAACCA
CTGAGCATGAATGATGGGAAGAAAGAATGCGTCCCGACTTATCATCAGGACCACGGAATA
CTCTATTATACCCTTCCATCAGTTATGGATATAGCGGAGAGAAGCCGTCAGGCTTCAGCT
CACCTTCTAATTGATTTGGGACGCGATTTCGTAAGAATTCGAGGCGAGCAAATTGGACTT
CTCCCAGAACATCAGCAATATGGTGTAGTACATTCCTTTAGGCCCCGAACAAAGATTTCC
TACAAGGACCGGGACTATTCCTTCAATGGAGCGATAAATCGACACAGGCTGTAA
>mRNA_EmuJ_000059800.1 gene=EmuJ_000059800
ATGGCTGTTCGCGGATTCCTCGTAGCATTTGACAACATCGACAAAGATCATGATCATATT
ATTTCCCATGATGACCTGAAGAACTATGCTCGTGAACAAAATATACCTGACGCCTTCGTA
CAAAGATGGATCACTCTCTTTGATCCCGAAAGAACAGGGAGCTTCACATATGAACATTTC
TGCGAGGTCATCGGGTTGAATAAGAAAAATCCAGCATCACCGGGACCTACAGACATTAAA
GAGATAGTAGACTACAAGTGCACACTATCGCCAAAGCAGAAGACTGACGTGACCAAGTAC
CTGGAAAGAGAGTGGAAGGTGGAGGACCCAAGTGGTTCGATGCAGCAAATGTTACTCTAC
CTAGACAAGCAGCACGGGCCTCGTTGGCGCTCACGTGTTATCCTCGATGAACACAACATT
CCAGCTGTGGATGCAATTAACAAACAGTTTTATGCTTATAGCCCCGACGGTGGTGCTCAT
AAATACCTCATCTGGCGTCAAAAGGAGAAGCGAACTGGCGGTTGCTGTGCCTGCTTTGTC
TAG
>mRNA_EmuJ_000059900.1 gene=EmuJ_000059900
ATGCAAGAACGGAGGTGGTCCAATCAGGGGTTTTCTGTCTGCTCCCACTCCCGCTTCCCA
GTTGGTCGATGTGCTGAATTCGTGCAGCCTGAGTGTGTGAATCGAAGAGTAGTGAGCATC
AGTGAGGTGAAGGCTTGCCTGCCGCTGCCTCAGGAGCGAGTACGCATACAACTGCAGTCC
TCTGACTCCAAAAGAGGCGCTCTTCGTGGGTGGGACACTTCGATCCACGCGCCCGTACCT
GGTTCCACGTTACTTCGATGTCGCCGTGGTGAAAACACCTTGGTGTCGCTGTTTTCTCCG
GCCTCATCTACGCCGCTGGTGGCAGAGATGAATCCACCAAGCTCTCCTCTGTCGAGTGCT
ATAATTCTCATGCCAATGCCTGGTGTCCTATCATCGCCATTACTTCCTGACGCAGTGAGG
TCCGATAGCAATATTTCCATTTTTGAGGACAGGAAACCCTGA
>mRNA_EmuJ_000060000.1 gene=EmuJ_000060000
ATGTTAAGGAAGTGCATTATGTGTGACCTACAGCGAAATTTTGTCCTGTTAAAACTGTTT
AAACGATATTACTGGCACCGAATGGGCTACAAACCAAAAATATTGAACCCGGTTCATTTC
CATTTCCTAGACGTCAAGTACCAATTGATGGACAAAAATCATTTGTCTTTGGGAGGTAAA
GCAAATCGTTCTCTCGATTCTGTCAATATTGGATTCAAAGTCGATCTTCCAAAACGAGCA
CACAAGGCTGATCGAAAACCCGAACTTGAGCCTTTGGCTCGTCGTCGACAGCTCAAGGTA
TCTATTAATGAAATCCGCAACCTAGCTGGGGTTTGTGAGTCACCCTTGCAAAGACTCCTC
GCAGCAAACCACTTTGGGATTTTTAAAGACCTCTTTGCACCTCAATATTACTTCATTCCA
GTCTTGGATGTCCCCATTTTTTACCCTCTTGTAAACTCTTCCGATGTCGTTCCCGTATGC
TACGGAAATCAAATCAGTCCAAGAAATGCGATGATTGAACCGCTTGTTGATTTCTCCCGC
TTACCGAAAAATTCGTTGTGGACTCTAATCATGACTTCCCCTGATGAACCCTTTTCGGGA
GAAAGCGGCACCCAACCTGCCGAGTACATCCATTGGATGATTGCCAACATAAACCCAGAA
ATACGCCAAGACAATGTTCCCACGGAGGGCGATCTGATTGTGGACTATTTGCCACCACTA
CCGTATTTCGGCTCCGGCTTTCACCGGTACGTCTTCCTCCTGTATCGACAAGACAATGGT
CCCATCGATTTGTCCAAAGAGCTGCGCGGTCCTGTAAAAATGGATTATCACAAGGAACGC
GTCTTCAGCACAGCAGATTTTTATCGACTCCACCAAGATGCGTTAACTCCATCAGGACTG
GCTTTCTTTCAGTCTTCCTGGGACGAATATGTTCGATCATATTTCCGTGAACATTTGCCT
GAGATCAGTGAGCCTGTTTTCGAGGTTCAGTTTCCCACTGAAATGCCGCCACCGCAGGCA
CGCTTTCCCCTGGTCGACTCCTGGTTCCACCCTCGTCGCCATCCCTTGGGCCTGCCTCTG
GCCAATAGTCGTCTAGGTGTGCACGAGGACGTCTCCTTTGATACTTACCTCGACCGCTAT
CGCGATAAACGCGAAATGGATCAAGAACTGGTTCAGCAACGCCTTGCCACCGAGGGTAAC
CCTCTGGATCCAGAGCACCCACGCTTCCAGTCACCATATCCTTTGGCCAGCCCACACCTC
CCCTCGGATCGTGATGTGCCTTCCTGGTGGAGGCAACAGGAGATTCAACGACGTCTGCGC
AAAGGTCGATGGGTTCATCTAGAGGGGCACGAGGACTGA
>mRNA_EmuJ_000060100.1 gene=EmuJ_000060100
ATGCCTTTAGAGAAGCATGTTCCTCTCCGCAAACCAGGCTTCGCTGATGACTTGTGCCGA
ATTCAAATGCATCAGGACGTGGCTGGTGTCGAAGGGAGCCTAATCCCACTTTCCACAAAG
ACGCATACTGACACGTCTAATGCTTCTGATCCGAGCGGTTTAGCTGATATTTTTCAAACC
ACTTTGATGTCCAATCATTTACCGCCGGTAGAGTTCGGTCAAGCTTTTGAATTTTGGCCA
GAAAGCAACTTTATTGATCGAAAATTATTGAAACAGAAGAATAATAAGGTGGTTAATGCT
ACTGAAGGGATTTTGACTTCTGATGATGAAATCCCCGCACAGTACCAGTCCATTTTCACA
TATGAAAGTGTATTTCCGGACTTCCACAAGACACCAGGCGATTCGGGAGAAGAACCCGAG
GCCGTAGTTGGCGGTGCTACCTACCTTTTCCTCGTTTTATTGTCCGTCTTTCTTCTTCTG
TTCACCTTTCCAATCACTTCTCTTTTCTGCATTAAGAGGCTATCAAAGACCAAAAGAGTG
ACCATATTTAGGCTTGGACGAAAACTTAAACTCCGTGGTCCAGGATGTGTCCTGGTCCTG
CCATTTGTGGACGAATATCAGGTCATTGACCTTGATGAGCAAACGCTCAAAATCAAACCA
ATTTCTGCTTTAACATCCGATGGGGGCCGGGTAGAAATCGGCTGTCTTATGGTCTTCCAC
ATCGTCGAGGCTGAATTGGCCGTGAATTACTGGGCACGCGATCCCCGTGATCTTGTTCTA
AAGAAAGCGCAATCAGCACTCTTGGCCGCCGTTTGTCGAATCAATTGGAGCGACATCGTC
TCCGGCCATGCTTTACCCGACATTGCTTGCGATGTTCGAGCCTCTGTTAACTTGTGCTGC
TCGCCCTATGGGATCCAGATCTTGGAGGTAAAGTTATCCGAAGCCACGTCGGTGCAGGAG
CCTTCGGTCACCTCAGATAGGGCTTACAGCATTGATTTTCAAAACCTGGGGAAACAGATC
GCGAGCCTTTCGCCATTGTTGACTGGTGGAGGGAGTGCTGGAGACAGCCATACGGCTTCG
GTGCAATTCACCGCGGTAATCGGTCAAATAGCATCTCTGAAGTTGTCACAGGATAATAAC
TCTTATACAACAACAGCATCAATGCCAATAAGTAGCGTCGCGGATCAAGCGAGTTTGGAG
AAAGTGGATGAGGTGATTGAAAAGGCTCTCTCTAGGGGTCGAGTTTACCTAGTCAACGAA
AAGGCTCGAGCGGCTCTGGGGGGTACAAGTCTCCAGGTCTTTGTCTACACCTCGGACATC
CGAAATAAGCGCAATTATGTTGCTGCATTCTACGTGGACTCAGATACAGGCAAAGGGGAA
CGTGGTATCTTAGACTTCAAGAAACCCTCTGCCACAATTCACATAAATGAGGTCAACCTC
GCTGAAATCCTTGATGGACGTTTGGATCTCTTGGAGGCGCTGAAAAATTCCCAAATTCGT
TTCGCTGGAAGTCTCCTAGCCCTCTCCAAGCTACGTTTCCTCCTCCAATTCCAGTAG
>mRNA_EmuJ_000060200.1 gene=EmuJ_000060200
ATGTCAGCGCAACAGGCAGTTGATGAAATTTCTACACTAGCTGGGAACGCTCTTGGAGAA
ATTAAGAAGAAGCCAACCATGCAGCAGATCCTAATTGGTGCCGCATCTGGGCTAGCTACC
GGCTACGTTTTGACTAAGGTCGGTAAATCAGTAGCTTTTTGTGTAGGGGTCTCAGCAATT
GGTCTGCAGTTTTTCGTCAATCATAAAAGCAATGAAGACTGGAAAAAGCTAGAGGATGAC
GCTCGCGAGGTACTTGGCAAAGTCGTCTTGACTGCTAAGCAGAACAAATCTCCTCCTTCT
AAGGTGTCTGCCTTGCTCAGGGAGAATCAATTGTTCACCATTCTGACCGGAATGAGCCTT
CCGACTTCGGATTTCGCAGCTCTTTGGTCTAACAACATAGTACGCCCGCCCATATTTTTG
TTGATCAAGCAACTCTCCAAGTTTGCACTACCCTTCTCTGTGTACCGCTGTGCTGGGGTG
GTGTGGGGTCTTGGGGGTGGTCCGGTTTAG
>mRNA_EmuJ_000060300.1 gene=EmuJ_000060300
ATGTCAAGTTTCGGCGCACTTTTCAAAATTCCCTCGCTTAACCAACTAATTGGTCGTGTC
CGGCATTCGTGTGGTTGGTGTCTTTCTTTGAGAAACGCGATGCTTCATGAACTCCATGAC
GCATTATCGAAGAGTAAAAGGTATGAGCAAAGGTACAAATGTAAAGCACCCTGCTGTTCT
GGGTTCACTTATTCGCTCGATACACCGTGCACCCTTTGCGGGAAGCCGGTTTCCGTGAGC
GGCGCATCAGAAATGATACAAGTTGCCACGGAAAGAAAACACGTGGAACAGGTCGGCAGT
AAAAGGCGTCTCATGGAGATATCCGTGAGTGTTTCGGATAACTCATGCACATTCCCACTG
GCTGTTGTAAGCCTCGGCAAGGCAAACGTTTATGACGCTAAAGAAAAGTTATGCACTATA
ACAAGTAGATCCATATCTTTCGGGGCCAACGTCCATGGCGTCTTCGTTCCCCTCTCCGTT
AAATCCGATGAGGTTGAGGAGATACTCTTTTGCGAACCGCTTAAAGTTATATTTTTGATT
CTGAATATCACAAGCATGAATCGTGTTTCCGCATCTCTAGGCATTGCTCATCATTGTAAA
GATGATAAGAAGAGACGTGTTGTCATCGTCCTCGAGGAAAAACCGCTTCGAAATCCGTTT
GATTGTAATATTGTCCCTCGTTGTTTAACGTCACCTCAGCTGGAAGCGTTTTGTGCTAAT
GTTCGGCTGACGGGCGGTGTCTCCATGACCGATGTGAAACCCTCCACTGCTCAAAGTATT
TTAGTAGCATTCGGTCTACGTCTCACACACAACCATTCAAACGAGACCACCCATGCAATT
TCTACGGTGGATCTTTCCGCAAATACTCTATCTAATTGTTCGGTTATTCAACATTCGTCT
AGTACGGTAACTTCTGAGCCTGTTGGGAGTACTCCGGTGTCGCATGCACTGCATCCTAGT
GAAGCTGGAGATTCGGATAACCTTGTGGTTTTAAGTGACGATGAATCTGTCGGTAAAAAT
GATGACAGTAATGATCCTTCTTCCAACATTGTGATCGAACCCACCTCTGCAGTTGAAGCT
GCCTCTGTTAACGGAAAAGGCAGCTTTATCTACCATCCACCTGGGTCGAAAGATGGCATC
CTTTTAACCGAAGCCGATGTTGATTGTCTCTCGCCCGGCGTCTTCCTTAATGACACAATC
ATCAACTTCTACTTAAAGTATCTATACTTCGAACAATTTTCACCCCTGCAACGTCATGCC
ACGCACCTTTTCAACTCATTTTTCTACTCACGGCTCTGCTCTGTTCACTGTGATACCTCT
CTGAGCCTCGAGTCTGCTGATGAAGATCTTCGGACGTCTCGGCATGCTGCAGTGGCTAAT
TGGACGCGACGGGTGGATATCTTCACGAAGGACTACATCATAATTCCAATAAATGAAAAT
CTACACTGGTTTCTGGGTCTCGTGTGCTATCCTTGGATGGTCGGAATGGTGAGCTATACC
AAACTCTACGCGGACTACAGCTTTGATCAATGCCGCCTAATACCCGATTTTGCAGACACG
AACAACGTCGAGACTTTTGGTGATGTTGGCATTGAGGAGGTCAAGAATTTACCAACGGAT
GAGCGAGGTGACGCTTTCGACAGATGGCGACGTAGACGTCTGGCCTGGTTGCGTGGAAGA
GGTATCAATGCTATGCCCTGCATTCTTCTCTTTGATTCCATCTCCGCTCAGCAGCGTATC
GGGAACCTACATATTATCCGGAATTATTTGCAGGCGGAGTGGGACGTTCGAAGGAGGGAG
AGGGATGGTGCTATGCTCTTTAACAAGGACACTGTCCGTGGATTTAGCCCTCGTGTTCCA
GGTCAGAGCAACCTGGTGGATTGTGGCATTTTCCTACTGCACTATGTGGAGATGTTTTTC
AAGAGGCCTCTAAAAAGCTACACACGTGAGTTTTTCCAAAATGAAATGAGCCGGTGGTTT
GAAAGCGAGATGCTGGGAAAAAAGCGGTCTGTTATTAGCAAACTCATTGAGCAAATTTCG
CGGCGATCCTTAAAATCCGACCAAAATCCATGCAAGCGTCCAATCCCTACGTAA
>mRNA_EmuJ_000060400.1 gene=EmuJ_000060400
ATGCATTCATTTAAGAAGATTGTTCTCTATGACCAGTGCTCAGTGGAACGCCCTACTGGT
TACTCTGACAATTTCGCTCACTTTGTTATTAATGGGACTGCAGAATTATTCTCAAATACT
GTTCTTCTTCAGGGCGGTTTTCTTGGGTTCCGTGCAGCATATCCGCAACTCTGTTGGCAA
CATCCAGACAAGCTTCCAGATGAAGAGTTTGTCGGTGTGAAGGGAGATTCAGGTCTAGAA
AATTTGCTACAGGAGTGCCTTTTCAAACGCTACCACGATGCTCCTTCAACCTCGCTCTCT
CCAGGGGATCGTTCGAGTGTCTCAACTCGTCAGCCCTCTTCGTGTTCCTCTTGTGGATCC
TCCTCTTCACACCAAAGCAGTGACTCTGGCGTTGTTCTCTCTACCGACCTTGCTGCAGAT
AACGCACCTGCTATTAGCAGAAAAACTGTTTCCCGAGTCACCTCAGATCCCACCACCGTA
GTGACCTCCCTCTCCGTCGATGACGTCATCATGGCCAGTTCATGCCGTCGTCCCTTGCGC
CTACGACCGAATACGCTATCCCTCTGCTCTGCTTCCTATTCCACCTCCACTTCTGTTACT
ACTTCCACCTGTAGCACACTTCTCGATAACTCCTCTCACTGCCATTTCGCATCGTCCTAC
CGACTTCTCTCCCCCTCAAATTCTGCCTCCGCTTCCACACTCCCACTGGCATCTACCCAG
CCCCCCCGATCGGCCTCCACTGTGAGCGCAGCTCTCAGTGCCGAGGCCTTCGAATCGCCC
CTGCCAACAGCAGTGCTTCCACATATGCTAATCGGTTGCCAGGCGGACGCCATGTCTGCG
AAGGTGTGTGTCGAGTTTGGGGTGACGCATGTGATCAATGTCTCCGCTGACGGCGAGACC
TCACCTCACGTGCCTCCCCCGCGGTTTCTCCGAATCCCCATCCATGATAACGGGAAGGCT
GACATGGTACCTTACTTTGAGAAGGCTTTTGCATTTCTTGACTCAGCCAAGGACTGTAGC
GGTCGCGTGCTTATTCACTGTTTCGCGGGCATTTCAAGGTCACCGACATTGGCCATCGCC
TACCTGATGTGCAACCAACGTATCACCTTCGATGAAGCGTACAATCGTGTGAAGTCTATG
CGGCCGAAAATCTCTCCAAACTTCAATTTTATCGGCCAGCTGACAGATTTTGAGCGGCGC
CTCAATCTGCCCTCGCCGTCACATCCTCCTCCTCCCCCTCAGCTGCCTCCGGTAATAAGC
GTACCATCTCATGTCCCTATCCAGGCGGTAACTCCATCAGGGTCATCAGGGGGAATAGAC
GCCAACTCTGAAATAGCTCCAAGATTCATTAACTACGCGACATCAACAGCTGCTGTCCCA
ACAAAGGCGTTGCCATTGTCTGGAACGCCGAGTCCATCGCGTCCAGTCACCCTCTCGCTT
CGTCGACCTCTAATGGGAGGGTGTTCAAAAAAGCGTGATCGTTCACAGTATCTCGCCCTC
TACCCTCCGCCTCCATTTGAGCATTCTACACCATCCGTCGAAATTTCCGCTACCACCACA
GCCGATGCTCCCATGTGCACAACTTCCACTTCCACTTCAGCAGCGACAACAAATCCTGTA
ACCTTCGTAGGTCGACGGAAACGCAGTCGTTTCGGTCCTCTTCTTCCCTCTCCTTCGACT
GCCATTGCTAGCCTGAATCTCTCCTCTCCATCAGAGGATTGTCGTCTGTCGCGTTTGAAG
TCCACCTCACCACCGCCTCCTCCACCGTCCCCGCGTCCTCGTCATCTTCGAAGGGGCAGT
CAGCTTCGCGTTGAGGAGGCTCGACGCTTCTCTCTCTCCACCTTTTCCGAGCTCCAATTC
GCAGGTGCTGCCTTAGCCGCCGCTGCTGCTGCCGCTGAAGCCCCTTCTAGCGACATTGAT
GGCGAAACCGACATGGCCGCCTCTAATCCCACCATTATCGGCGGTGGTGGTGGCCTGCAA
AGTCCTAACGCCTCTACTCACCGGTGGGTTATCGGCGAAAGCTGCCGGCATCAGCAGGCC
ACTGCGGAATCCTCTTGTCATTCCAGTCTTTCCTCCTCAAGCAACAGTCAGCATACTCCC
AGTTTCCCTATTTCTTAG
>mRNA_EmuJ_000060500.1 gene=EmuJ_000060500
ATGGCTTGTGTTACACTGAAGAGATCTGCTCCTTTTGATTCTATCGGTTCTACTTCTGTG
AAAAGACATCGGTGCTCTTTAAACCTCCCCTGCAATTGTCAGTTGCCATCGCAAGAATCT
GCCTTTACACCTTCTTCTCGTCTTACGAAAGATCAAATACACCAGCGCATTCGATACGAG
GTATGGCGTCTTCAGCGTCGTAGAATTATTCCAAAATTCCCACCAAATTGTCTTTCAAGC
TGCCACGACGCATCTGGTGCGCACAATGAACGGCCGAGTTCACCAGAGGAGTGCACACTG
CACTCATGCTCGCAGGTGATAAGCAGCATGCGTCAGATGGCGATTCGTTCGCCCAAGCCG
GATACACCTGCTTCCTCAGACTCCGATGAGACCTCGGATGGCTCCTGCACCCCACCACGC
ACAGAGCCGTCTTCCTCCCTGCGGCCGATGCCCCCACAATCGCCCTCTTCCGTTGAGCCT
AAAAGTGCTGGCACAAGTCAGGATACTGTACCGCTTTTCACAATGTGTCAGGTCACTGCT
CTCTGTGACCGCCTTATCCGTGAGCGTGAGGAACAACTTCGTGAGGAGTATGACAACATT
CTCTGCTGTAAACTCGCCGAACAGTATGCGGCCTTGTTGAAGTTCAATCAGGACCAGTTG
AGTTACAGGTTCAAGGACGCACCAATGAGTTATGTTTCCTAG
>mRNA_EmuJ_000060600.1 gene=EmuJ_000060600
ATGGCACAGCGGATTTTCCAGTCATTCCGGAGACTCCCCTCACAACTTACATCAGTGCGT
AAAAAACAGGATACTGTCGAAGTCGTGGGGAGTCACTACAAAATTAATGTGTGCTCAAAC
GTTGGTTTTCCAGCTAAACCCTCGTCTCTTGCCTATGATCAGAGTCTTGATGTTTTCGCA
TTGGCTACGAGGGATGGCATTTTGTATGTCTTTGGGAAACCTGGTGTCGTCTATTATGGA
TCACATAAGGGAGCTTTGGAAATAATAAAGGTTTTGTTTTTTACTGGGATGGGTAAACTT
TTGACACTCAGTGTCGATGACATGATATACCTTTGGGAAATCGTAAGTCCAAATGGCAAT
CAACCAGGCTTGCAAAATATTGGCCAGCTTTCTGGCGTGTCTGATGCTCTTGAGTCGAAA
CATCTGGAAGTCGACCCAATTGGTGATATCACCAGTCACATCACTGCTCTCATTGTTAGT
TCATCGAACTCATCAATTTTGGTCGGTACGGATCAAGGAAACGTTGCACCTATTCGTCGT
AATACTCATGTTAAACAAGGTGTTGATCAAGACGAGAATACTATGTGGATTATGCCCTCA
AAGGATAAGATTATAACGCCTCATCGCGCATTACAAAGTATTTCTCCGGAAAAGCGCACT
CGCTTGCGATTGGATGCCGTAGTGGTCTTGTTAGAGCGACCCAGCTATCCGAGTCAGTTG
CTGATTGGCTACAGCAGTGGCATTTGTCTGCTCTACGACCTTCAGGGCGAACGGGTTCTG
GCCCTCCTACCTTGCCAGTACGAACTTGAAGCAGCTACGTGGTGTGGGGGTAGTGGGTTG
CCAGTTAGGGGGACAGTAACCAATCCAACAGCTACCCCGCCTCACTTGGGCACCCGGGTA
CTCACCGCTTACGGAAACGGTTCCCTGGGAGTGTGGCAGATACCTCTATTCGCTACTGGG
CCCGGATTGGCCACTGAATTAGGCACCCAGACACTCCAGATGATGGAATCACCGAGCATG
CCTTACGGTCCGTTTCCTTGCAAACTGATCAGTAAGGTCTTTTGGCTACCATCTTACGAG
GGTGGAATTACCATTTTCACGGGTGGAATGCCACGCTCTATCTACGGCAATCGCAACACC
GTTAGCATTTTACGTGGCTCCAATTTGGACCAAGCTGCTGCAGCAAATCTAGCTGCTGCT
CTGCGAGCCGACAGCGAAGGGGATGCTGACTGTGAGCGCAGTACAGCGGGTCAGGAATTC
TATGACGGTGGTGCGAATGCCGACATTCTCCTACCTAGCGGCCTTGTTCCCGGCGCTCCA
GTGCATGTCTTCGATTCGGACGCACCGGAACATGTCTGCCTAGACCTGCCCTCTCTCGTG
GTTGATGTCTGTCCACTGGGCCCTGCAGGAGGTCCTGTTACCGGTCTGCTGATACTGTGC
GAGGAGGAACTCATTGCCATTGACCTGCTCACTCCTGGATGGCCGCTCCTTGAATTGCCC
TATCTCAATTGCCTCCACGCCTCCTCACTTACTACCTATGGTCTCTTCACCCAGGTGAAT
CCCGCTTTCTTGGAAGGTCTAGAAGCTATCGGCGGAGGGGCTGATGCAGTGGGGCTCGTA
CCTCGTGCCACCGGGCTGTCGACTCGCACCTGGCCGATTCAAGGAGGAGAATTAGGAAGG
AGGAATGAAGTTTCTGAACCAGTGGTCCCTTCCAATGACCTTCTCATTACAGGTCACGAG
AATGGAACTTTGCAGTTTTGGCGTTTGGCTGCCGGCGGATGTGCGCGGAAAATATTTAGC
CTCTTCACTGGATCCCTCTTTGAGGGTGACTTCGGACCCGATGCGGCGGGGGACACCCAC
CAGACCTGCGAGGAGGAGAGCGAGCCGTGGCCACCGTTTCGTCGTGCGGGTCTCTTTGAT
CCCTTCATGGACGACGTGCGTGCAGCAATAAAAGTTATTCATTTGGTGGACAGCACACTT
GTTGTCGGTGGGGCTGCTGGCCAGGTCTCTGTGTGGCAACTAGCACCGACAAAACCCACC
ATGGCGACTCTCGATGTCCCCATAGCGCCTGAAGTACCGGGTTTTCGGTGGAAAGGATAT
GCTCCGCTGACTTTGCGCCGAAATCAACTTAACCAACCCAAGCGTTTGGCTGGTGCCAGT
CTATTTCCCATGGCAGTTGCCCTGTGCCAGCCACCTTCGCCTGTCACCTGCCTCTCTGTC
TGCGAGTTGTCTGATTTCTCCGCCATGGATAAGTCCTTACAGCCATCACCTCAATCATCA
CCCACAATCGGTGTTCTGGTGGGCATGGGAACAGCTCATGGATTCGCGTTGATGCACATC
AGTGCATCAGAAGGAGGCTTTGCGTCTCACCTCCTCCTACACCACTCTACAATACCCTCC
AATGCAGAGGCCTTAGAAGAGGCAGCTGTTGGCGAGGGGTGGGCTAGACGTCGCACGAGG
GAGCTGAAGAATTCTTTAAGAGATTCCTTTCGTCGTCTCAAACGTATGAAGTCAGGGAGA
TCAACAATGACTGCTGCTCCTATTGGATCAGTAGCTGTCACGGCTGGTTCCTCTACTTCT
GTCCAAAAGACGACCTCGGGCTCGATGGTATCTCCCCCAGCAAACAGGTCGAATCATTCC
CCTCGAGTGGGACTTCGAAAGAGTGTGTCACGGTCAGCCTCTGCCGCCAATCAAGGTGTA
CAAATACGTGGTGATCCACTGCAAGAGGCGCTCTCACGAGTTCACTCGGATAACGAAACG
TTGACCTCACCTCCGCTTCCTACGGGCTGTGAGCGTGAGATCTGTGATCGCCCTGCTACC
ACCGCCAACACAGCGCTGGTGCGCTGTATGGCCTTTGGACCGCCTCTACATCATCGGCTC
CGACCCCCTGCTGCTGGGATCACTGCATCCACCTCCGCCACCATCGAGACCTCTCAATTG
CTGGGCAGCTTTTTTGCTGCCACTGCTGGGGGTGCCACTTTCGTTTTTGCACTATACACA
GACAATGTGCGACGGCCCTCTCATTTAGCCTTGCGACAAGCTACACAGATGCAACTGCAG
CATCGAGCACCTATTGTGGCGCTCCGCTTGATCGACACCAAAACACACTGCCCCTTGTTG
ACCTCCTCCGTCTACTTGCCCCAATTCTCCAGCCCCTTGGTGCCACCCCACCACCACCCA
CTACCGCCACATTTGATGGTGATCAGCGAGGAACAAGTGCGCTTGTTTTCTCTCCCCTCC
ATCTCCCTACGGCAGAAGGCACGTATCACCGCGAAGGATGGTTTTCGCATCAAAACTGGC
AACATTATGGCCTTTGGACAGTTGTCTAATGAACGTAACATGGGCATCTACGGGGTTGAA
TTCAATTGTGTCTTTACAAATAACGGAGGTCAAGCGGTGGTGCTTTCAGTGCCGTACTTG
CGTCGACGAGACACCATCGCTCTGTTGGGAGGAGCCGATGTGTTGGAAATCAACTCCATT
GTCTTCGCCACTGCTGCCTCCACTCGACCCAAGGTCATAGCAGCGCCCAGTTTAGGCGTC
TATCAAACAGCGCCTGGACAGTTAGCCATATTCGATATGGTCTTAGCGGGCCAAAGAAGC
TCAGCCCTTGGGACTGCCTATCGAACGGTAGGTCTGGCAAAAGTGGCCAAACACAGCACC
CCCAGTCCCTCTCCCCGTCTTCAGCAGCGATTGGTCAACCCTAGCACCAGCACAGACACT
GATAACGTCATTACAGGCTCTGTACCAATTTCGGAAAATACAAGACCAAGTGTGAACGGA
TTTTGA
>mRNA_EmuJ_000060700.1 gene=EmuJ_000060700
ATGGACCAAAGCATATCAGATATAGTTACGGTTTCTACTTTGTTGGGATATGTCAAAATC
AAGTGTTCGCAATCAACGTCTGTGGATGAAATAACAAAGATAGCTATTAAAAAGGTATCG
ATTTCAAATAACTTGTTAATGTTTGGTCTGGAACTTCGTGAATCGCTTTCAAGTATTGGG
GATCGTCTTTTCCTCTGTCCTTATTTAACCTGGTCTGAAATTGTTGGACTTGTTAATGAA
CAAAATATTCTCTTATCAATTAGATTGTTCCCAACAAATTTTGAGGATTATATGCGGAAG
GATCGTTCTACTTTGCATTACCTACATGACCAAGTTTACAGCCAATCCTGCTTTGAAATT
GGTTGTCTCGACATAAAATTGTCGTTTGATTGTGAAATAACTGAGGAGGTATTGGATCAA
CTTGATAAATCTGGAGGGTTTTCAACTTTCTTCCCCTCTCACGTTTTGCATCGGCAAAAG
GCAAAATATTTGAGACGAGATATTCTCAACTACGCTTCAAATCTTTATTACTATTCGAAA
GAAGATTGCATGCTTGAACATCTGAACCGCCTTCTAATGCTCACGCAGTTTGACAGTGAT
TCCTACGCATGTTATCTCGGCGCCGGGCTGGGTATTCCAATTCGTTTACTTTTGGGACCC
CGTTCTCAAGTTCGTGTCAATATTAAAAATACGGATGAAGTTCGACTGCTCTGCTATTTC
GCCAGCATCCAACAAATAATCTTTTCCGAAATTTCGCGCAAGGAGGGCAGACGGTACCAG
GTGAAACTGGTTCTTTCCAATGATCCGGATGCCGAACAGCCGATAATTTTCACCTTTGAC
TCAAAGTTGACTGCAGACACGGTGCTCCACACACTTGAAGGCTATTGTAAACTCTCTCCT
GACATGCAAACAAATTCAGCAGCGGCTGAGCATGGCCCACTTCTTTTAAATGGTTGTCCT
TTTAGACCACTGATGGATCTGTCAGCCTGCGACCAATATGGAAAATGCTCACAAATTCAC
CAATATCTCCTTCGGTCACACATCACTCTGGAACGCGTCCTCGGGGAGGGACAATTTGGT
GATGTCTATAAAGGCACTTACAGACCTCCAGAGGCTGGATTCTCAACAATTTTAGTTGCA
GTGAAGGCCTGCAAGGTAGGATTAGGCAGTGAGGAGAAGCAGCGATGGTTGGAAGAAGCA
GACCTTCATGCAAAGTTGACACATCCACACATTATTAAGCTTTACGGCGTGTGCAGGGAT
GAACCAGTGTGGCTGGTGCTTGAATTTGCCGGTGAAGGGGAACTTCGGCACTATCTAATG
GAACGACAAAGTAGAATTGCTCTCTCAACCCTTGTGACTTTCTGCCACCAACTCTCTTCG
GCGTTAGCGTATCTTGAGGCCCTCAAAATCATTCACAGGGATGTGGCAGCCCGAAATGTT
CTGGTGGCCAACGATACCTGTGTAAAATTGGCTGACTTTGGAATGGCACGCCAATTGATA
CAAGGCGAGGACTTTTACGTAGCGGAGCAAGGTGGAAAGGTGCCTATCAAATGGATGGCT
CCAGAAAGTCTCAAATCGCGGATTTTTAGTTCAGCCTCTGATGTCTGGATGTTCGGTGTC
TGCATGTGGGAAATTCTGTCTTTTGGCCTCAAACCTTTTCACAACACTTCCAACGCGGAG
GCGGTAGCCGCGATTGGACGTGGTGAACGACTAGCTCGGCCGGAAACGTGTCTTGTCAGT
CACTACCGGCTAATGCTGGAATGCTGGATGGACGACCCTTTGCTGCGACCCACTTTCAAC
ACTCTTCAACCCAAACTCAGAGATATATTATCGGAAGCCAAACGTCTTTCAGCTGAAGCT
TCAAACAATCATGTTCAAAGAAAATTATCGTCAGACAGAAATGAGCTATCAAAACCACCA
ATTTTTAGCGAACAAAGCGCCACTGGAAAACCAATTAATGATGCGTTTCCTACATTGAGT
CGGCCAGCCACGTCGGAGGCTGATACTGCGGTCCATAGAGCCGTTTATTGTGTCATGCAG
CTGATTCTAACCGTTGCCAAAAAGCCGGCGTTTTCCTCAATGAAACAACTCCTTTCCTCT
GTTAAGAAAATTGGTGAACAAATTCGCACTCTCTTTGTGATAATTCAACAAACCGTCGAG
GAAGTCGATGATGTTTCGTTAATTGACTCAGCGGAGCGTCAGCTGACCGACTCCTACCAC
TACCTTGTCGAGGATGTGCGAAAACTACGTGATTTACACGCCAAAGGGGACGTGAAAGAC
GAGCTCTATCGTCGATTCCTTGGACAGGCTTTTGTGGTTGCTACCGATACAAGAGCCCTC
TTTCAGTCCTTCCAACAATGTCGCCAGGCGCATTTTCTACTCACTGCACATCATTGA
>mRNA_EmuJ_000060800.1 gene=EmuJ_000060800
ATGAATGGTGATATAAGTCGAATTCCAATTCAGTCATTTGGAGCAGTCTTTAGCTTGACG
GATATATTGCCAGAACTCCCTCTACCATCTGCCTTTCCACACGGATCTAGTAGTGACAGC
CTTCTTGCTGATCCAGAAATTTCAAACGATGTCATGCGATGCCTTTGTTCTAAAGATGAA
AATCTTATTGGTAGCATCACTGAAGCCCTGTCCAAGGTGTCGACGGACAATATTGATCTC
GATGATGACAATGCGACTGAACCCGTTGAGAACCCCACTCTTCCTCCAGTCCTCGTATAT
GTGCTTCAAAGAGATGCTTCTGTATTTCGTTCAAAGTCAAACTCCTGCATGCGTATCAAG
TCGAATTCTTTCAATTTCAGTCGCGATATTCAGCAGAACTTAAATGATTCTGACATTCGT
AATCACGCATTTGACGAGGAGTCCGCATCCCCAGGAAAGCGGAAACATAAGAAAAAAAGG
CGAAGAAAACGAAGGCTGGAATATGTAAATCAGGAGGCCTCTAGTGGGGGCGAGTCCAAT
GCTGCTACACCTGGTGGTTCTGTAAGCGATGATCATTCGAACGACGCGGATGATTCTACT
GCACCAACTCCCTACGGCGTCAGCGTTGATGTCAAACCTGATGAGAAGAAGATCCTGCTT
AAGTTCTCTCTCAAACGTCCCACAACCAGCGAGGCCAATGCGTCATTGGATTCTTTATCT
AGAGACCGAAAGGAGAAAAAACATAAAAAGTCTAAGGATCGTGGAAGGAAGCGGCATCAT
AGCCGAGACAAGGGGTTCTCCCTAGTGGATAGTGTGAGTCGCGTTGAGCCGCTTCTTCCG
TCAGCCAATGGAGTTCCTATGACTGCTAAACCGGTCCTTGTGTCCTCTCCAAGTGCGACT
AAGGAGCCGTTTAGTCTCAAATCTTCGGTCTCAACCCCGCATTCCCCTCATCCCGCGGTC
GATCGGATCGGGAGTCCGGACGCCAATCCACCGTTCGATTTACAAGGCGTCTTTGATCAA
GTGAAACCCGATTTCGCTGTGTTCCACGAAAACTTCTTAAAGGGCTTGCCTCAATCTGTA
ATGGCTCATTCAAATTCCCCAAATCACCCTCCCAACTCCTCCGCACTGAATTACACCGAC
TTCCTAGCGGCCGATTTGCTTTCTGTCACAAATCTTTCTCCCCCTATTGCCCACCCTCCT
GCGGTGCAAGGTAGCGGTGATAGTAGTGTTTATCGGGGTTCCTTCATGATCGCTTCACAC
CTCGAGTACGATACGAAGTTACCTGGAAATTTCCTGGAGCATATATCCGACCTACAAAAT
GCGTCGTTGGACATTTCGACGCACACTAAGCCTCCTGAACCTAGCTTTTCTCAAGCTATC
CCTCTGGGTTTAGCGAGCTATCTCAATTCTAGTAAGCCACAATCATCGACCTCCATGCCC
GCACCGGTTGCCAAAGTTGCTCCTGCTAAGCCCGCAGCTAGACGAAGAGCTCCTGTATCC
AAAAGACGAAGATGTAACGAGGTGGAGGGTTTGCGCACTTGGACGGTCAAATACCCAGGT
CAAAGGAATTCCGATAGGAATTCGGATGAATCTTCGGCGTGGGATGCCGCGGTTGATCGG
CAGGCTAACTACTTGCGTAACAAACGCCGACGCATGACCAGGCAGCCCACGGCTCTCGCT
GCCGATTATGTTTTGGAAAATGACAAAGACTACCCCAAACCTCTTCCGCGTCGAAGTAGT
GCTGAAGATATGGTTGCAACGGTGGAGGTTGGTAGCATCGAGGATTCTACATTGGACGCT
GAAGATCCTATTGCAGTCTCATTGCGTTCGTCTCGAATGGGTCTTGGAGGTGTCAGTGGT
GCGGGTGCTAGTCGTTGCTCTTACGTTGGAATGGATGGTGACACTGAGGATGTACCCGAT
GAAGAATGTTATAAGGACGGAGGTAGTGTCCGAAGGCGTCGAAGACCTGACGACGATGAT
GCACCGTTTGAGGTTCGCATTAAAGAGCCGGCCGAACAGAGGTTTCCGCACTTGCAGAAG
GTCGCTGCGGAGCACTCTCGGCCAGTACGGGAGCGCGTTCATCACAAGCTTCTAAACTCT
TATTCGGATGTCGTGGGCTCTTCTGACGCCGCATCAGCAAGTAGTCTGCAAAAATTCCTC
TCCCATATCGACCATGTGCTCGAGGCTGTAGAGGAGGTGGATCTTTTAGCCAGCGGAGAC
AGCGCTGGTGACGATGGCGTCTTAGCGGAAGCTATAATTTCTCCTTCCATTATTGCGGAG
CTGTGTCGTGACGCTGCGAAGCTGAAGAGCACGCATGCGGCCAATCAAGTTCCCACTGAT
CGTCTTCTCAAATTACTTACTCTCCTTTTACTCAACATTCGTGACGGAGCGAGCGTTATC
CGCGTCGTTGGGGATCAGGAGGGCATGGAGAAAATATCCCGTTCTGTTGGTGCCAGTCTA
ATTGCGTTGAATTTGATGACTTCCAAGGACATGCCTCGCGAAATCTACTTGGAAGATGTA
ATAGAACAGGCGGTTCAGGTGACCCGTTTCCAGCTCTCCAATTGTATCTACCCGGAGTAT
GACCCGGCCTACAGAATTGAAAACTCAGCAAAGGACAATCAGAGTAGCATAAGGTCTCGG
CGTGCTCGTGAGCGCGACACTCATAAGTCACCTACGGTTGTCCATCTTTACTACCGTCTT
TTAGAGATCGTCACAGGATTGGCCGAGCTGGTTAGTATTCAACGCCTCACTGATAGTCTT
GTGCTCTCACTCTATTCCGTCGGTGTGTCAATTTTTTTTGTGGAAAACGTCAGCGAATTG
CAATTGGCGGGCCTTAAATTGGTTACCGGGGTCTTTGCTCAGTATCCTTTCTGTCGGAAA
CTTATTATTGAGGAGATTATCACTGGCATCGCGCGTCTTCCCTCGAGTAAGCGCAATCTC
CGAACATACAGGCTGAACTCCGAGGAGAGTATTCAGATGTTCACGGCCCTGGCGCTTCTC
TTGGTTCAGTCAGTGATTGAGCTGCCCACCTCAAGTGCTTCTAGCCAGCAGCGGGTGTCA
GACGGTGTGAGTGCTGAAGACAAGTTGGATAGCGGTGGAAATGCAACTGGACAGAATGCT
CCTGTTGTGCACAGGCCAGATGATGAGGTGCTGGTCACGAGTTCCTACAAAAAAGCTATT
ATCACAGCGCATAATTTCCTTTCCGCATTTCTCAGGAAATCAACAACTAAAGGCGAAGAC
GATTATCGGATTATATTTGAGAACTTTGTTAACGATCTCCTCCTCACTGTGAATAAGCCA
GAGTGGCCAGCGGCGGAAGTTATGCTGAGCCTTCTTGGAAGCCTGCTGGTTCAGCAGTTC
AACAATAAATCACTTGACCAGTCGATTCGGGTGACCAGCGTTGACTACCTTGGTACAGTG
GCTTCGACTCTGCGTCGGGACGCAGTGACGAGTCAGCTGAAGGAGCATGACATAAATGTT
ATTCTGCGTGAACTAACTGAAGGTAGTCAGTCGGAAAGCGAAGAGGATGATGAAGAGGGG
GGCGGTGGTGATGCCGACAAAAAAAGCGTTAATGAGGTTTGTTCCTCTTCAACCAATTCA
TTTTTGACTACGGACGTTCGGAAAGCGGGAGAGGGATCTGAAGACGTAAAGGATATGAAA
GAGGAAAAGAGATCAAAAATGAAGAAGTGTTTGGAAGTGAATTTGTCTAAGATGGATAAA
ATACTTGTTCTTCGAGACGCCGTTCTAGACTACCTTCTAGAAGACGAATCCGATCCTGTT
GTAGTTTATGCCTGCAAATTCTACATGGGTCAGTGGCTTGAAGATTGCACCACAGAAGTT
GAACGCGCACATAAAGCTGCTGCTGAGAACCCTTCGCAGGAGTCGACGCATCAGAAGCTG
GGAGTTCGTCGTGGGAAGCGTAGTAAAATTGATGACACCGAGGATGAGAAGGAAGCTGCT
GCTCTCTCTGATGTTGAGTTGGCAGAATTGCGTCGTGCCTACCTGATGGATCGTTTACGT
GATCCTCCTTCTTTTTGGCGAGCTCGTTGCCGTCCCAAGGTAGCTGGAATGATGCCCCCA
ACGTCAACCTCTGCTTCTATCGTATCTAAACAGTCACAAGCCCTGCGTGTCATGTTCAAG
GGCTCTATTGATTACGAGGATGCCTATCTCATCTGTCGCTATCTCGCTAGTCTTCGGCCG
TTCTCTCAAAGCTTTGATATTTATCTTTCACAGATTTGCAAGCTTCTAAGCGAATCGTCA
GTTCCCGTTCGAACGAAAGCGCTACGATGTCTTTCGGCCGTTGTGGAAGCGGATCCTGGC
GTGCTGGCACGTTCAGATATTGAGATTGCCGTGCGTTCTCGTCTTATGGACATTTCTACA
TCGGTCCGAGAGGCCGCTGTCGATCTTCTCGGTCGTTTTCTCATCTGTCGCCCGGAACTC
ACCGCACAATACTATCCCATGTTATCGGAACGGATTCGTGATAAGGGTGTATCCGTACGG
AAAAGGGTCATTCGCATCCTTCGTGATATCTGCGTAGAACAGCCAGATTTTCCACGCATC
GCTGAAATCTGCGTTAGGATCATTCGCCGTGTTAATGACGAAGAGAGTGTGAAGAAACTA
GTTAGCGAAGTCTTCCAGGCTCTGTGGTTCACTCCGGTTAGAGAAAAGGAATCCGTAAAA
CTGTTGCACAAGGTTATGAATATTACTGACGTAGTCGTTTCTGCTTCTAAGGATACTGGG
ATCGAATGGTTGGAGCAGTTTCTTGAGGGTCTTTTGACGAAAGAAGAAGGTGAGAAGGTT
CGTCCAGCGGAGAAAGCCTGTGTCCAGATAGTGGAGTGTCTTGTCCAGAATATTATGCGA
TTAGATGAAATTCCAGGCCAGACCAAGCGTCTTGTGGCTTGTCTCGCCACTTTGCACCTC
TTTACGAAAATTAGACCCTATCTTACTGTGAAACATGCAATGTTGCTGCAGCCCTACCTG
TCGGCTCATGTTCCAGCCCCTGGGGCGCCTACACAACCATCCTCGCATCTAGACTCTTTG
ATTCTTCACTACGTGGCGAGAATACTTGAGGTTACCATTCCTCTGATTGAACACCCCTCT
GAAGCGTTTTTGGCGCAGCTGGAAGAAGATCTCGTTCGACTTACCCTCCGACAGGGCAAG
ATGGTCCTCGAGTCGTGTGTTGCTTGCCTCGGTGCAGTGGTTAATCGGGTGTCGAAAAAT
TACTCTTTGGCAATGGAATGCTTCCGGGGTTTTTTCAATGCATTAGTCAAGATTCGAAGG
GAATGCTTGACCTCCTCAGACAAGGCATCAATGCCAAAGCTACCGCGGGAACTTAGACCC
TCTATTTTACGCTCATTGTTTACTGTGGGTTTGCTGTGCAAGCATTTCGATATCAATGTC
TTCTCCACAGATGCAGAACCGAAGACGCTTAACCAAGTTTTTGAAATCCTCATGTTTTTC
TCAGAACGCATGGTATCCGACCTGGAGGTGCGTAAAAACGCTCTCTCTGGATTGGGGTTT
CTTTGCACGCGGCACAAGGAACTGCTCTGTGGGACACCTCTCTGCAAATTCTACCATGAA
CTTCTTCAAGCTCCAACTGACCACGATGTCGACAAGTCGGCTGATCTAGAGTTAAAAAGC
CTTGTTTTGGAAAATCTTCTCAGCTTTTTCATGGAGGAGGAAAGGAGGATGTTAGAACAG
GATGCTAGATGGAAAGCTACGCACAAAGAGGAGTCTTTGAAGGTGATGGGAGATGTCGCC
TCAGGCACGGGTAGCTACGTGGCGCAATCCTATTTGAAGGAAATCATGGAGACCTTCTTT
TCACCCTCTACCTCTGTCCGTTTGACCGCCCTTTCGGTTGTGACGACAATCCTTCGACAG
GGTCTCATACATCCCGTCCAAACGGTGCCTTATCTTATCGCCATGCAGACAGATTCGGAT
GCCTCGACGCGCATCAAAGCGGAGGCTCAGTTACAAGAGATTGAGAACAAATTTCCTGGC
TTCATTTACATGCGTGCGATAGAGGGTGTTTGCTTTTCATACCGTCTTCAACGGGTACTG
CATTCGGCCTCAAAGATTTCACATGTAGAACGCAAGGGCTGTGGTGTTTATGACACCTCG
GAGACCAACATCACAACTACATCACAGTCAACTTCTGTAAAGCCGTCACGTCGAAGTAGT
GGATGCAGCACCACCGACAACGGGGTATCAGCCAATGAGGGTAACATCAGTGATTCTGTT
TTGGCCTCAGCCTATCCCTTCGCATGTCCTATTCGCGGCGCTAGGGACGTGGATTCTGAT
GTCCCAAGTGCCCTCAACTCACAACTTTACTCGATGCTACGGGTTAATCGGACCTCTAGG
CGGGCATTTCTCAATGGCCTGATTAATCTCTTTGATGAGCTGCAGAATATCTCTCTGGGA
AGGCTCGTCTACGTGGCCGATAACCTCGCCTTCTTCCCCTATCAATGCCAGGCTGAACCT
CTCTTTGTTATTCATCATATCGATCTTCTTGTTAGTGTAAACGGTTCCACAAGACTTCAG
GCAGTTCGTGAAGCTCTCTTCCCGGAGTTGAAGGAGCTTCTTGTATCTCAGGCATCCATT
AACAACGGCTTAAACAACACTAATTCCTGGGCAGTATCGGGTTTGGAAGGTAATCGGTTG
CCCTTTTCCAAGGATTGCGCGGGCGTCGTTCCCAATGTAGTACCAGACTCACAGACTGTT
CAACAAGTGGTAGATCAAGGGACTAGTATAAATTCAACGTTGACGCGACTAGAGGCGGAA
GAGGAGAATGAGGATGCTTTGGTATCTCGAATCCTTTCGGCAGACTCCACTAGACTGGCG
TCGATTTGTGAGTCTATCAGGGCTAGTCGCGCGTGTCTTTTGCTTCTTAATCTGAAGCAA
TACCTCAAGGAAGTCTATGGAATCACCGACAGGTATAATGATTATTTCGGTTCTCAACTT
CTTTGCAGCAAAATTCAAAAGTTTTCACCTTCCGATTCGGGTAAGCTGTGGGAAAAGCAG
TTGACACGTAAGAGTGGTGTTCGTTTCTTCCCTGCGCTTTGCCTACGATCGGCTACTGAA
GAACTAAGATCTGATGCATGTGGAACCCTTTTTGCTCCCACCAAATCGGCCATGCATTCG
GGCATCACACATCATGCCGCACGAGATTTGGTTTTGGAGTTCTTTGAGTTCCGCAAACTT
ATTCTTTCTATTGATCCACCTGATGAAGACGGCTTTGACGCCACTGCAAATTCCGCTGCT
AACGCCGATGGTCTTGGAGGCGACGATAGGCAAGCTATCATGACAATGGATGATATCCCA
CTTCGGTTGGGGCCTGATCGATCTCTGGTACCACAATCGCACAATCGGTCGTCGGATGAA
GAGGACGATTCAGCAGATTCTGATGCCGGTGGTGCCTCACGTCTTCTTTTGGCTCAGTCT
GCACCACAAAGGCGGCGTGCGGTCGTAGGAGCAGCAGGAGGCAGTGGTGGGGTCGGTAGC
GGCCTTGGCCGAAATTCGCGAGCTTCTCGCTCCTCTGGAGGCGGTGGTGGTACGGTGTCA
ACACCTGTATTGAAGCGGAAAAGTGTTAGACAACCCCGAGTTCGGTCTGCCTACATCTCC
AACAGCGAATCGGAATCCGAGGCTGAGACGCTGTCTTCAGAGGAGGAATCGGGTTATAGT
CGACTGGAGCAGCCGTGTATTTTGCTGTACAATTCGCCTTTGGCCCTCTCCTATCCCTTC
CCTTCGACAAAGATATCATGCAAATTATTGATTTTTCTCCCTATCCCCTGTAAAGTCACT
GCTGTCACCACCTCCGTCGCTAGTACTGCTTGCGTGTAA
>mRNA_EmuJ_000060900.1 gene=EmuJ_000060900
ATGGCGGCGTTTGGAAAGTTCATCGACGCTGCTAGTACGGCCTTCAGCCGTGCTAGTCAA
TTCACAAACGAAATTCGTGGCACTGCGTCGCGATCGAATCATCCTGATGATATAGTTGCT
GATTTTGATACTGCTGATAGACTGAAGAAAGTTTGTGATAAATTGCAGTCAGGCATCACA
GCATGGCTTAATCCTAATCCGGCTGACCGGATGCAAGACATGGTATTGGAAAAGTTTGAT
GCTAAAAAGCAGCCAAAACTTACCTCTGCTGAGCTTTTGGGGAAACTAGAACAAGATCTA
GCTGCTGAGTTGTTTCAAAGTTCGGCTGATGATGTACTTAGAGTGATGCTTTCCCAGTAT
GGACAAGTGCAAATGGATATTGGGACTGCGGAGCGCTTGCTAATAAGTGAAGTTCAAAAA
GGCATTTTGGTGACGACTAAGTACTACCTTGACACCGTCTGGCCAAGCATTAATACTCAG
CGGCGTTCGCTAGAGCTTGCACGCTTGGATTTTGACTCTGCTAGAAAGAAGAAAGAGTCC
TGTACATCGGAAGAAAAAATTAGACCTTTATTGGCTGCACTGGAAGTGGCTCAAACTAAA
TACAATGAGCAGATTGTAGCTACTAGACAAGTCATTTGTCAACTTAAATCAATCCAGGAG
GGTCTTAGCGATGGTTTGAAGGCAATGGCGGCCGCTCAAGCACGCTACTACAGCACATGC
CAAGAGCAGTTGCGTCAACTGACCGGCAAATTTGACAGCTCCGGTTCGCATTCCTGA
>mRNA_EmuJ_000061000.1 gene=EmuJ_000061000
ATGCCTTCTGTGGTATGTTATCAATGCACGGTGTTGATTGGAGCGAAAGTTCGAAACTGT
GTTTATCTTTTGATGAATGCAGACGGTGTATTCCTACCTGAAAACACCCCAGTTAGCTGT
CCGGGTCCCCAAAGCGAATCAGCAGGGCGTGACGCCCTATGCGCTGGATGTCCAAACCAA
GCACTGTGTGCAAGTGGTGCCGCTAAACTATCGTTAGAAGAGCGTGAGCCTGAGGTTGTA
GCTGAGCTTCGCAAACGTCTTGGTCGAGTCAGACACTGCCTCTTTGTCCTCTCTGGTAAA
GGCGGTGTAGGCAAGAGCTCTGTGTCAGCCTGTCTGGCTTGGGCTTTTGCTCGTCAAAAT
TGCTGTCGCGATCAGGTGGGGCTGCTAGATTTAGACATTTGTGGACCATCAATACCCTGT
TTAATGGGATGTTTGGATTCTGAGGTTCACCAAAGTGCATCAGGTTGGTCGCCAGTCTTT
GTGGCAGACAACCTAGCACTGATGTCTGTAGGCTTTTTGATATCGCCTAATCAGGCACTG
GTTTGGCGGGGACCGCAGAAAAACTCCTTTATTCGTGATATCCTTTGCAAGGTTTCTTGG
ACTGATGCTTATAGCGACGAAACAGCCCCACCTTTGGATTATCTGCTAATCGACACTCCT
CCGGGTACCTCAGATGAGCATCTCTCATCTGTACCATACATAAAAGCTGCCGGGTGTCCT
GTTGCTGCCTTGATTATCACTACCCCTCAGGAAGTTGCTCTTAGTGACGTCAGAAAGGAG
ATAAATTTTTGTGAAAAAATAGGCCTCCAAGTAGTAGGGATTGTCGAGAACATGTCTGCG
GTTGAGTGTCCCAAGTGTGGTTTTTCAACTGAATTGTTTCCGAGGACAACTGGTGGAGCC
GATTCGTTGATCGGAATGGAGGTTATTGGTCGAATCCCATTCGATTCTCGACTAACTCGC
TGTTTAGATGAAGGGAGATGTCCTTTTGAGGAAACCGATGAGCTGGCCGTTACAGAGTCA
TTTGACTCATTGACTACCATTATCAAGATGAAACTTAATCAGATCCGTGTTTGA
>mRNA_EmuJ_000061100.1 gene=EmuJ_000061100
ATGAGTGATTCAACAACTTGGCGTTTCCGTCTGCCTTCGTGGTTGCCAACACCTGCAGAC
TTTGTCAAAGCAACTATTGAACCCACTGGCATATTCTACATAATCTGGCTCTTTTTTGTT
ATGCTCGCGTTTATTTACAATGGAGTAGCTATTCCCTTTCGTGAGGCCTTTGACATCTAC
GATGGAGTGGAGTATCAAAATTCATGGTTGACTTGTGACAGTGTAGCCGATGCGATTTAT
TTGGCAGACTTGATCATAATAAAGCCGAGAATACAGTTTATCGAAAATGGCTTTGTCATG
GTGAACTTCAAAAGATGTGCAAAACACTACTTGAGGCAACTAAGTTTCAAGTTGGACGTT
GCGTCGGTGATTCCGTTCGATTTGTTGGGCCTTATCCATGGAAAACCGACGGCTCGATAT
AGAATTCTTCGTTTTTTGAAGTTCCCCGTTATGCTCGAGTTCTTTGATCGAACTGATTTG
CGCGTCAGTGCCGGTTTTGCAGTCAGACTGGCCAAGACAATTATCTGTCTAATCTACGTC
ATTCACGTGGAAAGCTGTGGCTACTACGCTTTTAACCGTATCCACGGTCTCAATGCAAGT
GATTGGTCCATTGGTAACCAGAACAATAATCCGTATATTTACTCCTTCTATGTGGCTACC
AAAATGGCGACTTCGATTGGCAACCTCCCTCATGCTACCAATTCACTTGAGTTCATCTTC
ATGACCGTCTACTGGCTGACTGGAGTCTATATCTCCGCCATTCTGATTGGTCAGGTAATC
GATATTTTGGACAGTAGAAGTGCGGAAAAGGAGGCCTACAAGAAGTTAATGAACGCAACT
TTAACCTACTTAAAGCGCATAAGGGCACCAGAAAGGGACATTGACATGGTTAGGACTTGG
TTCAACCACAACTGGAGCCAACAAAAGACTCTCGATGAAAATATGCTGATTGATGCGCTT
CCATTGAAGTTGAAAAAGGATGTGTTGGTTGATGTTCACTACAAGACGTTGAGCAAGGTG
TCCCTTTTCAAAAACTGTGAGAAGACGATGATTTTTGATCTCATATGCAAACTTAAGCCT
GTTCTCTTCTTGCCGGGAGCTTTGATCTGTGAGAAGGGAGAGGTTGGAATGGAGATGTAT
ATTGTGAAACAGGGTTTTGTTGAAGTTGTTGGTGGGCCGGATAATTCAATTGTCTACGTC
ACTCTAAAGGAGGGGAGCGTTTTCGGAGAGATAAGCCTGTTGGCGCTAAAGGGCAAAAAC
ATACGTACAGCTACAGTTCGCTCTAAAGGTTATTCGACACTCTTCCGTCTGACCAAGTCT
GATTTCGAAGAAGCCATGAAGAATTACCCTACTGCCTACAACCATCTCAAAAGAAAAGCT
CAGAAGATGCTTACGAAAGACAAGAGGAAGGCAGACGAAAAAGCAAAGGCCATTGAGGTC
AAAGAAATGGAAGAAGTTGGACCCAATGGAAGCCTTGAAATCATCCCAGACTATCGCAAA
CTTTCCAAAATGTCCATGGCTGTGGACCAGATAATGGAACGCATAAAAAGCTGCAGACTG
CAAAACGTGGAGAAATCAGGGGTCGAACCGGATGACGAGGCAACGTTAAACGAGGACCTA
AGCAGCTTGCCTGAGGAAAGTGTTTCAAGAATTGATTCTGAGGGGAATTTGCAAGAACTG
TCAGATTGA
>mRNA_EmuJ_000061200.1 gene=EmuJ_000061200
ATGGGAGACGAAGAAGTTCAGGCCCTCGTTGTTGACAATGGCTCCGGCATGTGCAAAGCC
GGTTTCGCAGGTGATGACGCGCCTCGTGCCGTCTTCCCCTCCATCGTTGGACGTCCCCGT
CATCAGGGCGTCATGGTCGGTATGGGCCAAAAGGATAGCTATGTCGGAGACGAGGCCCAG
TCGAAGCGTGGTATTCTCACGCTGAAGTATCCTATCGAGCACGGTATCGTAACAAACTGG
GACGATATGGAGAAGATTTGGCACCACACCTTCTACAACGAGCTGCGTGTTGCCCCCGAA
GAACACCCAGTGTTGCTAACTGAGGCACCACTCAACCCCAAGGCGAACCGTGAAAAGATG
ACCCAGATCATGTTCGAGACCTTCAACACACCGGCCATGTACGTTGGCATCCAGGCCGTG
TTGTCGCTCTACGCCTCTGGTCGAACCACCGGTATTGTGCTTGACTCTGGTGATGGTGTC
ACCCACAGTGTGCCCATCTATGAAGGTTACGCTCTTCCGCATGCCATCTTACGTCTTGAT
CTGGCCGGTCGTGACCTCACCGACTACCTCATGAAGATTCTCACCGAACGTGGCTACTCC
TTCACGACCACTGCAGAGCGTGAAATCGTTCGCGACATCAAGGAGAAGCTCTGCTACGTC
GCCCTTGACTTTGAACAGGAGATGGCCACTGCCGCCTCCAGCTCCTCCCTTGAGAAGTCT
TATGAGCTTCCTGATGGTCAGGTCATTACCATTGGCAATGAACGTTTCCGTTGCCCTGAG
TCTCTATTTCAACCCAGCTTCCTTGGCATGGAATCTGCCGGTATTCACGAGTCTACCTTT
AATGCTATCATGAAGTGCGATGTGGATATCCGTAAGGATCTCTACGCCAACACCGTCTTG
TCTGGTGGTACCACTATGTACCCAGGTATTGCTGATCGTATGCAGAAAGAGATCACCTCA
CTGGCACCCAGCACTATGAAGATCAAGATCGTTGCGCCACCTGAACGCAAGTATTCCGTC
TGGATCGGTGGCTCCATTCTCGCCTCCCTTTCCACCTTCCAGCAGATGTGGATCTCCAAG
CAGGAGTACGACGAATCGGGCCCTGGCATCGTCCACCGCAAGTGCTTCTAA
>mRNA_EmuJ_000061400.1 gene=EmuJ_000061400
ATGCTCCGCATACATTCCCTCCTTCTTGCACTTCTTCTTTTACCACTGCTAAATGCATCT
TCAGATAGAAATCCCAGATGTTTTGTAGAATACGCTGACCCAAGAAACACGACTTTCAAC
GGAACGGCGGAATTTCTCACAGAAAGCTACTCAGATGGTGTTAAAGTTGTCATCAAAGTA
GAAGGGATTCTTTCTGATCCCACAAAAGCACTGAGGCTCCGTTCAAGTCCTATCGAAGGA
TATCTTTCAAGCGCTAATTGTGTTTCCTCCGTTCTAATTGGTAAACCACAGATATGGTTG
GGAAGCCATAAATTCGACGGCGTTAAATTGAAGTTCATTGTTCAAGTAGTTCGACATTTG
GATTCTCTTGAGGAGGATCTATGTCTGCAGAAGCAGTGCCATCCTGGCGCTATATGCGAG
ACTTGGAATGATATCGCACTGTCAAAGGTCACCGTATGTGTCTGTCTTTCCCTTTACGAT
CTGGCAACATCTGGCAGGTGTCAACTTACAACAGGAGAAGTTTGCGCCTCTGACGGAAAC
ATCTATGCTAACACTTGCCATATGCTTCGTACCTCATGTCTACAGCAAACCGAACTAAGC
ATAGTCTCGTGGGCTGCGGTCAATCAGAAGGACTGCCAACAACAGGCTAAATCGGTCAGA
CTCCGGCATTTTCGGCCTCGATCAAAAGAACACTACAAAGCGGCTACCCACACTTCGCAT
TTAACGTTTGAAGATGAACAGCAAGGTGAGAAACCTCAACAGGATAGTGTGCATCCTAAC
AAGCGGGAACCAATCGTACCAACAAAGACGCCAGACTGTGTGCACACATGCTCTCTGACT
ACAGTCCAACCGGTGTGCGGGAGTGATGGCAACACCTATCTCAACCCTTGTCTACTAGAA
CTGCGAGGCTGCATATCATTACAACCAGCCGAACTTCACGCCGTACATTGGGGATACTGT
CCAGCCAGACCACCAGAAATTGAACCAATTTTTTGCGACCATGCGAACTACTGTCAGTTT
GGTGCCATATGTGCATCCAACACCCAACTTCCTTCTGCATACAATCATGACACCTTTTCA
TTGATGCGGCGCCAGGCAGGAATTCAAAGCTCGATTTGCACTTGTGACCACTACAGATGC
TCTGAGAAATGGTACAAAGAACCCATATGTGGAGACGATGGGGTCACGTATCCTGGAGAC
TGTTTTCTGAATCAAGCTGCCTGTATTCAACAATCTCCCAAACATAAACTTCACAATGGT
TCGTGTAAAACGTCCAATCAAGGTATGAATCCATGCCTGGAACAGAGTTGTCCTTGGCCT
GGCGAGGAATGCAGAGTAGACATTCAAGGGAGGAAGATGTGTGTCTGTCCGGAGCGTTGT
CCAGCCATTGTTATTCCTGTTTGCGGTTCAGACGGCATCACCTACGACAGTGTTTGTCAC
CTTCTGCAAATGGCCTGTCTCAAAAAGAAGCATATATGGGTTATTCATGCTGGACAATGT
CTTCTTCCAGGAAACGTGTGTGAAAGGCAGGGTCTCTACTGCCGGCGTTATGAAATATGC
TCTCAGCAAAACAATCAAGTGAATCGCGATATGTCACTTACTTACGCAGCTCCATCTCTC
AAGTGCAGTTGCCCAATCTGCCCTGAGAGTGGTTTGGGTGGTAAGGTCTGCGGAAGTGAT
GGAAAAACCTATCGAAGTGAATGCCACTTACGAGCCGCTGCTTGTCAGGGTGAATCTTTT
GAACTAGAAATTAAACAACGTGGCGCTTGTGATGCCTGTCAAAACAAGAAGTGTGAATTC
TACTCAATGTGTCAAACTGATGATGCCGGTCGGGCCTTCTGCGCTTGCCCTACAAACTGC
CTGATGGTCAACATGCCAGTTTGCGGATCTGACGGCAGGACGTATAATAACGAATGCTTG
TTGAAAGTTCATGCTTGTTCCATTCAAAAGCACATTTGGGTGATTGACACAAAGCCATGT
GCCACATGCTCCAAGCCCTGTCCTCTTGGGATGCGGTGTTTGGGTGGACAGTGTGTGTGC
CGAGAGAGCTGTCCCAAACCGAGTTTGGCAGGTGAGGTCTGTGGAACAGATGGTCGAATA
TACCCCAGCGCCTGCGAACTGCGGCGGCAGGCATGTGTTAATAAGGTAACCGTGAAGGTC
GATGGCTCTGGACTCGCATGTCGCAAACCCACCTACACCTCCAATGCATCAACTTCCATT
GATATCCAAGCAGATCAAGTCCTTGAAAACGTTTGCGGATGCAACAAAGTAGGATCACGT
GACCAATTTTGTGATAGTAAAGGACGGTGCAGATGCCATTGGGGTGTTGAGGGTACCAAA
TGTGATCAATGCGCATCGGGTTATTGGGGCATCTCGAATGGCAAACCGTGTATCAGCTGC
TCCTGTAATCCGTCCGGTTCAATTGCCGTAAACACCTGCGATTCATATTCGGGTCAGTGC
AAATGCAAGCCAGGGATTCGTGGACAGCAGTGCAATATCTGCCCCAACGGAGAATTATTA
ACGGGTGAATATTGTAAAGAACCACTGTCAAAGATGTCTGCTGTGAAACCGGAAATACGC
AAAGCAGAAGAGGGGGCACTGGTGTCTGGAATAAATTTCACACCACTAGCCACAGCATTT
ATATCCTTCACTCAGTTAATATCCCCCCCATTTACTTTCACTCTTAAGTTCACGCCTTCT
CCTGGTGTTTCTGATGGCGATATTGCTCTTCTCGTTATTCCACGTGCGGACAAAGTAGGC
CAGTATAGCTTCCTCAAGCTAGGTATATCTTCTGGAAATCTGGAATTGAGTTATGTTAGC
AAACTTGGGATTGGAAAAACTCGGTACATTATGGGAAAGCAAAAGCTGGAACCGCGGCTG
ATAAAGGTTTCTGTGGAAGTGACAAATGACGAAGACTTAAGTCTTTATGTGGCTAATTCG
ACCAGTTTCGGTGTTTACAAGGGCGCAACCTCAAGACTTATTCGATCCGACGAGTATGGT
GTAATGACTAGCAATCGCGGTATGGGACTGGTGCTTGGATGTATTTCACCGAATCGAGCT
CTTGTTAGCAGATGCGGATTTTCCGGTTGTCTAACTGAAGCAGAGCTAGTTTACTATCCA
ACCATTGGCCAAGTGCAGAGGCATGTCTTTGTCACAGATGGGAAGGCGACTGGACTAAAC
TGGAAGCACTTACCCAGGGATGGAATTCGAGTTTGCCTTAGCCAAGTCTCAGGTCAGGAA
GTACCAAAGAATTTGCTTAGTTCAGAGGCTCTCATCAATTGTGACCTACTGAATCCTTGT
AAAAACGGAGGACAGTGCATTTCAATGACCGACGGAAGCTTCAAGAAGTGCGTCTGCCTC
CCTGGCTGGCAGGGTAATTATTGTCAATTAGAAGCTGCAATAATTCCAGAATTTAGTGGC
AAGGCCTTCATACGCCTTGCTGGTCCGACGGGTGCAGAATCCCTTAAAAAACGGAAAATG
AGTATGGAGATTATTTTTTTGCGAAAACCCTATGAAGGAATCATTTTTGCCATACCGCCA
AGCCAAACCGGATCAGAATTTATTGTGATTCGGGCGGACTCGGATGAGTGTCTGAAGGTC
TACCTTCGTGTGGGTCGCATTGTCCAATTTTCCCATAGCTACTTCTACAACTGGCTTCTA
AAGCGCTTTGGACCGCGGCAGCGACTCGCCATTGCTAAAATCTGCTCTGTAGCCAACGAT
GAATGGCACAAACTCAGTATTGAAAAGACTAGTCACTACATGACCGTCCAACTTGATGAT
AAAAAATCAACGAGACTGCGTCTTCTTCCACAAAGATTGCCAAAAACCAACCGAGAATTA
CGGAAAGCGCTAACCAGCTTTGATCTCTCGAATAGTCCCGTGTATCTTGGCGGAATTCCA
GACAAAGAGAGCCACTTTCTTGACGACTTTGTGCTCTTAAAGCAGTCTTTCGTTGGAGCC
ATTCAAAAGGTCGTTTTAAATGGAGCTGAACTTGTACTGGCTGGGCCTTCACAGAACAAG
GAGGGATTCCTGAGGGAACAGGGGGTAGAACACTGGGAAGGGACTGTTCAATGGCAGGGT
CCACCTTGTGGAGAAAATTATTCATTGTGTGCAAAGGATTCAAAGTCGCTAAAACGCATC
TGTCGACCTTTGGGAAGTGGCTACGAATGCTCCTGCTCCACTCCACTTACACACATGTCC
TTTGTGCGTCATCTGACTGCTTCACTACACGGGATAGATCTACTAAATAATGAAACTGCT
CAACAGGAAATTTCGGCAAAAGCTGAGGAAATGGCATGTGATGAAGTCGCGACACGGAAC
GGAATGGCCTCCAACGAACTCCAGCATGATGTTCCAAGTAAAGGCAGTGAAATCGCGGTG
CCATTTAATCGAATTCGGCGGGAAGAGGTAGACAGCGTTCAAAGTCGAGTCGGTCAATCG
AATGGAAATGTGGTTCTTGATCGTAATTCAGTTCTCTTGAGTGGGAGGACCGTCATTAAC
TATCGCGGTTTCATAGAAAAGGAAAATATTTTAGACAACATACGCATTCAGCTAAAAACG
GAGACACCGGATGGCTTGATAATGATGATTCCAGAAAGAGGTCACCACTTTGAAGAGTTC
ATCGCTATCTCATTAAGTAATGGACGGCCTGAAGCCTATCTTTCTCTCAAAAGTTCTGAT
CACTCATCACTACTCAAACGAGATAGTACCTACCCTGACGGAAGAAGAGTAACAACTTTG
AAAGCGGCACCGTTCGTGGCTAATGGTGAATGGCACACGATTCAGTTAATAAGGAATAAA
GGCTATATGTCTTTAATTGTGGATGACCAGATGGTCTCTGGTGAATTAACGGATACAGAT
GGAATACTAAACAATGAGGGCGACATCTGGTTAGGTGGTTCTTTGGAGCAAGTTACAACA
TTACCCTGGCAGTACCAGCAAAACTTCACCGGCTGCATCTCAGCGCTCTTCTTTAATGAG
GTTTCCATCGGTTTGTTGGGTGACGCTGACCTCCTCTACGGCACCGTATCTGCATGCTCA
TGA
>mRNA_EmuJ_000061600.1 gene=EmuJ_000061600
ATGCTATCGTTCCTAACCATAATTTGGATTTTATACGAAACTCGTTCATTAAGTGCTCAG
CCCCCGCAAGGATGCAAATCAACCCTCCTCTCCAACCTGCCCGACGGTGCGTTCACAGCC
TCGTCAGTCGTTACGCAAAAGTATTCCGCGGCAGCTGCAAGAATGGCTCCCAGTGATGGC
AGACTTCAATATCGCGCCTGGTGTCCGGACAACGTCCAGCCTCATGAGGAGAAGGAGTTC
CTTGAGGTGGACTTAGGGCAGCAGTCCTTTGTGAAGTTGATAATCACTAAGGGTCTCTCT
ACAGCAGACAAGGGCGGTCTGTATCTCACACCCTTTTACTACATCCGGTATCGTAGAGAG
GATCCTACCTCGAGATGGATTAAGTACCAGAACATCAATGGAACAATGCGAATTAAGGGG
AATTTGGACGCTCAAACGGAACGCTACGTTTCTATGAATCCGCCATTTGTTGCACGGTGG
ATCCGGATTTATCCTTTCACTCAAGAACGGCAACCGGTCTGTTTGAAACTGGAAATTGTC
GGCTGCAGTGCCAACGGGGTTGTTGAATATCAGGCTCCACGAGGAAATTTTGTAACCAAA
GCGCCAAAGGATCGCTTGGTGGATTTCACTTATGATAATCCAGAAAATCGGCATTCTCAA
ATCAGGGACTCCCACCATGAGGTTTTCAATGCTGGAGGATTGGGTAAACTTGCAGATGGA
AAACCGGACCATGAAACAGACACCGAACCACTAGAATCAAACGATTTTGTGGGATGGAAG
CGCTCTGACGATGCCTTAGACGCCATCAGCTACGAACGAATTGTCTTTCGCTTTGATGGT
ATTTACAATTTCACCAGCGTCAGCATGCTATTCGCCAACCAAGTTGGCAATGAAGTTTCC
CGACCTCGACTAGTTGAGGTGCGTCTGAGTCGAAAGTTTCCACGCGCTAGCCCCACTGAT
CCAGCCACCACTTTTACAGCTAGCCACGTGTTTCCTGTACTTAAAAATACCCTACCAAAA
ACGGAATGGGTTCATGTGGGTCTCTTGGACACCCTCACAGAATCTCCAAATACCAACATG
TCAAGTAAATACTACAATGTGGCAAATTTTGTGGAACTACGTGTCTACTATGCTGGGCGT
TGGATTGCCCTAGGCGAAGTTACTTTTCATAACGTTCGCGTGCAGATTCCTCCTGGGTTG
GTTCTTGACAAAGAACACAACGAGGCATTGACGACACCAGTCCCTTCTCAAAGTCTGAAT
TCCAGTCTTGGGATAACTGGTTCTCAATACAGCTTAGCGACACTGCAACCACACACCTAT
GCGCTAGTTGTTGGACTGGGTTGTCTGGCGACTGTTTTGATAATTCTCGTGCTCGCACTC
TTTGTGCATTGGCGCCGACGAGCTTTCTTGTCGAAGCACAAGATAGACGAACTCAATCAC
TCCTTCCAGCATCCTTTCACAATGCCTCTGATTAAGACAGCAGCTCAACCAACGAACTCT
GTGAACACAGAAGCAGATCAGAAATGGGAATTCTACAACAACTCAAATGCTTTTCAAGTT
CCAATGTACCTGAATGGTGAAAATGCTGCCTACGCTCCTTCCAGTACCACAGTCATACCC
CAGTTCTTGCTCCAACAACCTCCTATTGGTGTACCCGGCTCTCTTATGCTTCCCAACTAT
ATGAGAGCACAAATCCAGTCAAATCCGGCTAACGAACTAGCACCACAGGAGCAGCCAGCA
AATAGCGGAGGTGATAACGAGACTCGAGCACCTCTATTCCCCTTTTTCCAGTCTGCCAGT
AGTGGTTTGACACCAGAATCTAGCGCCGTGTACACAACCGTGTCTGAAAACGACCCCTAT
GTAAATGGAACGCCTCGTCCAAACCAGATGTTACGCATTCCACCTCCACCATCACTTCCG
CTTCCACCAACCCCGACGCAACCACATTCAGTGGCAGAACGGACACCCCCGTGGACGGGT
GCAGGATTCAGTAGGGAAAAGGACTACATACAGCGTCGAGAGCTAAATAGCAACGGTAGT
AGTGATTTGAACACCTTCTATCGGTACTCCATTCCATTAAATGCAGCCTTTCCTGCAACA
CCAGTGTACTCGGCTCCTGTATGGGTTGCTGGAACCATGGATTCGGTTACAATTGGTCAT
TTCTATGGTCAGCATCAGACAACTTTGCAGGACCATCCACCATTGCCACAAGAAACACCT
GAACTAAATGAATACCTCTCTGGAACACCAGTCAGTTCCATAATTTACGGCGGATTCTAC
GGGATGAGGGATCCCCGTCAAACAGAGCATACACCTGGTGCGCTTTCCAACTGA
>mRNA_EmuJ_000061700.1 gene=EmuJ_000061700
ATGAATACCCTTTTGTTGCTACTGACAATCGTCCACACCATTCTACCCTCTCTCGCATGC
TACGGCAACGGCTGCGGCGGTCAGTACAATTTCCGTGCCTGCAATGAGCCGACTTGCCAC
TATGGGAAGTACAACGGCTATGGCTGTCGTCACGGTGTCTGTCCATTTGTCTGCTATGGC
AGTGGCTGCCGGAACACACAAACCATAACTTCTACGGTGGGGTTGGGGCAATGGGGCCTA
TGGCTATCGCGGCTGTCTTGGTGGAAACTGCGGGTCTGGGGTGGATGTGTGAACGGGCAC
TGCGGTGGTTTCTACGATTTTCGAAACTGTAAAACACCGTCATGTGTCAGCGGACCCTAC
CACGGTTATGCATGCTTCGACGGAACCTGCAGGTACATTTGCTTCCAGGGCATTTGTCAC
ACCCCGTACGCCTACGGCCTTGGATGCTACGGACCAGGGTGTGATGGATATTACCAGTTT
CCGAAAGTGGGATATCATGGGACGTGCTCTGGATCGAATTCCTATTACGGAGAAGAGTGT
GAAGAGACTGATGAAAACAAGAAGACAGAAAAGGATAAAATTAAATAA
>mRNA_EmuJ_000061800.1 gene=EmuJ_000061800
ATGGAGTGGAAGATTCTCCTCTTTGCAGTCCTTGCGTGCGGCTTTGCGGTGGCTCTGCCT
TTCACTAGCAAGCCCGTCACTTACTCAAAACCAATGTTGGACAATGCACGAACGGATGCA
GTCCATATTGGCAATCACTGCAATCGGACGTGTCATGAAGGTGTGTGTGACCACGTTTGC
GACAAACGCGACTCTCCATTCTACGTCTTCGGTAACGATGAGATTAACAAGTTCCCAATT
GTGACAGATTTCGTTGGAGGCAAAACTAATTACTCGATGAGAGAACTGGACAACATGATG
TCAGAGATGGAGGAGGAAGACGATGCAGAAGAGGATGAGGATGAGGATGAGGGGCCAACT
GACACGGATGCAGAGGGATACACACTACCTGATTTGGAAACGGGTTTGAGTCCGTACGAT
TTCGTTATAGAGAGGGAGGAGTCACACATCAAGGAAGATGATGTGGAAAAGCCAAATAGT
GAAATTGCAGAAGACGCGGATTCAGAGACCAAGGAAGCCGAGGTGGAGAGGCTGAATGAT
GTGGAACCAGCGGAAGACGCACAGAGTGAAGAAGAAACAAAGGGGAGTACAGGTGAAACT
GTCACGCAAGTATCGGACTCGAGCACTGTGGAAGGAAACGTGGAGAAAGCAAATGATGCG
TTCACGGAAGAGACGGAATCAGAAAGCGAGGGAGATGGGAGTGAGAAGTTGGTGAATACG
GATCCAGGAGAGGAAGACATAGAACCTGAGAAAGCAGTGAGCGAGAATCCTTCTGTTGGC
ATCGCTACAGAAGGATCCGACTCACAGGCCGAGGAATCGGAGGAAGGTGAATGTACCCCA
GACGATGATGCCGACATTGTGGTCAAGGAGGAAGGGCAGAAGGCGACAGACGAGGCCGAT
GGAGCAGAGGTGATGAAAGAGTCGTGTCTTGGTGCAGATGAAGGATGCCATAGTGAGGTC
AAAGTTGACTTGAGGGGAGAAGGGGAGTATCCGTCACTTCTGGATAAGAGGCTCTTGCAC
AATACGAGTACGACATCAGATTCCGTCACAAAATAA
>mRNA_EmuJ_000061900.1 gene=EmuJ_000061900
ATGGCGTCACATGCGCAAACGTCAATGGAGTGGAAGATTCTCCTCTTTGCAGTCCTTGCG
TGCGGCTTTGCGGTGGCTCTGCCTTTCACTAGCAAGCCCGTCACTTACTCAAAACCAATG
TTGGACAATGCACGAACGGATGCAGTCCATATTGGCAATCACTGCAATCGGACGTGTCAT
GAAGGTGTGTGTGACCACGTTTGCGACAAACGCGACTCTCCATTCTACGTCTTCGGTAAC
GATGAGATTAACAAGTTCCCAATTGTGACAGATTTCGTTGGAGGCAAAACTAATTACTCG
ATGAGAGAACTGGACAACATGATGTCAGAGATGGAGGAGGAAGACGATGCAGAAGAGGAT
GAGGATGAGGATGAGGGGCCAACTGACACGGATGCAGAGGGATACACACTACCTGATTTG
GAAACGGGTTTGAGTCCGTACGATTTCGTTATAGAGAGGGAGGAGTCACACATCAAGGAA
GATGATGTGGAAAAGCCAAATAGTGAAATTGCAGAAGACGCGGATTCAGAGACCAAGGAA
GCCGAGGTGGAGAGGCTGAATGATGTGGAACCAGCGGAAGACGCACAGAGTGAAGAAGAA
ACAAAGGGGAGTACAGGTGAAACTGTCACGCAAGTATCGGACTCGAGCACTGTGGAAGGA
AACGTGGAGAAAGCAAATGATGCGTTCACGGAAGAGACGGAATCAGAAAGCGAGGGAGAT
GGGAGTGAGAAGTTGGTGAATACGGATCCAGGAGAGGAAGACATAGAACCTGAGAAAGCA
GTGAGCGAGAATCCTTCTGTTGGCATCGCTACAGAAGGATCCGACTCACAGGCCGAGGAA
TCGGAGGAAGGTGAATGTACCCCAGACGATGATGCCGACATTGTGGTCAAGGAGGAAGGG
CAGAAGGCGACAGACGAGGCCGATGGAGCAGAGGTGATGAAAGAGTCGTGTCTTGGTGCA
GATGAAGGATGCCATAGTGAGGTCAAAGTTGACTTGAGGGGAGAAGGGGAGTATCCGTCA
CTTCTGGATAAGAGGCTCTTGCACAATACGAGTACGACATCAGATTCCGTCACAAAATAA
>mRNA_EmuJ_000062000.1 gene=EmuJ_000062000
ATGGCGTCTGTTTCAAACACAGTCCCCCAAATTACGCGATTTCAGATTTTTTCGAATATC
[truncated: 16,292,944 more chars]
